# Supplementary material for: Identification of recurrent focal copy number variations and their putative targeted driver genes in ovarian cancer
Source: BMC Bioinformatics. 2016 May 26;17:222. doi: 10.1186/s12859-016-1085-7 (PMC4881176; doi:10.1186/s12859-016-1085-7)
Supplement: Additional file 1: Table S1. — Sample information of 587 ovarian patients and normal tissue samples with Copy number variation and mRNA data on different platforms. Table S2. Distributions of focal gains/losses in primary tumors and adjacent normal tissue separately on each of the three microarray platforms. Table S3. List of genes encoded in the recurrent focal event regions. Table S4. Prognostic results of ovarian cancer progression using fCNV on three platforms. (XLSX 20403 kb) [file 12859_2016_1085_MOESM1_ESM.xlsx]

## Sheet: Table S1
Table S1. Sample information of 587 ovarian patients and normal tissue samples with Copy number variation and mRNo data on different platforms.
Sample.ID	tumor.CNV.G4447A	tumor.CNV.SNP6	tumor.CNV.1M-Duo	tumor.EXP.IllumiNo	tumor.EXP.U133A	tumor.EXP.244K	normal.CNV.G4447A	normal.CNV.SNP6	normal.CNV.1M-Duo	days_to_death	days_to_last_followup	days_to_new_tumor_event_after_initial_treatment	days_to_tumor_progression	days_to_tumor_recurrence	survival_time	survival_status	is_recurrent_tumor
364	Yes	Yes	Yes	Yes	Yes	No	Yes	Yes	Yes	887	887	No	No	395	395	0	No
365	No	No	No	No	No	No	Yes	Yes	Yes	288	288	No	No	251	No	No	No
366	Yes	Yes	Yes	Yes	Yes	No	No	Yes	Yes	1756	1756	No	No	189	189	0	No
367	Yes	Yes	Yes	Yes	Yes	No	Yes	Yes	Yes	546	546	No	No	No	546	1	No
369	Yes	Yes	Yes	Yes	Yes	No	Yes	Yes	Yes	1081	1081	No	No	273	273	0	No
628	No	No	No	No	No	No	No	Yes	No	No	No	No	No	No	No	No	No
630	No	No	No	No	No	No	No	Yes	No	No	No	No	No	No	No	No	No
631	No	No	No	No	No	No	No	Yes	No	No	No	No	No	No	No	No	No
633	No	No	No	No	No	No	No	Yes	No	No	No	No	No	No	No	No	No
636	No	No	No	No	No	No	No	Yes	No	No	No	No	No	No	No	No	No
637	No	No	No	No	No	No	Yes	Yes	No	No	No	No	No	No	No	No	No
639	No	No	No	No	No	No	No	Yes	No	No	No	No	No	No	No	No	No
642	No	No	No	No	No	No	No	Yes	No	No	No	No	No	No	No	No	No
714	Yes	Yes	Yes	No	Yes	No	Yes	Yes	Yes	189	189	No	110	No	110	0	No
717	Yes	Yes	Yes	No	Yes	No	Yes	Yes	Yes	748	748	No	No	294	294	0	No
720	Yes	Yes	Yes	No	Yes	Yes	No	Yes	Yes	1355	1355	No	No	292	292	0	No
723	Yes	Yes	Yes	No	Yes	No	No	Yes	Yes	1204	1204	No	210	No	210	0	No
724	Yes	Yes	Yes	No	Yes	No	No	Yes	Yes	83	83	No	83	No	83	0	No
725	Yes	Yes	Yes	No	Yes	No	No	Yes	Yes	377	377	No	No	190	190	0	No
726	Yes	Yes	Yes	No	Yes	No	No	Yes	Yes	948	945	No	No	392	392	0	No
727	Yes	Yes	Yes	No	Yes	No	Yes	Yes	Yes	462	462	No	No	253	253	0	No
730	Yes	Yes	Yes	Yes	Yes	No	No	Yes	Yes	No	No	No	No	No	No	No	No
751	Yes	Yes	Yes	No	Yes	Yes	No	Yes	Yes	1678	1678	No	No	653	653	0	No
755	Yes	Yes	Yes	No	Yes	Yes	Yes	Yes	Yes	75	75	No	34	No	34	0	No
757	Yes	Yes	Yes	No	Yes	No	Yes	Yes	Yes	340	340	No	No	293	293	0	No
758	Yes	Yes	Yes	No	Yes	No	Yes	Yes	Yes	346	346	No	211	No	211	0	No
760	Yes	Yes	Yes	No	No	No	No	Yes	Yes	351	351	No	No	No	351	1	No
761	Yes	Yes	Yes	No	Yes	No	Yes	Yes	Yes	No	1036	No	No	423	423	0	No
762	Yes	Yes	Yes	No	Yes	No	No	Yes	Yes	No	981	No	No	No	981	1	No
764	Yes	Yes	Yes	No	Yes	No	No	Yes	Yes	No	944	No	No	272	272	0	No
765	No	No	Yes	No	Yes	Yes	No	Yes	Yes	No	869	No	No	668	668	0	No
766	Yes	Yes	Yes	No	Yes	Yes	Yes	Yes	Yes	No	651	No	No	628	628	0	No
768	Yes	Yes	Yes	No	Yes	No	Yes	Yes	Yes	No	256	No	No	No	256	1	No
791	Yes	Yes	Yes	No	Yes	Yes	Yes	Yes	Yes	No	1184	No	No	281	281	0	No
791	Yes	Yes	Yes	No	Yes	Yes	Yes	Yes	Yes	No	1184	No	No	281	281	0	Yes
792	Yes	Yes	Yes	No	Yes	No	Yes	Yes	Yes	No	1117	No	No	816	816	0	No
793	Yes	Yes	Yes	No	Yes	No	Yes	Yes	Yes	No	873	No	No	351	351	0	No
794	Yes	Yes	Yes	No	Yes	No	No	Yes	Yes	No	923	No	No	845	845	0	No
795	Yes	Yes	Yes	No	Yes	No	No	Yes	Yes	No	595	No	No	325	325	0	No
797	Yes	Yes	Yes	No	Yes	Yes	No	Yes	Yes	No	265	No	No	No	265	1	No
799	Yes	Yes	Yes	Yes	Yes	Yes	Yes	Yes	Yes	No	237	No	No	No	237	1	No
800	Yes	Yes	Yes	Yes	Yes	No	Yes	Yes	Yes	No	247	No	No	No	247	1	No
801	Yes	Yes	Yes	Yes	Yes	No	Yes	Yes	Yes	No	252	No	No	No	252	1	No
802	Yes	Yes	Yes	No	Yes	No	Yes	Yes	Yes	No	249	No	No	No	249	1	No
803	Yes	Yes	Yes	No	Yes	No	No	Yes	Yes	1333	1333	No	No	336	336	0	No
804	Yes	Yes	Yes	No	Yes	No	No	Yes	Yes	1073	1073	No	No	329	329	0	No
805	Yes	Yes	Yes	No	Yes	No	No	Yes	Yes	1074	1073	No	176	No	176	0	No
807	Yes	Yes	Yes	No	Yes	Yes	Yes	Yes	Yes	414	414	No	No	No	414	1	No
883	Yes	Yes	Yes	Yes	Yes	Yes	Yes	Yes	Yes	2096	2096	No	No	818	818	0	No
884	Yes	Yes	Yes	No	Yes	Yes	Yes	Yes	Yes	3260	3260	No	No	1251	1251	0	No
885	Yes	Yes	Yes	No	Yes	Yes	Yes	Yes	Yes	No	2780	No	No	No	2780	1	No
886	Yes	Yes	Yes	No	Yes	Yes	Yes	Yes	Yes	No	2259	No	No	No	2259	1	No
887	Yes	Yes	Yes	No	Yes	Yes	Yes	Yes	Yes	2027	2027	No	No	513	513	0	No
888	Yes	Yes	Yes	No	Yes	Yes	Yes	Yes	Yes	No	2141	No	No	No	2141	1	No
889	Yes	Yes	Yes	No	Yes	Yes	Yes	Yes	Yes	No	1880	No	No	No	1880	1	No
890	Yes	Yes	Yes	Yes	Yes	Yes	Yes	Yes	Yes	No	2068	No	No	No	2068	1	No
891	Yes	Yes	Yes	No	Yes	Yes	Yes	Yes	Yes	No	2099	No	No	761	761	0	No
893	Yes	Yes	Yes	Yes	Yes	Yes	Yes	Yes	Yes	1319	1319	No	No	461	461	0	No
894	No	No	Yes	No	Yes	Yes	Yes	Yes	Yes	1509	1509	No	No	565	565	0	No
897	Yes	Yes	Yes	Yes	Yes	Yes	Yes	Yes	Yes	No	1748	No	No	553	553	0	No
899	Yes	Yes	Yes	Yes	Yes	Yes	Yes	Yes	Yes	No	1708	No	No	547	547	0	No
900	Yes	Yes	Yes	No	Yes	Yes	Yes	Yes	Yes	No	1736	No	No	No	1736	1	No
901	Yes	Yes	Yes	No	Yes	Yes	Yes	Yes	Yes	No	589	No	No	390	390	0	No
903	Yes	Yes	Yes	No	Yes	Yes	Yes	Yes	Yes	No	1441	No	No	No	1441	1	No
904	Yes	Yes	Yes	No	Yes	Yes	Yes	Yes	Yes	No	1470	No	329	No	329	0	No
905	Yes	Yes	Yes	No	Yes	Yes	Yes	Yes	Yes	No	1455	No	No	No	1455	1	No
906	Yes	Yes	Yes	No	Yes	Yes	Yes	Yes	Yes	No	1367	No	No	No	1367	1	No
908	Yes	Yes	Yes	No	Yes	Yes	Yes	Yes	Yes	No	1364	No	No	552	552	0	No
910	Yes	Yes	Yes	No	Yes	Yes	Yes	Yes	Yes	No	1128	No	No	No	1128	1	No
911	Yes	Yes	Yes	No	Yes	Yes	Yes	Yes	Yes	No	842	No	278	No	278	0	No
912	Yes	Yes	Yes	No	Yes	Yes	Yes	Yes	Yes	No	1036	No	No	468	468	0	No
913	Yes	Yes	Yes	Yes	Yes	Yes	Yes	Yes	Yes	No	912	No	No	871	871	0	Yes
913	Yes	Yes	Yes	Yes	Yes	Yes	Yes	Yes	Yes	No	912	No	No	871	871	0	No
916	Yes	Yes	Yes	Yes	Yes	Yes	Yes	Yes	Yes	No	643	No	No	No	643	1	No
919	Yes	Yes	Yes	No	Yes	Yes	Yes	Yes	Yes	No	453	No	No	No	453	1	No
920	Yes	Yes	Yes	Yes	Yes	Yes	Yes	Yes	Yes	No	420	No	No	297	297	0	No
921	Yes	Yes	Yes	No	Yes	Yes	Yes	Yes	Yes	No	141	No	No	No	141	1	No
923	Yes	Yes	Yes	No	Yes	Yes	Yes	Yes	Yes	No	195	No	No	No	195	1	No
924	Yes	Yes	Yes	Yes	Yes	Yes	Yes	Yes	Yes	No	185	No	No	No	185	1	No
925	Yes	Yes	Yes	No	Yes	Yes	No	Yes	Yes	1652	1652	No	No	558	558	0	No
926	Yes	Yes	Yes	No	Yes	Yes	Yes	Yes	Yes	788	788	No	No	287	287	0	No
927	Yes	Yes	Yes	No	Yes	Yes	Yes	Yes	Yes	2490	2478	No	No	1001	1001	0	No
928	Yes	Yes	Yes	Yes	Yes	Yes	Yes	Yes	Yes	562	562	No	No	No	562	1	No
930	Yes	Yes	Yes	No	Yes	Yes	Yes	Yes	Yes	1040	1011	No	No	680	680	0	No
931	Yes	Yes	Yes	No	Yes	Yes	Yes	Yes	Yes	1000	982	No	No	300	300	0	No
933	Yes	Yes	Yes	No	Yes	Yes	Yes	Yes	Yes	446	356	No	No	356	356	0	No
934	Yes	Yes	Yes	No	Yes	Yes	Yes	Yes	Yes	203	118	No	No	110	110	0	No
935	Yes	Yes	Yes	No	Yes	Yes	Yes	Yes	Yes	1077	1077	No	No	No	1077	1	No
936	Yes	Yes	Yes	Yes	Yes	Yes	Yes	Yes	Yes	1123	1089	No	No	No	1089	1	No
937	Yes	Yes	Yes	No	Yes	Yes	Yes	Yes	Yes	608	460	No	No	235	235	0	No
938	Yes	Yes	Yes	No	Yes	Yes	Yes	Yes	Yes	636	604	No	362	No	362	0	No
966	Yes	Yes	Yes	No	Yes	Yes	Yes	Yes	Yes	No	232	No	No	No	232	1	No
968	Yes	Yes	Yes	No	Yes	Yes	Yes	Yes	Yes	597	597	No	No	No	597	1	No
970	Yes	Yes	Yes	No	Yes	Yes	Yes	Yes	Yes	354	354	No	No	280	280	0	No
975	Yes	Yes	Yes	Yes	Yes	Yes	Yes	Yes	Yes	663	663	No	No	No	663	1	No
979	Yes	Yes	Yes	No	Yes	Yes	Yes	Yes	Yes	1264	1264	No	No	428	428	0	No
980	Yes	Yes	Yes	No	Yes	Yes	Yes	Yes	Yes	233	233	No	No	145	145	0	No
982	Yes	Yes	Yes	No	Yes	Yes	Yes	No	Yes	679	679	No	No	152	152	0	No
987	Yes	Yes	Yes	No	Yes	Yes	Yes	Yes	Yes	701	701	No	No	442	442	0	No
990	Yes	Yes	Yes	No	Yes	Yes	Yes	Yes	Yes	No	789	No	No	870	870	0	No
991	Yes	Yes	Yes	No	Yes	Yes	Yes	Yes	Yes	No	797	No	No	No	797	1	No
996	Yes	Yes	Yes	No	Yes	Yes	Yes	Yes	Yes	No	2196	No	No	No	2196	1	No
1021	Yes	Yes	Yes	No	Yes	Yes	Yes	No	Yes	1446	1446	No	No	No	1446	1	No
1022	Yes	Yes	Yes	No	Yes	Yes	Yes	Yes	Yes	1511	1293	No	No	450	450	0	No
1023	Yes	Yes	Yes	Yes	Yes	Yes	Yes	Yes	Yes	No	1233	No	No	490	490	0	No
1024	Yes	Yes	Yes	No	Yes	Yes	Yes	Yes	Yes	No	468	No	No	No	468	1	No
1026	Yes	Yes	Yes	Yes	Yes	Yes	Yes	Yes	Yes	No	816	No	No	797	797	0	No
1027	Yes	Yes	Yes	Yes	Yes	Yes	Yes	Yes	Yes	975	965	No	No	114	114	0	No
1028	Yes	Yes	Yes	No	Yes	Yes	No	Yes	Yes	No	1503	No	No	133	133	0	No
1029	Yes	Yes	Yes	Yes	Yes	Yes	No	Yes	Yes	No	268	No	No	No	268	1	No
1030	Yes	Yes	Yes	No	Yes	Yes	Yes	Yes	Yes	No	885	No	No	543	543	0	No
1031	Yes	Yes	Yes	No	Yes	Yes	Yes	Yes	Yes	574	574	No	No	No	574	1	No
1032	Yes	Yes	Yes	No	Yes	Yes	Yes	Yes	Yes	84	68	No	No	No	68	1	No
1103	Yes	Yes	Yes	Yes	Yes	Yes	Yes	Yes	Yes	1645	1645	No	No	677	677	0	No
1104	Yes	Yes	Yes	No	Yes	Yes	Yes	Yes	Yes	1933	1933	No	No	958	958	0	No
1105	Yes	Yes	Yes	No	Yes	Yes	Yes	Yes	Yes	1442	1442	No	No	470	470	0	No
1107	No	No	Yes	No	Yes	Yes	Yes	Yes	Yes	9	9	No	No	No	9	1	No
1109	Yes	Yes	Yes	Yes	Yes	Yes	Yes	Yes	Yes	1562	1562	No	No	987	987	0	No
1110	Yes	Yes	Yes	No	Yes	Yes	Yes	Yes	Yes	No	1658	No	No	326	326	0	No
1111	Yes	Yes	Yes	Yes	Yes	Yes	No	Yes	Yes	No	98	No	No	No	98	1	No
1113	Yes	Yes	Yes	No	Yes	Yes	Yes	Yes	Yes	949	949	No	No	No	949	1	No
1114	Yes	Yes	Yes	Yes	Yes	Yes	No	Yes	Yes	2089	2089	No	No	634	634	0	No
1116	Yes	Yes	Yes	No	Yes	Yes	Yes	Yes	Yes	No	139	No	No	No	139	1	No
1117	Yes	Yes	Yes	No	Yes	Yes	Yes	Yes	Yes	1013	1013	No	No	418	418	0	No
1118	Yes	Yes	Yes	No	Yes	Yes	Yes	Yes	Yes	No	2616	No	No	No	2616	1	No
1119	Yes	Yes	Yes	No	Yes	Yes	Yes	Yes	Yes	No	3953	No	No	3378	3378	0	No
1120	Yes	Yes	Yes	Yes	Yes	Yes	Yes	Yes	Yes	No	130	No	No	No	130	1	No
1121	Yes	Yes	Yes	No	Yes	Yes	Yes	Yes	Yes	No	194	No	No	No	194	1	No
1122	Yes	Yes	Yes	Yes	Yes	Yes	Yes	Yes	Yes	1189	1189	No	No	447	447	0	No
1123	Yes	Yes	Yes	Yes	Yes	Yes	Yes	Yes	Yes	1018	1018	No	No	No	1018	1	No
1124	Yes	Yes	Yes	No	Yes	Yes	Yes	Yes	Yes	1768	1768	No	No	641	641	0	No
1312	Yes	Yes	Yes	Yes	Yes	Yes	Yes	Yes	Yes	31	31	No	No	No	31	1	No
1313	Yes	Yes	Yes	Yes	Yes	Yes	Yes	Yes	Yes	819	819	No	No	394	394	0	No
1314	Yes	Yes	Yes	Yes	Yes	Yes	Yes	Yes	Yes	1003	973	No	273	No	273	0	No
1315	Yes	Yes	Yes	Yes	Yes	Yes	Yes	Yes	Yes	1583	1553	No	153	No	153	0	No
1316	Yes	Yes	Yes	Yes	Yes	Yes	Yes	Yes	Yes	1279	1126	No	276	No	276	0	No
1317	Yes	Yes	Yes	Yes	Yes	Yes	Yes	Yes	Yes	68	31	No	No	No	31	1	No
1318	Yes	Yes	Yes	Yes	Yes	Yes	Yes	Yes	Yes	1064	1064	No	No	185	185	0	No
1319	Yes	Yes	Yes	Yes	Yes	Yes	Yes	Yes	Yes	1977	1977	No	No	730	730	0	No
1320	Yes	Yes	Yes	Yes	Yes	Yes	Yes	Yes	Yes	1154	1124	No	No	423	423	0	No
1321	Yes	Yes	Yes	Yes	Yes	Yes	Yes	Yes	Yes	1033	1033	No	No	453	453	0	No
1322	Yes	Yes	Yes	Yes	Yes	Yes	Yes	Yes	Yes	91	91	No	No	No	91	1	No
1323	Yes	Yes	Yes	Yes	Yes	Yes	Yes	Yes	Yes	395	365	No	365	No	365	0	No
1324	No	No	Yes	Yes	Yes	Yes	Yes	No	Yes	1035	1035	No	No	No	1035	1	No
1325	No	No	Yes	No	Yes	Yes	Yes	No	Yes	976	976	No	No	No	976	1	No
1326	No	No	Yes	Yes	Yes	Yes	Yes	No	Yes	1248	944	No	No	395	395	0	No
1328	No	No	Yes	Yes	Yes	Yes	Yes	No	Yes	2009	1979	No	No	244	244	0	No
1329	Yes	Yes	Yes	Yes	Yes	Yes	Yes	Yes	Yes	457	90	No	No	No	90	1	No
1331	Yes	Yes	Yes	No	Yes	Yes	Yes	Yes	Yes	1336	1224	No	No	459	459	0	No
1332	Yes	Yes	Yes	No	Yes	Yes	Yes	Yes	Yes	1247	1247	No	No	395	395	0	No
1335	Yes	Yes	Yes	No	Yes	Yes	Yes	Yes	Yes	55	55	No	No	No	55	1	No
1336	Yes	Yes	Yes	No	Yes	Yes	Yes	Yes	Yes	No	1495	No	No	No	1495	1	No
1337	Yes	Yes	Yes	No	Yes	Yes	Yes	Yes	Yes	61	61	No	No	No	61	1	No
1338	Yes	Yes	Yes	No	Yes	Yes	Yes	Yes	Yes	No	1418	No	No	380	380	0	No
1341	Yes	Yes	Yes	No	Yes	Yes	Yes	Yes	Yes	No	No	No	No	No	No	No	No
1342	Yes	Yes	Yes	No	Yes	Yes	Yes	Yes	Yes	563	563	No	No	No	563	1	No
1343	Yes	Yes	Yes	No	Yes	Yes	Yes	Yes	Yes	361	361	No	No	No	361	1	No
1346	Yes	Yes	Yes	No	Yes	Yes	Yes	Yes	Yes	No	1992	No	No	No	1992	1	No
1347	Yes	Yes	Yes	No	Yes	Yes	Yes	Yes	Yes	No	1918	No	No	No	1918	1	No
1348	Yes	Yes	Yes	Yes	Yes	Yes	Yes	Yes	Yes	1483	1483	No	No	574	574	0	No
1349	Yes	Yes	Yes	No	Yes	Yes	Yes	Yes	Yes	656	656	No	No	425	425	0	No
1350	Yes	Yes	Yes	No	Yes	Yes	Yes	Yes	Yes	1946	1946	No	No	111	111	0	No
1351	Yes	Yes	Yes	No	Yes	Yes	Yes	Yes	No	No	1991	No	No	1658	1658	0	No
1353	Yes	Yes	No	No	Yes	Yes	No	Yes	No	No	No	No	No	No	No	No	No
1356	Yes	Yes	Yes	No	Yes	Yes	Yes	Yes	Yes	1499	1499	No	No	156	156	0	No
1357	Yes	Yes	Yes	Yes	Yes	Yes	Yes	Yes	Yes	No	No	No	No	No	No	No	No
1360	Yes	Yes	Yes	No	Yes	Yes	Yes	Yes	Yes	No	No	No	No	No	No	No	No
1361	Yes	Yes	Yes	No	Yes	Yes	Yes	Yes	Yes	No	989	No	No	926	926	0	No
1362	Yes	Yes	Yes	Yes	Yes	Yes	Yes	Yes	Yes	1348	1348	No	No	223	223	0	No
1364	Yes	Yes	Yes	Yes	Yes	Yes	Yes	Yes	Yes	1024	1024	No	No	288	288	0	No
1365	Yes	Yes	Yes	Yes	Yes	Yes	Yes	Yes	Yes	No	2328	No	No	1328	1328	0	No
1367	Yes	Yes	Yes	No	Yes	Yes	Yes	Yes	Yes	No	2174	No	No	No	2174	1	No
1369	Yes	Yes	No	No	Yes	Yes	No	Yes	No	642	642	No	315	No	315	0	No
1371	Yes	Yes	Yes	No	Yes	Yes	Yes	No	No	No	2505	No	No	No	2505	1	No
1403	Yes	Yes	Yes	Yes	Yes	Yes	Yes	Yes	Yes	No	331	No	No	No	331	1	No
1404	Yes	Yes	Yes	No	Yes	Yes	Yes	Yes	Yes	No	201	No	No	No	201	1	No
1405	Yes	Yes	Yes	Yes	Yes	Yes	Yes	Yes	Yes	No	224	No	No	No	224	1	No
1407	Yes	Yes	Yes	No	Yes	Yes	Yes	Yes	Yes	No	184	No	No	No	184	1	No
1408	Yes	Yes	Yes	No	Yes	Yes	Yes	Yes	Yes	No	180	No	No	No	180	1	No
1409	Yes	Yes	Yes	No	Yes	Yes	Yes	Yes	Yes	No	208	No	No	No	208	1	No
1410	Yes	Yes	Yes	Yes	Yes	Yes	Yes	Yes	Yes	No	143	No	No	No	143	1	No
1411	Yes	Yes	Yes	Yes	Yes	Yes	Yes	Yes	Yes	No	128	No	No	No	128	1	No
1412	Yes	Yes	Yes	No	Yes	Yes	Yes	Yes	Yes	No	162	No	No	No	162	1	No
1413	Yes	Yes	Yes	Yes	Yes	Yes	Yes	Yes	Yes	No	192	No	No	No	192	1	No
1416	Yes	Yes	Yes	Yes	Yes	Yes	No	Yes	Yes	No	194	No	No	No	194	1	No
1417	Yes	Yes	Yes	Yes	Yes	Yes	Yes	Yes	Yes	No	238	No	No	No	238	1	No
1418	Yes	Yes	Yes	Yes	Yes	Yes	Yes	Yes	Yes	No	243	No	No	No	243	1	No
1419	Yes	Yes	Yes	Yes	Yes	Yes	Yes	Yes	Yes	No	239	No	No	No	239	1	No
1422	Yes	Yes	Yes	Yes	Yes	Yes	Yes	Yes	Yes	23	23	No	No	No	23	1	No
1423	Yes	Yes	Yes	Yes	Yes	Yes	Yes	Yes	Yes	No	190	No	No	No	190	1	No
1424	Yes	Yes	Yes	Yes	Yes	Yes	Yes	Yes	Yes	No	183	No	No	No	183	1	No
1425	Yes	Yes	Yes	Yes	Yes	Yes	No	Yes	Yes	No	181	No	No	No	181	1	No
1426	Yes	Yes	Yes	No	Yes	Yes	No	Yes	Yes	No	163	No	No	No	163	1	No
1427	Yes	Yes	Yes	Yes	Yes	Yes	No	Yes	Yes	No	146	No	No	No	146	1	No
1428	Yes	Yes	Yes	Yes	Yes	Yes	Yes	Yes	Yes	No	528	No	No	448	448	0	No
1430	Yes	Yes	Yes	Yes	Yes	Yes	Yes	Yes	Yes	862	862	No	No	448	448	0	No
1431	Yes	Yes	Yes	No	Yes	Yes	Yes	Yes	Yes	583	583	No	No	199	199	0	No
1434	Yes	Yes	Yes	Yes	Yes	Yes	Yes	Yes	Yes	568	568	No	No	337	337	0	No
1435	Yes	Yes	Yes	Yes	Yes	Yes	Yes	Yes	Yes	1324	1324	No	No	505	505	0	No
1436	Yes	Yes	Yes	Yes	Yes	Yes	Yes	Yes	Yes	260	260	No	No	No	260	1	No
1463	Yes	Yes	Yes	Yes	Yes	Yes	No	Yes	Yes	2218	2218	No	No	971	971	0	No
1464	Yes	Yes	Yes	No	Yes	Yes	No	Yes	Yes	379	379	No	No	323	323	0	No
1466	Yes	Yes	Yes	No	Yes	Yes	Yes	Yes	Yes	1373	1373	No	No	491	491	0	No
1467	Yes	Yes	Yes	Yes	Yes	Yes	Yes	Yes	Yes	3224	3224	No	No	1252	1252	0	No
1469	Yes	Yes	Yes	Yes	Yes	Yes	Yes	Yes	Yes	No	277	No	No	No	277	1	No
1470	Yes	Yes	Yes	No	Yes	Yes	Yes	Yes	Yes	No	104	No	No	No	104	1	No
1471	Yes	Yes	Yes	No	Yes	Yes	No	Yes	Yes	No	36	No	No	No	36	1	No
1474	Yes	Yes	Yes	Yes	Yes	Yes	No	Yes	Yes	675	675	No	No	331	331	0	No
1477	Yes	Yes	Yes	No	Yes	Yes	Yes	Yes	Yes	1661	1661	No	234	No	234	0	No
1481	Yes	Yes	Yes	Yes	Yes	Yes	Yes	Yes	Yes	2648	2648	No	No	No	2648	1	No
1482	Yes	Yes	Yes	No	Yes	Yes	Yes	Yes	Yes	1877	1877	No	No	602	602	0	No
1483	Yes	Yes	Yes	No	Yes	Yes	No	Yes	Yes	894	894	No	No	296	296	0	No
1484	Yes	Yes	Yes	No	Yes	Yes	No	Yes	Yes	No	2982	No	No	496	496	0	No
1485	Yes	Yes	Yes	No	Yes	Yes	Yes	Yes	Yes	629	629	No	170	No	170	0	No
1487	Yes	Yes	Yes	No	Yes	Yes	Yes	Yes	Yes	681	681	No	No	412	412	0	No
1488	Yes	Yes	Yes	No	Yes	Yes	Yes	Yes	Yes	2154	2154	No	No	351	351	0	No
1489	Yes	Yes	Yes	Yes	Yes	Yes	Yes	Yes	Yes	No	2521	No	No	806	806	0	No
1489	Yes	Yes	Yes	Yes	Yes	Yes	Yes	Yes	Yes	No	2521	No	No	806	806	0	Yes
1491	Yes	Yes	Yes	No	Yes	Yes	Yes	Yes	Yes	1595	1595	No	No	508	508	0	No
1492	Yes	Yes	Yes	No	Yes	Yes	Yes	Yes	Yes	No	2237	No	No	No	2237	1	No
1494	Yes	Yes	Yes	No	Yes	Yes	No	Yes	Yes	No	1161	No	No	693	693	0	No
1495	Yes	Yes	Yes	No	Yes	Yes	No	Yes	Yes	No	1497	No	No	977	977	0	No
1496	Yes	Yes	Yes	No	Yes	Yes	Yes	Yes	Yes	129	129	No	No	No	129	1	No
1497	Yes	Yes	Yes	Yes	Yes	Yes	Yes	Yes	Yes	No	1652	No	No	813	813	0	No
1498	Yes	Yes	Yes	Yes	Yes	Yes	Yes	No	Yes	No	1144	No	533	No	533	0	No
1499	Yes	Yes	Yes	No	Yes	Yes	Yes	Yes	Yes	No	1167	No	No	582	582	0	No
1500	Yes	Yes	Yes	No	Yes	Yes	Yes	Yes	Yes	425	425	No	No	253	253	0	No
1501	Yes	Yes	Yes	No	Yes	Yes	Yes	Yes	Yes	No	999	No	392	No	392	0	No
1504	Yes	Yes	Yes	No	Yes	Yes	No	Yes	Yes	No	504	No	No	No	504	1	No
1505	Yes	Yes	Yes	Yes	Yes	Yes	No	Yes	Yes	No	128	No	No	No	128	1	No
1506	Yes	Yes	Yes	Yes	Yes	Yes	Yes	Yes	Yes	No	134	No	No	No	134	1	No
1507	Yes	Yes	Yes	Yes	Yes	Yes	Yes	Yes	Yes	No	145	No	No	No	145	1	No
1509	Yes	Yes	Yes	No	Yes	Yes	Yes	No	Yes	No	126	No	No	No	126	1	No
1510	Yes	Yes	Yes	No	Yes	Yes	Yes	Yes	Yes	No	78	No	No	No	78	1	No
1511	Yes	Yes	Yes	Yes	Yes	Yes	Yes	Yes	Yes	No	118	No	No	No	118	1	No
1512	Yes	Yes	Yes	Yes	Yes	Yes	Yes	Yes	Yes	No	94	No	No	No	94	1	No
1514	Yes	Yes	Yes	Yes	Yes	Yes	No	Yes	Yes	1720	1720	No	No	1221	1221	0	No
1516	Yes	Yes	No	No	Yes	Yes	No	Yes	No	No	1265	No	No	No	1265	1	No
1517	Yes	Yes	Yes	No	Yes	Yes	Yes	Yes	Yes	608	608	No	No	349	349	0	No
1519	Yes	Yes	Yes	Yes	Yes	Yes	Yes	Yes	Yes	No	No	No	No	No	No	No	No
1525	Yes	Yes	Yes	No	Yes	Yes	No	Yes	Yes	1167	1167	No	No	212	212	0	No
1530	Yes	Yes	Yes	No	Yes	Yes	No	Yes	Yes	3622	3622	No	No	350	350	0	No
1536	Yes	Yes	Yes	No	Yes	Yes	No	Yes	Yes	884	884	No	No	498	498	0	No
1542	Yes	Yes	Yes	No	Yes	Yes	Yes	Yes	Yes	2561	2561	No	No	1035	1035	0	No
1544	Yes	Yes	Yes	Yes	Yes	Yes	Yes	Yes	Yes	820	820	No	643	No	643	0	No
1545	Yes	Yes	Yes	Yes	Yes	Yes	Yes	Yes	Yes	1745	1745	No	No	861	861	0	No
1546	Yes	Yes	Yes	Yes	Yes	Yes	Yes	Yes	Yes	1955	1955	No	No	No	1955	1	No
1548	Yes	Yes	Yes	Yes	Yes	Yes	Yes	Yes	Yes	493	493	No	No	207	207	0	No
1549	Yes	Yes	Yes	Yes	Yes	Yes	No	Yes	Yes	1721	1721	No	No	1042	1042	0	No
1550	Yes	Yes	Yes	Yes	Yes	Yes	Yes	Yes	Yes	1249	1249	No	No	892	892	0	No
1551	Yes	Yes	Yes	Yes	Yes	Yes	Yes	Yes	Yes	1579	1579	No	No	764	764	0	No
1552	Yes	Yes	Yes	Yes	Yes	Yes	No	Yes	Yes	1259	1259	No	No	403	403	0	No
1553	Yes	Yes	Yes	Yes	Yes	Yes	No	Yes	Yes	1767	1767	No	No	553	553	0	No
1555	Yes	Yes	Yes	Yes	Yes	Yes	Yes	Yes	Yes	2692	2692	No	No	1577	1577	0	No
1556	Yes	Yes	Yes	Yes	Yes	Yes	Yes	Yes	Yes	2148	2148	No	No	549	549	0	No
1557	Yes	Yes	Yes	Yes	Yes	Yes	Yes	Yes	Yes	1213	1213	No	447	No	447	0	No
1558	Yes	Yes	Yes	Yes	Yes	Yes	No	Yes	Yes	594	594	No	No	273	273	0	No
1560	Yes	Yes	Yes	Yes	Yes	Yes	No	Yes	Yes	1341	1341	No	No	143	143	0	No
1562	Yes	Yes	Yes	Yes	Yes	Yes	No	Yes	Yes	1384	1384	No	No	228	228	0	No
1563	Yes	Yes	Yes	Yes	Yes	Yes	Yes	Yes	Yes	1451	1451	No	No	396	396	0	No
1564	Yes	Yes	Yes	Yes	Yes	Yes	No	Yes	Yes	787	787	No	No	221	221	0	No
1565	Yes	Yes	Yes	No	Yes	Yes	Yes	Yes	Yes	312	312	No	No	145	145	0	No
1567	Yes	Yes	Yes	Yes	Yes	Yes	Yes	Yes	Yes	524	524	No	No	335	335	0	No
1568	Yes	Yes	Yes	Yes	Yes	Yes	Yes	Yes	Yes	No	874	No	No	547	547	0	No
1569	Yes	Yes	Yes	Yes	Yes	Yes	Yes	Yes	Yes	No	884	No	No	No	884	1	No
1570	Yes	Yes	Yes	Yes	Yes	Yes	Yes	Yes	Yes	No	655	No	No	375	375	0	No
1571	Yes	Yes	Yes	Yes	Yes	Yes	Yes	Yes	Yes	695	695	No	No	374	374	0	No
1574	Yes	Yes	Yes	Yes	Yes	Yes	Yes	Yes	Yes	No	686	No	No	648	648	0	No
1575	Yes	Yes	Yes	Yes	Yes	Yes	No	Yes	Yes	No	260	No	No	No	260	1	No
1576	Yes	Yes	Yes	Yes	Yes	Yes	No	Yes	Yes	No	914	No	No	816	816	0	No
1577	Yes	Yes	Yes	Yes	Yes	Yes	Yes	Yes	Yes	No	783	No	No	No	783	1	No
1578	Yes	Yes	Yes	Yes	Yes	Yes	Yes	Yes	Yes	No	847	No	No	310	310	0	No
1580	Yes	Yes	Yes	Yes	Yes	Yes	Yes	Yes	Yes	737	737	No	No	440	440	0	No
1581	Yes	Yes	Yes	Yes	Yes	Yes	Yes	Yes	Yes	No	751	No	No	702	702	0	No
1582	Yes	Yes	Yes	Yes	Yes	Yes	Yes	Yes	Yes	731	731	No	No	No	731	1	No
1583	Yes	Yes	Yes	Yes	Yes	Yes	Yes	Yes	Yes	346	346	No	No	No	346	1	No
1584	Yes	Yes	Yes	Yes	Yes	Yes	No	Yes	Yes	No	643	No	No	530	530	0	No
1585	Yes	Yes	Yes	Yes	Yes	Yes	Yes	Yes	Yes	53	53	No	No	No	53	1	No
1586	Yes	Yes	Yes	No	Yes	Yes	No	Yes	Yes	No	679	No	No	259	259	0	No
1603	Yes	Yes	Yes	Yes	Yes	Yes	Yes	Yes	Yes	2742	2742	No	No	992	992	0	No
1604	Yes	Yes	Yes	Yes	Yes	Yes	No	Yes	Yes	2687	2687	No	No	No	2687	1	No
1614	Yes	Yes	Yes	No	Yes	Yes	No	Yes	Yes	1470	1470	No	No	644	644	0	No
1616	Yes	Yes	Yes	Yes	Yes	Yes	Yes	Yes	Yes	1163	1163	No	No	405	405	0	No
1623	Yes	Yes	Yes	Yes	Yes	Yes	Yes	Yes	Yes	565	565	No	No	342	342	0	No
1625	Yes	Yes	Yes	Yes	Yes	Yes	Yes	Yes	Yes	840	548	No	No	526	526	0	No
1626	Yes	Yes	Yes	Yes	Yes	Yes	Yes	Yes	Yes	517	480	No	No	318	318	0	No
1627	Yes	Yes	Yes	Yes	Yes	Yes	Yes	Yes	Yes	394	11	No	No	No	11	1	No
1628	Yes	Yes	Yes	Yes	Yes	Yes	Yes	Yes	Yes	626	626	No	No	286	286	0	No
1630	Yes	Yes	Yes	Yes	Yes	Yes	Yes	Yes	Yes	1162	239	No	No	No	239	1	No
1631	Yes	Yes	Yes	Yes	Yes	Yes	No	Yes	Yes	9	9	No	No	No	9	1	No
1632	Yes	Yes	Yes	Yes	Yes	Yes	Yes	Yes	Yes	1799	1732	No	No	537	537	0	No
1633	Yes	Yes	Yes	Yes	Yes	Yes	Yes	Yes	Yes	1891	1843	No	No	616	616	0	No
1634	Yes	Yes	Yes	Yes	Yes	Yes	Yes	Yes	Yes	1091	1081	No	No	380	380	0	No
1635	Yes	Yes	Yes	Yes	Yes	Yes	Yes	Yes	Yes	1583	1558	No	No	614	614	0	No
1638	Yes	Yes	Yes	No	Yes	Yes	No	Yes	Yes	1685	1685	No	No	298	298	0	No
1644	Yes	Yes	No	No	Yes	Yes	No	Yes	No	1487	1487	No	634	No	634	0	No
1646	Yes	Yes	Yes	No	Yes	Yes	No	Yes	Yes	848	848	No	No	508	508	0	No
1648	Yes	Yes	Yes	No	Yes	Yes	No	Yes	Yes	871	871	No	No	412	412	0	No
1649	Yes	Yes	Yes	No	Yes	Yes	No	Yes	Yes	No	1966	No	No	1672	1672	0	No
1651	Yes	Yes	Yes	No	Yes	Yes	No	Yes	Yes	1102	1102	No	No	990	990	0	No
1652	Yes	Yes	Yes	No	Yes	Yes	No	Yes	Yes	969	969	No	No	880	880	0	No
1654	Yes	Yes	Yes	No	Yes	Yes	No	Yes	Yes	1451	1451	No	No	808	808	0	No
1655	Yes	Yes	Yes	No	Yes	Yes	No	Yes	Yes	1379	1379	No	No	819	819	0	No
1659	Yes	Yes	Yes	Yes	Yes	Yes	Yes	Yes	Yes	303	303	No	No	No	303	1	No
1661	Yes	Yes	Yes	No	Yes	Yes	Yes	Yes	Yes	1169	1169	No	No	No	1169	1	No
1662	Yes	Yes	Yes	Yes	Yes	Yes	Yes	Yes	Yes	2717	2717	No	No	1046	1046	0	No
1664	Yes	Yes	Yes	No	Yes	Yes	No	Yes	Yes	2278	2278	No	No	No	2278	1	No
1665	Yes	Yes	Yes	No	Yes	Yes	No	Yes	Yes	1265	1265	No	No	468	468	0	No
1666	Yes	Yes	Yes	Yes	Yes	Yes	Yes	Yes	Yes	No	1751	No	No	480	480	0	No
1667	Yes	Yes	Yes	Yes	Yes	Yes	Yes	Yes	Yes	No	1882	No	No	460	460	0	No
1668	Yes	Yes	Yes	Yes	Yes	Yes	Yes	Yes	Yes	No	1684	No	No	No	1684	1	No
1669	Yes	Yes	Yes	Yes	Yes	Yes	Yes	Yes	Yes	No	927	No	No	No	927	1	No
1670	Yes	Yes	Yes	Yes	Yes	Yes	No	Yes	Yes	No	547	No	No	547	547	0	No
1672	Yes	Yes	Yes	No	Yes	Yes	No	Yes	Yes	No	178	No	No	No	178	1	No
1673	Yes	Yes	Yes	Yes	Yes	Yes	No	Yes	Yes	No	92	No	No	No	92	1	No
1674	Yes	Yes	Yes	Yes	Yes	Yes	Yes	Yes	Yes	No	260	No	No	No	260	1	No
1675	Yes	Yes	Yes	No	Yes	Yes	No	Yes	Yes	No	2967	No	No	No	2967	1	No
1682	Yes	Yes	Yes	Yes	Yes	Yes	No	Yes	Yes	No	836	No	No	No	836	1	No
1683	Yes	Yes	Yes	Yes	Yes	Yes	No	Yes	Yes	No	772	No	No	618	618	0	No
1684	Yes	Yes	Yes	Yes	Yes	Yes	No	Yes	Yes	No	580	No	No	No	580	1	No
1685	Yes	Yes	Yes	Yes	Yes	Yes	No	Yes	Yes	No	507	No	No	No	507	1	No
1686	Yes	Yes	Yes	No	Yes	Yes	No	Yes	Yes	No	89	No	No	No	89	1	No
1687	Yes	Yes	Yes	Yes	Yes	Yes	No	Yes	Yes	No	81	No	No	No	81	1	No
1688	Yes	Yes	Yes	Yes	Yes	Yes	Yes	Yes	Yes	2399	2399	No	No	183	183	0	No
1690	Yes	Yes	Yes	Yes	Yes	Yes	No	No	Yes	1448	1360	No	No	No	1360	1	No
1691	Yes	Yes	Yes	Yes	Yes	Yes	No	Yes	Yes	1470	1435	No	No	613	613	0	No
1692	Yes	Yes	Yes	No	Yes	Yes	No	Yes	Yes	2872	2872	No	No	549	549	0	Yes
1692	Yes	Yes	Yes	No	Yes	Yes	No	Yes	Yes	2872	2872	No	No	549	549	0	No
1693	Yes	Yes	Yes	Yes	Yes	Yes	No	Yes	Yes	No	3095	No	No	694	694	0	No
1694	Yes	Yes	Yes	Yes	Yes	Yes	No	Yes	Yes	1187	1172	No	No	No	1172	1	No
1695	Yes	Yes	Yes	Yes	Yes	Yes	No	Yes	Yes	1229	24	No	No	No	24	1	No
1696	Yes	Yes	Yes	Yes	Yes	Yes	No	Yes	Yes	1032	1025	No	No	342	342	0	No
1697	Yes	Yes	Yes	Yes	Yes	Yes	Yes	Yes	Yes	948	948	No	No	499	499	0	No
1698	Yes	Yes	Yes	Yes	Yes	Yes	Yes	Yes	Yes	No	2077	No	No	180	180	0	No
1699	Yes	Yes	Yes	Yes	Yes	Yes	No	Yes	Yes	No	No	No	No	No	No	No	No
1701	Yes	Yes	Yes	Yes	Yes	Yes	No	Yes	Yes	515	514	No	No	298	298	0	No
1702	Yes	Yes	Yes	Yes	Yes	Yes	No	Yes	Yes	728	567	No	No	285	285	0	No
1703	Yes	Yes	Yes	Yes	Yes	Yes	No	Yes	Yes	1815	1815	No	No	324	324	0	No
1704	Yes	Yes	Yes	No	Yes	Yes	No	Yes	Yes	No	1587	No	No	568	568	0	Yes
1704	Yes	Yes	Yes	No	Yes	Yes	No	Yes	Yes	No	1587	No	No	568	568	0	No
1705	Yes	Yes	Yes	Yes	Yes	Yes	No	Yes	Yes	555	555	No	No	283	283	0	Yes
1705	Yes	Yes	Yes	Yes	Yes	Yes	No	Yes	Yes	555	555	No	No	283	283	0	No
1707	Yes	Yes	Yes	No	Yes	Yes	No	Yes	Yes	No	1276	No	No	1200	1200	0	Yes
1707	Yes	Yes	Yes	No	Yes	Yes	No	Yes	Yes	No	1276	No	No	1200	1200	0	No
1710	Yes	Yes	Yes	Yes	Yes	Yes	Yes	Yes	Yes	951	889	No	No	315	315	0	Yes
1710	Yes	Yes	Yes	Yes	Yes	Yes	Yes	Yes	Yes	951	889	No	No	315	315	0	No
1711	Yes	Yes	Yes	Yes	Yes	Yes	Yes	Yes	Yes	No	1053	No	No	No	1053	1	No
1714	Yes	Yes	Yes	No	Yes	Yes	No	Yes	Yes	1158	1158	No	No	241	241	0	No
1718	Yes	Yes	Yes	Yes	Yes	Yes	No	Yes	Yes	1579	1579	No	No	896	896	0	No
1721	Yes	Yes	No	Yes	Yes	Yes	No	Yes	No	No	338	No	No	No	338	1	No
1722	Yes	Yes	Yes	No	Yes	Yes	No	Yes	Yes	No	245	No	No	No	245	1	No
1724	Yes	Yes	Yes	Yes	Yes	Yes	No	Yes	Yes	637	637	No	No	No	637	1	No
1725	Yes	Yes	Yes	Yes	Yes	Yes	No	Yes	Yes	No	955	No	No	843	843	0	No
1727	Yes	Yes	Yes	No	Yes	Yes	No	Yes	Yes	No	564	No	No	No	564	1	No
1728	Yes	Yes	Yes	Yes	Yes	Yes	No	Yes	Yes	No	848	No	No	533	533	0	No
1730	Yes	Yes	Yes	No	Yes	Yes	No	Yes	Yes	132	132	No	No	No	132	1	No
1733	Yes	Yes	Yes	Yes	Yes	Yes	No	Yes	Yes	No	966	No	No	174	174	0	No
1734	Yes	Yes	Yes	No	Yes	Yes	No	Yes	Yes	No	866	No	No	No	866	1	No
1736	Yes	Yes	Yes	Yes	Yes	Yes	No	Yes	Yes	1484	1484	No	No	764	764	0	No
1737	Yes	Yes	Yes	Yes	Yes	Yes	No	Yes	Yes	No	1364	No	No	No	1364	1	No
1738	Yes	Yes	Yes	Yes	Yes	Yes	No	Yes	Yes	1089	1089	No	No	276	276	0	No
1740	Yes	Yes	Yes	Yes	Yes	Yes	No	Yes	Yes	74	74	No	No	No	74	1	No
1741	Yes	Yes	Yes	Yes	Yes	Yes	No	Yes	Yes	1024	1024	No	No	487	487	0	No
1743	Yes	Yes	Yes	Yes	Yes	Yes	No	Yes	Yes	1329	1329	No	No	809	809	0	No
1761	Yes	Yes	Yes	Yes	Yes	Yes	No	Yes	Yes	528	517	No	No	No	517	1	No
1762	Yes	Yes	Yes	Yes	Yes	Yes	No	Yes	Yes	2634	2606	No	No	1374	1374	0	No
1763	Yes	Yes	Yes	Yes	Yes	Yes	No	Yes	Yes	No	2031	No	No	428	428	0	No
1764	Yes	Yes	Yes	No	Yes	Yes	Yes	Yes	Yes	No	1914	No	No	792	792	0	No
1766	Yes	Yes	Yes	No	Yes	Yes	Yes	Yes	Yes	1198	1189	No	No	672	672	0	No
1768	Yes	Yes	Yes	No	Yes	Yes	Yes	Yes	Yes	952	950	No	No	547	547	0	No
1769	Yes	Yes	Yes	No	Yes	Yes	No	Yes	Yes	No	699	No	No	No	699	1	No
1770	Yes	Yes	Yes	Yes	Yes	Yes	No	Yes	Yes	No	741	No	No	377	377	0	Yes
1770	Yes	Yes	Yes	Yes	Yes	Yes	No	Yes	Yes	No	741	No	No	377	377	0	No
1771	Yes	Yes	Yes	No	Yes	Yes	No	Yes	Yes	No	685	No	No	594	594	0	No
1774	Yes	Yes	Yes	No	Yes	Yes	No	Yes	Yes	No	526	No	No	233	233	0	No
1775	Yes	Yes	Yes	No	Yes	Yes	No	Yes	Yes	No	376	No	No	341	341	0	No
1776	Yes	Yes	Yes	Yes	Yes	Yes	No	Yes	Yes	No	360	No	No	No	360	1	No
1777	Yes	Yes	Yes	No	Yes	Yes	No	Yes	Yes	No	374	No	No	No	374	1	No
1778	Yes	Yes	Yes	Yes	Yes	Yes	No	Yes	Yes	No	454	No	No	No	454	1	No
1781	Yes	Yes	Yes	Yes	Yes	Yes	No	Yes	Yes	No	254	No	No	No	254	1	No
1783	Yes	Yes	Yes	Yes	Yes	Yes	No	Yes	Yes	No	219	No	No	No	219	1	No
1784	Yes	Yes	Yes	Yes	Yes	Yes	No	Yes	Yes	No	163	No	No	No	163	1	No
1785	Yes	Yes	Yes	Yes	Yes	Yes	Yes	Yes	Yes	1104	1053	No	No	473	473	0	No
1809	Yes	Yes	Yes	Yes	Yes	Yes	Yes	Yes	Yes	No	16	No	No	No	16	1	No
1817	Yes	Yes	Yes	No	Yes	Yes	No	Yes	Yes	1024	1024	No	No	540	540	0	Yes
1817	Yes	Yes	Yes	No	Yes	Yes	No	Yes	Yes	1024	1024	No	No	540	540	0	No
1819	Yes	Yes	Yes	No	Yes	Yes	No	Yes	Yes	No	1946	No	No	429	429	0	No
1819	Yes	Yes	Yes	No	Yes	Yes	No	Yes	Yes	No	1946	No	No	429	429	0	Yes
1842	Yes	Yes	Yes	Yes	Yes	Yes	No	Yes	Yes	No	253	No	No	No	253	1	No
1843	Yes	Yes	Yes	Yes	Yes	Yes	No	Yes	Yes	No	106	No	No	No	106	1	No
1844	Yes	Yes	Yes	Yes	Yes	Yes	No	Yes	Yes	No	113	No	No	No	113	1	No
1845	Yes	Yes	Yes	No	Yes	Yes	No	Yes	Yes	No	116	No	No	No	116	1	No
1846	Yes	Yes	Yes	Yes	Yes	Yes	No	Yes	Yes	No	133	No	No	No	133	1	No
1847	Yes	Yes	Yes	Yes	Yes	Yes	No	Yes	Yes	No	343	No	No	No	343	1	No
1849	Yes	Yes	Yes	Yes	Yes	Yes	No	Yes	Yes	No	175	No	No	No	175	1	No
1850	Yes	Yes	Yes	Yes	Yes	Yes	No	Yes	Yes	No	167	No	No	No	167	1	No
1852	Yes	Yes	Yes	No	Yes	Yes	No	Yes	Yes	2201	2201	No	No	1009	1009	0	Yes
1852	Yes	Yes	Yes	No	Yes	Yes	No	Yes	Yes	2201	2201	No	No	1009	1009	0	No
1853	Yes	Yes	Yes	No	Yes	Yes	No	Yes	Yes	1103	1103	No	No	634	634	0	No
1855	Yes	Yes	Yes	Yes	Yes	Yes	No	Yes	Yes	75	75	No	No	No	75	1	No
1856	Yes	Yes	Yes	No	Yes	Yes	No	No	Yes	477	477	No	No	219	219	0	No
1857	Yes	Yes	Yes	No	Yes	Yes	No	Yes	Yes	8	8	No	No	No	8	1	No
1859	Yes	Yes	Yes	No	Yes	Yes	No	Yes	Yes	1462	1462	No	No	No	1462	1	No
1860	Yes	Yes	Yes	Yes	Yes	Yes	No	Yes	Yes	1366	1366	No	No	397	397	0	No
1861	Yes	Yes	Yes	Yes	Yes	Yes	No	Yes	Yes	No	No	No	No	No	No	No	No
1862	Yes	Yes	Yes	Yes	Yes	Yes	No	Yes	Yes	185	185	No	No	No	185	1	No
1866	Yes	Yes	Yes	No	Yes	Yes	No	Yes	Yes	1114	1114	No	No	284	284	0	No
1867	Yes	Yes	Yes	No	Yes	Yes	No	Yes	Yes	36	36	No	No	No	36	1	No
1870	Yes	Yes	Yes	Yes	Yes	Yes	No	Yes	Yes	454	454	No	No	242	242	0	No
1871	Yes	Yes	Yes	Yes	Yes	Yes	No	Yes	Yes	760	760	No	No	230	230	0	No
1877	Yes	Yes	Yes	No	Yes	Yes	No	Yes	Yes	730	549	No	No	549	549	0	No
1878	Yes	Yes	Yes	No	Yes	Yes	No	Yes	Yes	2587	2587	No	No	971	971	0	No
1880	Yes	Yes	Yes	No	Yes	Yes	No	Yes	Yes	1751	1751	No	No	348	348	0	No
1887	Yes	Yes	Yes	No	Yes	Yes	No	Yes	Yes	738	738	No	No	No	738	1	No
1891	Yes	Yes	Yes	Yes	Yes	Yes	No	Yes	Yes	914	914	No	No	181	181	0	No
1892	Yes	Yes	Yes	No	Yes	Yes	No	Yes	Yes	1484	1484	No	No	253	253	0	No
1895	Yes	Yes	Yes	No	Yes	Yes	No	Yes	Yes	No	43	No	No	No	43	1	No
1899	Yes	Yes	Yes	No	Yes	Yes	No	Yes	Yes	No	256	No	No	No	256	1	No
1900	Yes	Yes	Yes	Yes	Yes	Yes	No	Yes	Yes	No	176	No	No	No	176	1	No
1901	Yes	Yes	Yes	No	Yes	Yes	No	No	Yes	347	347	No	329	No	329	0	No
1903	Yes	Yes	Yes	No	Yes	Yes	No	Yes	Yes	No	396	No	No	No	396	1	No
1904	Yes	Yes	Yes	No	Yes	Yes	No	Yes	Yes	No	276	No	No	No	276	1	No
1906	Yes	Yes	Yes	No	Yes	Yes	No	Yes	Yes	1038	1038	No	No	236	236	0	No
1907	Yes	Yes	Yes	Yes	Yes	Yes	No	Yes	Yes	No	952	No	No	743	743	0	No
1910	Yes	Yes	Yes	Yes	Yes	Yes	No	Yes	Yes	No	1126	No	No	No	1126	1	No
1911	Yes	Yes	Yes	No	Yes	Yes	No	Yes	Yes	No	1292	No	No	843	843	0	No
1913	Yes	Yes	Yes	No	Yes	Yes	No	Yes	Yes	No	1488	No	No	No	1488	1	No
1914	Yes	Yes	Yes	Yes	Yes	Yes	No	Yes	Yes	No	1721	No	No	1673	1673	0	No
1915	Yes	Yes	Yes	No	Yes	Yes	No	Yes	Yes	No	2060	No	No	No	2060	1	No
1916	Yes	Yes	Yes	No	Yes	Yes	No	Yes	Yes	475	475	No	No	326	326	0	Yes
1916	Yes	Yes	Yes	No	Yes	Yes	No	Yes	Yes	475	475	No	No	326	326	0	No
1917	Yes	Yes	Yes	Yes	Yes	Yes	No	Yes	Yes	1321	1321	No	No	No	1321	1	No
1918	Yes	Yes	Yes	Yes	Yes	Yes	No	Yes	Yes	479	479	No	No	413	413	0	No
1919	Yes	Yes	Yes	Yes	Yes	Yes	No	No	Yes	1161	1161	No	No	439	439	0	No
1920	Yes	Yes	Yes	No	Yes	Yes	No	Yes	Yes	No	298	No	No	No	298	1	No
1923	Yes	Yes	Yes	No	Yes	Yes	No	Yes	Yes	689	689	No	No	343	343	0	No
1924	Yes	Yes	Yes	Yes	Yes	Yes	No	Yes	Yes	919	919	No	No	320	320	0	No
1927	Yes	Yes	Yes	No	No	Yes	No	Yes	Yes	499	499	No	No	289	289	0	No
1928	Yes	Yes	Yes	Yes	Yes	Yes	No	Yes	Yes	336	336	No	No	70	70	0	No
1930	Yes	Yes	Yes	Yes	Yes	Yes	No	Yes	Yes	2467	2467	No	No	543	543	0	No
1944	Yes	Yes	Yes	Yes	Yes	Yes	No	Yes	Yes	No	1386	No	No	678	678	0	No
1946	Yes	Yes	Yes	Yes	Yes	Yes	No	Yes	Yes	No	918	No	No	664	664	0	No
1950	Yes	Yes	Yes	Yes	Yes	Yes	No	Yes	Yes	No	571	No	No	349	349	0	No
1951	Yes	Yes	Yes	Yes	Yes	Yes	No	Yes	Yes	No	683	No	No	658	658	0	No
1953	Yes	Yes	Yes	Yes	Yes	Yes	No	Yes	Yes	No	204	No	No	70	70	0	No
1955	Yes	Yes	Yes	No	No	Yes	No	Yes	Yes	No	1293	No	No	918	918	0	No
1956	Yes	Yes	Yes	Yes	Yes	Yes	No	Yes	Yes	No	1341	No	No	No	1341	1	No
1959	Yes	Yes	Yes	Yes	Yes	Yes	No	Yes	Yes	No	66	No	No	No	66	1	No
1992	Yes	Yes	Yes	No	Yes	Yes	No	Yes	Yes	No	881	No	No	No	881	1	No
1993	Yes	Yes	Yes	Yes	Yes	Yes	No	Yes	Yes	No	762	No	No	No	762	1	No
1994	Yes	Yes	Yes	Yes	Yes	Yes	No	Yes	Yes	No	761	No	No	No	761	1	No
1995	Yes	Yes	Yes	Yes	Yes	Yes	No	Yes	Yes	No	60	No	No	No	60	1	No
1998	Yes	Yes	Yes	Yes	Yes	Yes	No	No	Yes	No	168	No	No	No	168	1	No
2000	Yes	Yes	Yes	Yes	Yes	Yes	No	Yes	Yes	No	441	No	No	339	339	0	No
2002	Yes	Yes	Yes	Yes	Yes	Yes	No	Yes	Yes	No	547	No	No	No	547	1	No
2003	Yes	Yes	Yes	Yes	Yes	Yes	No	Yes	Yes	No	121	No	No	No	121	1	No
2008	Yes	Yes	Yes	Yes	Yes	Yes	No	Yes	Yes	No	931	No	No	817	817	0	Yes
2008	Yes	Yes	Yes	Yes	Yes	Yes	No	Yes	Yes	No	931	No	No	817	817	0	No
2009	Yes	Yes	Yes	Yes	Yes	Yes	No	Yes	Yes	No	1212	No	No	101	101	0	No
2012	Yes	Yes	Yes	Yes	Yes	Yes	No	Yes	Yes	No	932	No	No	No	932	1	No
2016	Yes	Yes	Yes	Yes	Yes	Yes	No	Yes	Yes	36	36	No	No	No	36	1	No
2017	Yes	Yes	Yes	No	Yes	Yes	No	Yes	Yes	No	1398	No	No	1006	1006	0	No
2018	Yes	Yes	Yes	No	Yes	Yes	No	Yes	Yes	No	1381	No	No	No	1381	1	No
2019	Yes	Yes	Yes	Yes	Yes	Yes	No	Yes	Yes	No	148	No	No	No	148	1	No
2020	Yes	Yes	Yes	Yes	Yes	Yes	No	Yes	Yes	4623	4623	No	No	723	723	0	No
2023	Yes	Yes	Yes	Yes	Yes	Yes	No	Yes	Yes	1364	1364	No	No	1069	1069	0	No
2024	Yes	Yes	Yes	Yes	Yes	Yes	No	Yes	Yes	1769	1769	No	No	421	421	0	No
2026	Yes	Yes	Yes	Yes	Yes	Yes	No	Yes	Yes	1059	1059	No	No	No	1059	1	No
2027	Yes	Yes	Yes	Yes	Yes	Yes	No	Yes	Yes	3336	3336	No	No	617	617	0	No
2029	Yes	Yes	Yes	No	Yes	Yes	No	Yes	Yes	439	439	No	No	372	372	0	No
2030	Yes	Yes	Yes	No	Yes	Yes	No	Yes	Yes	1701	1641	No	No	646	646	0	No
2033	Yes	Yes	Yes	Yes	Yes	Yes	No	Yes	Yes	562	562	No	No	351	351	0	No
2035	Yes	Yes	Yes	Yes	Yes	Yes	No	Yes	Yes	857	857	No	No	287	287	0	No
2036	Yes	Yes	Yes	Yes	Yes	Yes	No	No	Yes	1947	1947	No	No	914	914	0	No
2038	Yes	Yes	Yes	Yes	Yes	Yes	No	Yes	Yes	1353	1353	No	No	1169	1169	0	No
2042	Yes	Yes	Yes	Yes	Yes	Yes	No	Yes	Yes	396	396	No	No	No	396	1	No
2043	Yes	Yes	Yes	No	Yes	Yes	No	Yes	Yes	No	187	No	No	No	187	1	No
2044	Yes	Yes	Yes	Yes	Yes	Yes	No	Yes	Yes	No	186	No	No	No	186	1	No
2045	Yes	Yes	Yes	Yes	Yes	Yes	No	Yes	Yes	1069	1069	No	No	631	631	0	No
2048	Yes	Yes	Yes	Yes	Yes	Yes	No	Yes	Yes	137	137	No	No	No	137	1	No
2049	Yes	Yes	Yes	No	Yes	Yes	No	Yes	Yes	No	3418	No	No	952	952	0	No
2050	Yes	Yes	Yes	No	Yes	Yes	No	Yes	Yes	No	2163	No	No	No	2163	1	No
2051	Yes	Yes	Yes	Yes	Yes	Yes	No	Yes	Yes	No	1919	No	No	583	583	0	No
2053	Yes	Yes	Yes	No	Yes	Yes	No	Yes	Yes	No	1209	No	No	No	1209	1	No
2054	Yes	Yes	Yes	Yes	Yes	Yes	No	Yes	Yes	636	636	No	No	No	636	1	No
2055	Yes	Yes	Yes	No	Yes	Yes	No	Yes	Yes	No	819	No	No	No	819	1	No
2056	Yes	Yes	Yes	Yes	Yes	Yes	No	Yes	Yes	No	379	No	No	No	379	1	No
2057	Yes	Yes	No	No	Yes	Yes	No	Yes	No	No	433	No	No	No	433	1	No
2059	Yes	Yes	No	No	Yes	Yes	No	Yes	No	No	372	No	No	No	372	1	No
2060	Yes	Yes	Yes	Yes	Yes	Yes	No	Yes	Yes	No	261	No	No	No	261	1	No
2061	Yes	Yes	No	No	Yes	Yes	No	Yes	No	No	328	No	No	No	328	1	No
2065	Yes	Yes	No	No	Yes	Yes	No	Yes	No	No	266	No	No	No	266	1	No
2066	Yes	Yes	No	No	Yes	Yes	No	Yes	No	No	295	No	No	No	295	1	No
2071	Yes	Yes	No	No	Yes	Yes	No	Yes	No	No	191	No	No	No	191	1	No
2072	Yes	Yes	Yes	No	Yes	Yes	No	Yes	Yes	759	759	No	No	476	476	0	No
2077	Yes	Yes	Yes	Yes	Yes	Yes	No	Yes	Yes	No	3525	No	No	1232	1232	0	No
2078	Yes	Yes	Yes	Yes	Yes	Yes	No	Yes	Yes	No	2661	No	No	No	2661	1	No
2079	Yes	Yes	Yes	No	Yes	Yes	No	Yes	Yes	No	2788	No	No	283	283	0	No
2081	Yes	Yes	Yes	Yes	Yes	Yes	Yes	Yes	Yes	2342	2342	No	No	No	2342	1	No
2084	Yes	Yes	Yes	Yes	Yes	Yes	No	Yes	Yes	1516	1516	No	No	619	619	0	No
2087	Yes	Yes	Yes	No	Yes	Yes	No	Yes	Yes	No	146	No	No	No	146	1	No
2088	Yes	Yes	Yes	Yes	Yes	Yes	No	Yes	Yes	No	145	No	No	No	145	1	No
2092	Yes	Yes	Yes	Yes	Yes	Yes	No	Yes	Yes	No	1573	No	No	No	1573	1	No
2094	Yes	Yes	Yes	Yes	Yes	Yes	No	Yes	Yes	No	2182	No	No	No	2182	1	No
2095	Yes	Yes	Yes	Yes	Yes	Yes	No	Yes	Yes	1875	1875	No	No	445	445	0	No
2095	Yes	Yes	Yes	Yes	Yes	Yes	No	Yes	Yes	1875	1875	No	No	445	445	0	Yes
2096	Yes	Yes	Yes	No	Yes	Yes	No	Yes	Yes	No	1776	No	No	421	421	0	No
2097	Yes	Yes	Yes	Yes	Yes	Yes	No	Yes	Yes	No	1844	No	No	No	1844	1	No
2098	Yes	Yes	No	Yes	Yes	Yes	No	No	No	No	1992	No	No	No	1992	1	No
2101	Yes	Yes	Yes	Yes	Yes	Yes	No	Yes	Yes	1688	1688	No	No	No	1688	1	No
2102	Yes	Yes	Yes	Yes	Yes	Yes	No	Yes	Yes	197	197	No	No	No	197	1	No
2104	Yes	Yes	Yes	Yes	Yes	Yes	No	Yes	Yes	No	2337	No	No	1680	1680	0	No
2109	Yes	Yes	Yes	Yes	Yes	Yes	No	Yes	Yes	629	629	No	No	465	465	0	No
2110	Yes	Yes	Yes	Yes	Yes	Yes	No	Yes	Yes	1354	1354	No	No	213	213	0	No
2111	Yes	Yes	Yes	Yes	Yes	Yes	No	Yes	Yes	No	3824	No	No	2205	2205	0	No
2113	Yes	Yes	Yes	Yes	Yes	Yes	No	Yes	Yes	676	676	No	No	291	291	0	No
2254	Yes	Yes	Yes	Yes	Yes	Yes	No	Yes	Yes	1736	1736	No	No	606	606	0	No
2260	Yes	Yes	Yes	No	Yes	Yes	No	Yes	Yes	1100	1100	No	No	667	667	0	No
2261	Yes	Yes	Yes	Yes	Yes	Yes	No	Yes	Yes	24	24	No	No	No	24	1	No
2262	Yes	Yes	Yes	Yes	Yes	Yes	No	Yes	Yes	11	11	No	No	No	11	1	No
2267	Yes	Yes	Yes	Yes	Yes	Yes	No	Yes	Yes	1446	1446	No	No	512	512	0	No
2271	Yes	Yes	Yes	Yes	Yes	Yes	No	Yes	Yes	962	962	No	No	827	827	0	No
2280	Yes	Yes	Yes	No	Yes	Yes	No	Yes	Yes	No	2143	No	No	534	534	0	No
2281	Yes	Yes	Yes	Yes	Yes	Yes	No	Yes	Yes	No	1356	No	No	No	1356	1	No
2288	Yes	Yes	Yes	Yes	Yes	Yes	No	Yes	Yes	25	25	No	No	No	25	1	No
2289	Yes	Yes	Yes	Yes	Yes	Yes	No	Yes	Yes	2049	2049	No	No	568	568	0	No
2290	Yes	Yes	Yes	Yes	Yes	Yes	No	Yes	Yes	1102	1102	No	No	324	324	0	No
2293	Yes	Yes	Yes	Yes	Yes	Yes	No	Yes	Yes	506	506	No	No	No	506	1	No
2295	Yes	Yes	Yes	No	Yes	Yes	No	Yes	Yes	1007	1007	No	No	281	281	0	No
2297	Yes	Yes	Yes	Yes	Yes	Yes	No	Yes	Yes	1699	1699	No	No	No	1699	1	No
2298	Yes	Yes	Yes	Yes	Yes	Yes	No	Yes	Yes	1620	1620	No	No	469	469	0	No
2348	Yes	Yes	Yes	Yes	Yes	Yes	No	Yes	Yes	No	5480	No	No	No	5480	1	No
2349	Yes	Yes	No	No	Yes	Yes	No	Yes	No	2437	2437	No	No	No	2437	1	No
2350	Yes	Yes	Yes	Yes	Yes	Yes	No	Yes	Yes	679	679	No	211	No	211	0	No
2351	Yes	Yes	Yes	Yes	Yes	Yes	No	Yes	Yes	No	3532	No	2139	No	2139	0	No
2352	Yes	Yes	No	Yes	Yes	Yes	No	Yes	No	No	No	No	No	No	No	No	No
2354	Yes	Yes	No	Yes	Yes	Yes	No	Yes	No	1046	1046	No	461	No	461	0	No
2355	Yes	Yes	No	Yes	Yes	Yes	No	Yes	No	65	65	No	No	No	65	1	No
2363	Yes	Yes	No	Yes	Yes	Yes	No	Yes	No	No	164	No	No	No	164	1	No
2372	Yes	Yes	No	No	Yes	Yes	No	Yes	No	1362	1362	No	No	No	1362	1	No
2390	No	No	No	No	No	No	No	No	Yes	No	No	No	No	No	No	No	No
2391	Yes	Yes	Yes	Yes	Yes	Yes	No	Yes	Yes	1492	1492	No	No	No	1492	1	No
2392	Yes	Yes	Yes	Yes	Yes	Yes	No	Yes	Yes	31	31	No	No	No	31	1	No
2393	Yes	Yes	Yes	Yes	Yes	Yes	No	Yes	Yes	1157	1157	No	No	305	305	0	No
2396	Yes	Yes	Yes	Yes	Yes	Yes	No	Yes	Yes	92	92	No	No	No	92	1	No
2397	Yes	Yes	Yes	Yes	Yes	Yes	No	Yes	Yes	365	365	No	No	No	365	1	No
2398	Yes	Yes	Yes	Yes	Yes	Yes	No	Yes	Yes	1369	1369	No	No	577	577	0	No
2399	Yes	Yes	Yes	Yes	Yes	Yes	No	Yes	Yes	608	608	No	No	243	243	0	No
2400	Yes	Yes	Yes	Yes	Yes	Yes	No	Yes	Yes	1278	1278	No	No	577	577	0	No
2401	Yes	Yes	Yes	Yes	Yes	Yes	No	Yes	Yes	90	90	No	No	No	90	1	No
2404	Yes	Yes	Yes	Yes	Yes	Yes	No	No	Yes	882	882	No	No	425	425	0	No
2408	Yes	Yes	Yes	No	Yes	Yes	No	Yes	Yes	942	942	No	No	333	333	0	No
2409	Yes	Yes	Yes	Yes	Yes	Yes	No	Yes	Yes	820	820	No	No	303	303	0	No
2414	Yes	Yes	Yes	Yes	Yes	Yes	No	Yes	Yes	2621	2621	No	No	551	551	0	Yes
2414	Yes	Yes	Yes	Yes	Yes	Yes	No	Yes	Yes	2621	2621	No	No	551	551	0	No
2425	Yes	Yes	Yes	Yes	Yes	Yes	No	Yes	Yes	No	1977	No	1577	No	1577	0	No
2427	Yes	Yes	Yes	Yes	Yes	Yes	No	Yes	Yes	No	1900	No	No	1581	1581	0	No
2428	Yes	Yes	Yes	Yes	Yes	Yes	No	Yes	Yes	No	1372	No	No	No	1372	1	No
2429	Yes	Yes	No	No	Yes	Yes	No	Yes	No	No	No	No	No	No	No	No	No
2431	Yes	Yes	No	No	Yes	Yes	No	Yes	No	No	1285	No	No	960	960	0	No
2432	Yes	Yes	No	No	Yes	Yes	No	Yes	No	653	360	No	No	173	173	0	No
2434	Yes	Yes	No	No	Yes	Yes	No	Yes	No	No	349	No	No	No	349	1	No
2436	Yes	Yes	No	No	Yes	Yes	No	Yes	No	No	297	No	No	No	297	1	No
2529	Yes	Yes	No	No	Yes	Yes	No	Yes	No	No	1066	No	No	567	567	0	No
2530	Yes	Yes	No	No	Yes	Yes	No	Yes	No	No	1004	No	No	630	630	0	No
2532	Yes	Yes	No	No	Yes	Yes	No	Yes	No	No	897	No	No	No	897	1	No
2533	Yes	Yes	No	No	Yes	Yes	No	Yes	No	No	No	No	No	No	No	No	No
2534	Yes	Yes	No	No	Yes	Yes	No	Yes	No	No	906	No	383	No	383	0	No
2537	Yes	Yes	No	No	Yes	Yes	No	Yes	No	No	788	No	431	No	431	0	No
2538	Yes	Yes	No	No	Yes	Yes	No	Yes	No	No	763	No	No	523	523	0	No
2539	No	No	No	No	No	No	No	Yes	No	No	No	No	No	No	No	No	No
2540	Yes	Yes	No	No	Yes	Yes	No	Yes	No	No	724	No	No	665	665	0	No
2542	Yes	Yes	No	No	Yes	Yes	No	No	No	No	657	No	No	No	657	1	No
2543	Yes	Yes	No	No	Yes	Yes	No	Yes	No	68	68	No	27	No	27	0	No
2544	Yes	Yes	No	No	Yes	Yes	No	Yes	No	No	638	No	325	No	325	0	No
2545	Yes	Yes	No	No	Yes	Yes	No	Yes	No	No	557	No	No	No	557	1	No
2547	Yes	Yes	No	No	Yes	Yes	No	Yes	No	No	624	No	No	No	624	1	No
2548	Yes	Yes	No	No	Yes	Yes	No	Yes	No	No	431	No	No	395	395	0	No
2549	Yes	Yes	No	No	Yes	Yes	No	Yes	No	No	184	No	No	No	184	1	No
2551	Yes	Yes	No	No	Yes	Yes	No	No	No	No	491	No	No	338	338	0	No
2552	Yes	Yes	No	No	Yes	Yes	No	Yes	No	No	349	No	No	No	349	1	No
2582	Yes	Yes	No	No	Yes	Yes	No	Yes	No	No	792	No	No	616	435	1	No
2582	Yes	Yes	No	No	Yes	Yes	No	Yes	No	No	435	No	No	No	435	1	No
2587	Yes	Yes	No	No	Yes	Yes	No	Yes	No	No	722	No	No	No	276	1	No
2587	Yes	Yes	No	No	Yes	Yes	No	Yes	No	No	276	No	No	No	276	1	No
2588	Yes	Yes	No	No	Yes	Yes	No	Yes	No	No	287	No	112	No	267	0	No
2588	Yes	Yes	No	No	Yes	Yes	No	Yes	No	880	No	No	267	No	267	0	No
2589	Yes	Yes	No	No	Yes	Yes	No	Yes	No	No	230	No	No	No	230	1	No
2590	Yes	Yes	No	No	Yes	Yes	No	No	No	317	No	No	226	No	226	0	No
2590	Yes	Yes	No	No	Yes	Yes	No	No	No	No	227	No	226	No	226	0	No
2591	Yes	Yes	No	No	Yes	Yes	No	Yes	No	No	232	No	No	No	232	1	No
2591	Yes	Yes	No	No	Yes	Yes	No	Yes	No	No	681	No	No	No	232	1	No
2593	No	No	No	No	No	No	No	Yes	No	No	No	No	No	No	No	No	No
2610	Yes	Yes	No	No	No	Yes	No	Yes	No	1579	1579	No	No	523	523	0	Yes
2611	Yes	Yes	No	No	No	Yes	No	Yes	No	483	483	No	No	383	383	0	Yes
2612	Yes	Yes	No	No	Yes	Yes	No	Yes	No	193	193	No	No	179	179	0	No
2613	Yes	Yes	No	No	Yes	Yes	No	Yes	No	945	945	No	No	358	358	0	No
2614	Yes	Yes	No	No	Yes	Yes	No	Yes	No	261	261	No	No	38	38	0	No
2641	Yes	Yes	No	No	Yes	Yes	No	Yes	No	No	84	No	No	No	84	1	No
2643	Yes	Yes	No	No	Yes	Yes	No	Yes	No	No	143	No	No	No	143	1	No
2645	Yes	Yes	No	No	Yes	Yes	No	Yes	No	No	137	No	No	No	137	1	No
2647	Yes	Yes	No	No	Yes	Yes	No	Yes	No	No	135	No	No	No	135	1	No
2649	Yes	Yes	No	No	Yes	Yes	No	Yes	No	No	116	No	No	No	116	1	No
There are three different platforms including the Agilent G4447A (short for "G4447A"), Affymetrix SNP6 ("SNP6") and the Illumina 1M-Duo ("1M-Duo"). "Sample.ID" is the TCGA sample id. "tumor.CNV.G4447A", "tumor.CNV.SNP6", "tumor.CNV.1M-Duo", "tumor.EXP.Illumina", "tumor.EXP.U133A", "tumor.EXP.244K", "normal.CNV.G4447A", "normal.CNV.SNP6" and "normal.CNV.1M-Duo" represent whether the current sample…

## Sheet: Table S2
Table S2 Distributions of focal gains/losses in primary tumors and adjacent normal tissue separately on each of the three microarray platforms.
chr	pos(Mbps)	focal.loss.95%CI.G4447A	focal.gain.95%CI.G4447A	loss.peak.width.G4447A	gain.peak.width.G4447A	is.peak.focal.loss.G4447A	is.peak.focal.gain.G4447A	Tumor.focal.loss.G4447A	Tumor.focal.gain.G4447A	Ratio.test.pvalue.G4447A	is.CNP.G4447A	Normal.focal.loss.G4447A	Normal.focal.gain.G4447A	Tumor.broad.loss.G4447A	Tumor.broad.gain.G4447A	Normal.broad.loss.G4447A	Normal.broad.gain.G4447A		is.CNP.SNP6	Tumor.focal.loss.SNP6	Tumor.focal.gain.SNP6	Ratio.test.pvalue.SNP6	Normal.focal.loss.SNP6	Normal.focal.gain.SNP6	Tumor.broad.loss.SNP6	Tumor.broad.gain.SNP6	Normal.broad.loss.SNP6	Normal.broad.gain.SNP6		is.CNP.1M-Duo	Tumor.focal.loss.1M-Duo	Tumor.focal.gain.1M-Duo	Ratio.test.pvalue.1M-Duo	Normal.focal.loss.1M-Duo	Normal.focal.gain.1M-Duo	Tumor.broad.loss.1M-Duo	Tumor.broad.gain.1M-Duo	Normal.broad.loss.1M-Duo	Normal.broad.gain.1M-Duo
1	0.554287	554287-7499687	554287-554287	6.9454	0	1	1	12	118	2.78896e-13	1	0	113	121	118	17	141		0	0	2		0	1	142	119	17	17		0	0	0		0	0	38.5155	29.6451	0	0
1	0.842726	---	---	0	0	0	0	0	0	1	0	0	1	107	121	25	139		0	1	1.47368	0.542907	0	1	170.211	128.842	2	9.78947		0	0.987191	0.987191		0	0	104.859	36.9103	0.987191	0
1	0.890912	---	---	0	0	0	0	0	0	1	0	0	1	103	147	31	150		0	1	0.947368	4.1088e-09	0	1	169.421	130.684	2	10.5789		0	1	1		0	0	108	40	1	1
1	0.952029	---	---	0	0	0	0	0	1	1	0	0	1	99	142	27	128		0	1	0.315789	1.49484e-06	0	1	168.474	132.895	2	11.5263		0	1.61568	1		0	0	108	40.3843	2	1
1	0.998353	---	---	0	0	0	0	0	0	1	0	0	1	98	155	20	137		0	0.857143	1.28571	3.25363e-05	0	0.857143	168.286	133.857	2	12		0	0.374179	0		0	0	108	41.3742	2	1
1	1.05712	---	---	0	0	0	0	2	0	1	0	0	1	96	158	15	152		0	0.428571	5.14286	0.109509	0	0.428571	169.143	133.429	2	12		0	0	1.24935		0	0	108	40.9169	2	1
1	1.09238	---	---	0	0	0	0	1	1	1	0	0	1	96	161	14	146		0	0.214286	7.07143	0.639155	0	0.214286	169.571	133.214	2	12		0	0	3.07029		0	0	108	40.3099	2	1
1	1.12512	---	---	0	0	0	0	0	1	1	0	0	1	99	153	15	129		0	0.142857	9.42857	0.080759	0	0.428571	170	133.286	2	11.5714		0	3	7		0	0	109	40.0252	1	1
1	1.17922	---	---	0	0	0	0	0	5	0.166667	0	0	1	101	144	16	119		1	0.857143	11.5714	4.96214e-09	0	2.57143	170	134.714	2	9.42857		0	4	5.15155		0	0	107	40.8484	1	1
1	1.2359	---	---	0	0	0	0	0	4	0.428571	0	0	1	103	145	11	112		1	2	16	0.0291783	0	4	169	131	2	7		0	2.16336	5.38779		0	0	107	41	1	1
1	1.48581	---	---	0	0	0	0	0	2	1	0	0	1	102	138	9	120		1	0	14	0.187187	1	4	171	132	1	7		0	1	5		0	0	107	38.621	1	1
1	1.52904	---	---	0	0	0	0	1	2	1	0	0	1	102	137	17	117		1	0.421053	13.3684	0.000358161	0.789474	3.15789	171	132.211	1	7		0	1	5		0	0	107.277	38	1	1
1	1.59306	---	---	0	0	0	0	0	1	1	0	0	1	103	133	9	115		1	1.05263	12.4211	7.8573e-14	0.473684	1.89474	171	132.526	1	7		0	1.1192	5.23839		0	0	107.881	38	1	1
1	1.6889	---	---	0	0	0	0	2	1	1	0	0	1	105	132	12	108		0	2.5	11	2.98004e-08	0.25	0	171	133	1	7		0	2.50667	5.01333		0	0	108	38	1	1
1	1.73437	---	---	0	0	0	0	4	2	1	0	0	1	106	133	8	84		0	4	11.5	0.0966476	1	0.166667	171.167	132.667	1	7		0	5	10		0	0	107	38	1	1
1	1.7729	---	---	0	0	0	0	2	3	1	0	0	1	108	132	8	94		0	4	13.5	0.157009	1	0.833333	171.833	131.333	1	7		0	4.12152	10		0	0	107	38	1	1
1	1.81048	---	---	0	0	0	0	0	3	0.428571	0	0	1	105	132	8	105		0	3.25	12.75	0.00385285	0.75	0.75	172.5	131.25	1	7		0	2.39003	5.73023		0	0	107	38	1	1
1	1.85178	---	---	0	0	0	0	0	3	0.428571	0	0	1	106	131	7	125		0	2.25	11.0833	0.000251309	0.416667	0.416667	173.167	131.583	1	7		0	3.43685	2		0	0	107	38	1	1
1	1.9038	---	---	0	0	0	0	0	3	0.428571	0	0	1	106	128	7	122		0	1	9	7.33752e-06	0	0	174	132	1	7		0	1.54112	1.54112		0	0	107	38	1	1
1	1.95092	---	---	0	0	0	0	0	2	1	0	0	1	107	128	8	118		0	1.35714	8.28571	0.146128	0	0	174	131.643	1	7		0	1	0.709344		0	0	107	38	1	1
1	1.99084	---	---	0	0	0	0	0	2	1	0	0	1	108	123	7	121		0	1.64286	7.71429	0.132415	0	0	174	131.357	1	7		0	1.34023	0		0	0	107	38	1	1
1	2.02881	---	---	0	0	0	0	0	1	1	0	0	1	108	124	7	127		0	1.92857	7.14286	0.0125276	0	0	174	131.071	1	7		0	2	0.845393		0	0	107	38	1	1
1	2.07208	---	---	0	0	0	0	0	1	1	0	0	1	108	126	6	135		0	2	6.18182	2.52754e-06	0	0	174.273	130.727	1	7		0	0.412236	1		0	0	107.412	37.4122	1	1
1	2.10574	---	---	0	0	0	0	0	1	1	0	0	1	108	126	6	141		0	2	5.09091	1.68579e-06	0	0	174.636	130.364	1	7		0	0	0.086203		0	0	108	37	1	1
1	2.14542	---	---	0	0	0	0	0	1	1	0	0	1	108	126	7	143		0	2	4	0.000246574	0	0	175	130	1	7		0	0	1		0	0	108	37	1	1
1	2.18815	---	---	0	0	0	0	1	1	1	0	0	1	107	125	7	142		0	1.66667	3.33333	0.0731644	0.333333	0	175.333	130	1	7		0	0	1		0	0	108	37	1	1
1	2.2293	---	---	0	0	0	0	0	1	1	0	0	1	108	122	7	134		0	1.33333	2.66667	0.00749593	0.666667	0	175.667	130	1	7		1	0.0375288	2		0.0375288	1	108	37	0.962471	1
1	2.2762	---	---	0	0	0	0	0	2	1	0	0	1	108	121	7	134		0	1.2	2.4	5.96227e-06	1	0	175.8	130	1	7		1	1	2		1	0.549263	108	37	0	1
1	2.31695	---	---	0	0	0	0	0	2	1	0	0	1	109	121	7	137		0	2	4	0.0205016	1	0	175	130	1	7		0	1.23405	3.05851		1	0	108	36.9415	0	1
1	2.35933	---	---	0	0	0	0	0	1	1	0	0	1	110	122	7	143		0	2	4.57143	0.226981	1	0	175	129.714	0.714286	7		1	8.67575	4.45947		1.45947	0	108	36	0	1
1	2.40801	---	---	0	0	0	0	0	1	1	0	0	1	109	121	1	153		0	2	5.28571	0.00771092	1	0	175	129.357	0.357143	7		1	12.0236	5		2	0	108	36	0	1
1	2.45197	---	---	0	0	0	0	0	0	1	0	0	1	110	122	0	167		0	2	5.85714	6.12747e-07	1	0	175	129.071	0.0714286	7		0	3	5		0	0	106	35	0	1
1	2.50239	---	---	0	0	0	0	0	0	1	0	0	1	109	121	0	175		0	1.83333	5.5	1.27373e-10	0.833333	0	175	128.833	0	7		0	1.97514	4.48757		0	0	106	35	0	1
1	2.54378	---	---	0	0	0	0	0	1	1	0	0	1	110	120	0	176		0	1.66667	5	0.352907	0.666667	0	175	128.667	0	7		0	1	4		0	0	106	35	0	1
1	2.70431	---	---	0	0	0	0	1	1	1	0	0	1	110	118	0	169		0	1	3	7.47977e-08	0	0	175	128	0	7		0	1	2.67989		0	0	106	34.3399	0	1
1	2.75505	---	---	0	0	0	0	1	1	1	0	0	1	109	115	0	159		0	1	2.25	1.32542e-05	0	0	175.75	128	0	7		0	1	2		0	0	106	34	0	1
1	2.79106	---	---	0	0	0	0	1	1	1	0	0	1	109	112	0	160		0	1	2.125	0.041558	0	0.125	176.125	127.75	0	6.875		0	1	2		0	0	106	34	0	1
1	2.82475	---	---	0	0	0	0	1	1	1	0	0	1	110	112	0	153		0	1	2.5	0.000337966	0	0.5	176.5	127	0	6.5		0	1	2		0	0	106	34	0	1
1	2.86551	---	---	0	0	0	0	1	1	1	0	0	1	111	108	0	153		0	1	3.16667	3.88571e-05	0	1	177	126	0	6		0	1	2		0	0	106	34	0	1
1	2.90074	---	---	0	0	0	0	1	1	1	0	0	1	111	106	0	149		0	1	3.66667	7.37486e-05	0	1	177	126	0	6		0	1.21736	2		0	0	105.565	34	0	1
1	2.93888	---	---	0	0	0	0	1	1	1	0	0	1	111	105	0	144		0	1	5.66667	0.129554	0	1.33333	177	125.333	0	5.33333		0	2	1.75274		0	0	104	34	0	1
1	2.978	---	---	0	0	0	0	1	2	1	0	0	1	112	104	0	132		0	1	9	0.00120933	0	2	177	124	0	4		0	2	1		0	0	104	34	0	1
1	3.00781	---	---	0	0	0	0	1	3	1	0	0	1	114	102	0	132		0	1	10.8	1.61231e-07	0	2	177.3	122.8	0	4		0	2	1		0	0	104	34	0	1
1	3.0455	---	---	0	0	0	0	1	3	1	0	0	1	115	101	6	132		0	1	13.2	0.00120123	0	2	177.7	121.2	0	4		0	2	1		0	0	103.486	34	0	1
1	3.07487	---	---	0	0	0	0	1	2	1	0	0	1	115	102	6	131		0	1	14.4	0.164403	0	2	177.9	120.4	0	4		0	2	1		0	0	103.074	34	0	1
1	3.10646	---	---	0	0	0	0	1	2	1	0	0	1	115	102	6	122		0	2.2	15.6	1.0434e-05	0	2	178.6	118.8	0	4		0	2.73701	1		0	0	103	33.737	0	1
1	3.13947	---	---	0	0	0	0	1	3	1	0	0	1	115	99	6	121		0	3.25	14.375	0.00576979	0	1.75	179.125	118	0	3.625		0	2	1		0	0	103	33	0	1
1	3.17055	---	---	0	0	0	0	1	2	1	0	0	1	115	96	6	122		0	4	9.5	0.703826	0	1	179.5	118	0	2.5		0	2	1		0	0	103	33	0	1
1	3.20457	---	---	0	0	0	0	1	2	1	0	0	1	116	96	6	114		0	4.75	4.625	0.00159537	0	0.25	179.875	118	0	1.375		0	2.08593	1		0	0	103	33.0859	0	1
1	3.24189	---	---	0	0	0	0	1	2	1	0	0	1	117	96	6	116		0	5	3	0.0125276	0	0	180	118	0	0		0	2.15188	1		0	0	103	34	0	1
1	3.27512	---	---	0	0	0	0	1	2	1	0	0	1	117	96	6	116		0	4.33333	3.66667	0.000306817	0	0	180	118	0	0		0	2	1		0	0	103	34	0	1
1	3.31218	---	---	0	0	0	0	1	2	1	0	0	1	117	95	6	116		0	4	4	0.00659592	0	0	180	118	0	0		0	2	1		0	0	102.483	34	0	1
1	3.35177	---	---	0	0	0	0	1	2	1	0	0	1	117	96	6	116		0	4	4	0.000246054	0	0	180	118	0	0		0	2.59337	1.59337		0	0	102	34	0	1
1	3.40976	---	---	0	0	0	0	1	3	1	0	0	1	116	96	6	116		0	3.61538	4.38462	5.54905e-10	0	0	180	118.385	0	0		0	3.96048	2		0	0	101.04	34	0	1
1	3.45027	---	---	0	0	0	0	1	3	1	0	0	1	116	98	6	128		0	3.30769	4.69231	2.29582e-56	0	0	180	118.692	0	0		0	3.14506	2		0	0	101	34	0	1
1	3.48078	---	---	0	0	0	0	1	5	0.545455	0	0	1	116	98	0	135		0	3.07692	4.92308	0.00481641	0	0	180	118.923	0	0		0	4	2		0	0	100	34	0	1
1	3.51879	---	---	0	0	0	0	1	4	0.52381	0	0	1	117	98	0	133		0	3	5	3.79683e-12	0	0	180	119	0	0		0	4	2		0	0	100	33.2429	0	1
1	3.55698	---	---	0	0	0	0	1	3	1	0	0	1	116	97	0	130		0	2.8	5	1.37452e-07	0	0	180	119	0	0		0	4	2		0	0	100	33.4443	0	0.555738
1	3.59963	---	---	0	0	0	0	0	3	0.428571	0	0	1	115	97	0	123		0	2	5	0.036281	0	0	180	119	0	0		0	4.57537	1.42463		0	0	100	33.4246	0	0
1	3.63785	---	---	0	0	0	0	1	4	0.52381	0	0	1	115	95	0	120		0	2	5	0.00351048	0	0	180	119	0	0		0	5	0.981403		0	0	99.9814	33.0186	0	0
1	3.67483	---	---	0	0	0	0	1	3	1	0	0	1	116	95	0	120		0	2	4.6	4.08096e-14	0	0	180	119	0	0		0	5	0.0161835		0	0	99.0162	33.9838	0	0
1	3.7251	---	---	0	0	0	0	1	1	1	0	0	1	116	94	0	119		0	3.5	2.5	6.32113e-24	0	0	180	119	0	0		0	3	0		0	0	99	34	0	0
1	3.76205	---	---	0	0	0	0	1	1	1	0	0	1	116	94	0	116		0	3.6	2.8	0.000206207	0	0	180	119	0	0		0	3	0		0	0	99	34	0	0
1	3.80585	---	---	0	0	0	0	1	1	1	0	0	1	115	94	6	119		0	3	4	1.85462e-08	0	0	180	119	0	0		0	2.41188	0		0	0	99	34	0	0
1	3.91746	---	---	0	0	0	0	1	1	1	0	0	1	117	93	6	119		0	3	4	7.37436e-06	0	0	180	119	0	0		0	3	0.575963		0	0	99	34	0	0
1	3.97838	---	---	0	0	0	0	3	1	1	0	0	1	117	92	6	113		0	4	3.66667	5.26811e-10	0	0	179	119	0	0		0	3	1		0	0	99	34	0	0
1	4.03696	---	---	0	0	0	0	3	2	1	0	0	1	118	92	6	113		0	3.5	3	4.64743e-09	0	0	179	119.5	0	0		0	2.79139	0		0	0	98	33.7914	0	0
1	4.09743	---	---	0	0	0	0	4	0	0.428571	0	0	1	117	92	6	110		0	3.8	3	0.428233	0	0	179	119.2	0	0		0	2	0		0	0	98	33	0	0
1	4.13535	---	---	0	0	0	0	4	0	0.428571	0	0	1	116	92	0	110		0	3.5	3	4.56177e-06	0	0	179	119	0	0		0	1.81024	0		0	0	98.1898	33	0	0
1	4.21986	---	---	0	0	0	0	4	0	0.428571	0	0	1	118	90	0	110		0	3	1	7.36002e-07	0	0	180	119	0	0		0	1.22428	0		0	0	98.7757	33	0	0
1	4.27578	---	---	0	0	0	0	4	0	0.428571	0	0	1	118	90	6	109		0	5	1	0.00134959	0	0	179	119	0	0		0	2	0		0	0	98	33	0	0
1	4.33816	---	---	0	0	0	0	5	0	0.166667	0	0	1	119	89	6	109		0	3	1	1.85461e-06	0	0	179	119	0	0		0	3.97893	0		0	0	95.0211	33	0	0
1	4.39581	---	---	0	0	0	0	5	0	0.166667	0	0	1	121	89	6	103		0	2.33333	1.33333		0	0	177.667	119.333	0	0		0	3.20188	0.798119		0	0	95	33	0	0
1	4.44916	---	---	0	0	0	0	5	1	0.545455	0	0	1	121	89	6	99		0	1	1.25		0	0	177	120	0	0		0	2.47654	1		0	0	95	33.4765	0	0
1	4.50981	---	---	0	0	0	0	4	1	0.52381	0	0	1	121	88	6	89		0	1	1		0	0	177	120	0	0		0	3	1		0	0	95	34	0	0
1	4.56049	---	---	0	0	0	0	2	1	1	0	0	1	121	88	6	89		0	1	1		0	0	178	120	0	0		0	3.26345	1		0	0	94.7366	34	0	0
1	4.60816	---	---	0	0	0	0	1	1	1	0	0	1	122	88	6	89		0	0	2		0	0	177	120	0	0		0	3.20434	1		0	0	94	34	0	0
1	4.64515	---	---	0	0	0	0	1	1	1	0	0	1	122	89	0	92		0	1	2		0	0	176	120	0	0		0	3	1		0	0	94	34	0	0
1	4.68472	---	---	0	0	0	0	2	1	1	0	0	1	122	88	6	92		0	1	2		0	0	176	120	0	0		0	3	1		0	0	94	34	0	0
1	4.71609	---	---	0	0	0	0	2	1	1	0	0	1	122	88	6	92		0	0	2		0	0	177	119	0	0		0	2.03735	1		0	0	94	34	0	0
1	4.74942	---	---	0	0	0	0	5	1	0.545455	0	0	1	122	88	6	89		0	0	2		0	0	177	119	0	0		0	2	1		0	0	94	34	0	0
1	4.80942	---	---	0	0	0	0	6	1	0.282051	0	0	1	122	85	6	89		0	0	3		0	0	177.75	119	0	0		0	2	1		0	0	94	34	0	0
1	4.86827	---	---	0	0	0	0	2	2	1	0	0	1	121	85	6	87		0	0	3		0	0	178	120	0	0		0	2	2		0	0	93.4454	34	0	0
1	4.9226	---	---	0	0	0	0	4	2	1	0	0	1	122	84	6	87		0	1	3		0	0	177	120	0	0		0	2	2		0	0	93	34	0	0
1	4.98281	---	---	0	0	0	0	4	2	1	0	0	1	122	84	6	87		0	1	3		0	0	177.2	120	0	0		0	2	2		0	0	93	34	0	0
1	5.11496	---	---	0	0	0	0	4	2	1	0	0	1	122	83	6	87		0	2	3		0	0	178	120	0	0		0	2.24364	2		0	0	93	34	0	0
1	5.25576	---	---	0	0	0	0	1	2	1	0	0	1	122	84	6	87		0	2	5		0	0	178	119	0	0		0	2	2		0	0	94	33	0	0
1	5.45528	---	---	0	0	0	0	1	2	1	0	0	1	122	84	6	79		0	3	5		0	0	178	119	0	0		0	2	3		0	0	94	33	0	0
1	5.56384	---	---	0	0	0	0	3	2	1	0	0	1	122	84	6	80		0	2	5		0	0	178	119	0	0		0	2	3		0	0	94	33	0	0
1	5.61734	---	---	0	0	0	0	3	2	1	0	0	1	122	84	6	80		0	0.333333	6.66667		0	0	178.667	118	0	0		0	1	3		0	0	94	33	0	0
1	5.70533	---	---	0	0	0	0	1	3	1	0	0	1	122	83	6	75		0	0	8		0	0	179	118	0	0		0	1	4		0	0	94	33	0	0
1	5.7905	---	---	0	0	0	0	0	3	0.428571	0	0	1	122	83	6	75		0	0.833333	8		0	0	179	118	0	0		0	1.74765	4		0	0	94	33	0	0
1	5.83344	---	---	0	0	0	0	1	3	1	0	0	1	122	84	6	75		0	1.75	8		0	0	179	118	0	0		0	3.49554	4		0	0	93.2522	33	0	0
1	5.86885	---	---	0	0	0	0	3	3	1	0	0	1	122	86	6	75		0	2	8		0	0	179	118	0	0		0	4	4		0	0	93	33	0	0
1	5.90567	---	---	0	0	0	0	2	2	1	0	0	1	122	85	6	75		0	2	8		0	0	178	118	0	0		0	3.39114	3.39114		0	0	93	33	0	0
1	5.93874	---	---	0	0	0	0	2	2	1	0	0	1	122	87	6	75		0	2	7.5		0	0	177.5	118	0	0		0	2.81008	3		0	0	93	33	0	0
1	5.97357	---	---	0	0	0	0	2	2	1	0	0	1	122	87	6	75		0	2	7		0	0	177	118	0	0		0	2.28453	3		0	0	93	33	0	0
1	6.01273	---	---	0	0	0	0	0	2	1	0	0	1	120	87	0	75		0	1.33333	7.66667		0	0	177	118	0	0		0	1.36134	3		0	0	93	33	0	0
1	6.04899	---	---	0	0	0	0	1	3	1	0	0	1	120	87	0	75		0	1	8.8		0	0	177	118	0	0		0	1	3		0	0	93	33.7267	0	0
1	6.08574	---	---	0	0	0	0	0	4	0.428571	0	0	1	120	87	0	75		0	1.1	10		0	0	177.1	118	0	0		0	1	3		0	0	93	34	0	0
1	6.12974	---	---	0	0	0	0	0	5	0.166667	0	0	1	120	88	0	75		0	1.5	10		0	0	177.5	118	0	0		0	1	3		0	0	93	34	0	0
1	6.16708	---	---	0	0	0	0	0	5	0.166667	0	0	1	120	88	0	75		0	1.9	10		0	0	177.9	118	0	0		0	1	3		0	0	92.2967	34	0	0
1	6.19892	---	---	0	0	0	0	0	6	0.181818	0	0	1	120	89	0	75		0	2.22222	10.6667		0	0	178	118.222	0	0		0	1	3.83973		0	0	92	34	0	0
1	6.23695	---	---	0	0	0	0	0	6	0.181818	0	0	1	119	89	0	75		0	2.66667	12		0	0	178	118.667	0	0		0	3	5		0	0	91	34	0	0
1	6.27323	---	---	0	0	0	0	0	7	0.0769231	0	0	1	119	88	0	75		0	3	13		0	0	178	119	0	0		0	3	5		0	0	90.9255	34	0	0
1	6.30712	---	---	0	0	0	0	0	7	0.0769231	0	0	1	119	88	0	75		0	3	12.3333		0	0	178	119	0	0		0	3	5		0	0	90	34	0	0
1	6.34524	---	---	0	0	0	0	0	6	0.181818	0	0	1	119	88	0	75		0	3.25	13		0	0	178	118.75	0	0		0	2.35707	5.64293		0	0	90	34	0	0
1	6.40059	---	5868844-10201723	0	4.33288	0	1	0	8	0.0769231	0	0	1	119	88	0	75		0	3.875	15.5		0	0	178	118.125	0	0		0	2	6		0	0	90	34	0	0
1	6.47346	---	---	0	0	0	0	0	6	0.181818	0	0	1	118	86	0	75		0	4	16		0	0	178	118	0	0		0	1	6		0	0	90	34	0	0
1	6.51314	---	---	0	0	0	0	0	6	0.181818	0	0	1	118	86	0	75		0	4	16		0	0	178	118	0	0		0	1	6		0	0	90	33.7594	0	0
1	6.56489	---	---	0	0	0	0	0	6	0.181818	0	0	1	118	86	0	75		0	4	16		0	0	178	118	0	0		0	1	6		0	0	90	33	0	0
1	6.59837	---	---	0	0	0	0	0	5	0.166667	0	0	1	118	85	0	75		0	4	16		0	0	178.429	118	0	0		0	2	6		0	0	90	33	0	0
1	6.6341	---	---	0	0	0	0	0	5	0.166667	0	0	1	118	85	0	74		0	4	16		0	0	178.857	118	0	0		0	2.39057	6		0	0	90	33	0	0
1	6.66656	---	---	0	0	0	0	0	4	0.428571	0	0	1	118	85	0	74		0	4	16		0	0	179.6	118	0	0		0	3	6		0	0	90	33	0	0
1	6.70756	---	---	0	0	0	0	0	4	0.428571	0	0	1	118	85	0	75		0	3.5	16.5		0	0	180.5	117.5	0	0		0	3	6		0	0	90	33	0	0
1	6.77022	---	---	0	0	0	0	0	5	0.166667	0	0	1	118	85	0	75		0	3.66667	16.3333		0	0	181	117	0	0		0	3	5.48005		0	0	90	33	0	0
1	6.80496	---	---	0	0	0	0	0	5	0.166667	0	0	1	118	85	0	75		0	4	15.8333		0	0	181	117	0	0		0	3	5.00237		0	0	90	33	0	0
1	6.84277	---	---	0	0	0	0	0	5	0.166667	0	0	1	118	84	0	75		0	4	15.1667		0	0	181	117	0	0		0	3	5		0	0	90	32.2024	0	0
1	6.87504	---	---	0	0	0	0	1	5	0.545455	0	0	1	118	84	0	76		0	4	15		0	0	181.6	117	0	0		0	3.60169	5		0	0	90	32	0	0
1	6.91681	---	---	0	0	0	0	1	4	0.52381	0	0	1	118	84	0	82		0	4	14.6667		0	0	182	117	0	0		0	4	5		0	0	90	32	0	0
1	6.95237	---	---	0	0	0	0	2	4	1	0	0	1	118	84	0	76		0	4	14.1667		0	0	182	117	0	0		0	4	4.86333		0	0	90	32	0	0
1	6.99665	---	---	0	0	0	0	2	5	0.608392	0	0	1	118	84	0	81		0	4	13.2		0	0	182	117	0	0		0	4	4		0	0	90	32	0	0
1	7.03441	---	---	0	0	0	0	1	4	0.52381	0	0	1	118	84	0	81		0	4	13		0	0	182	117	0	0		0	4	4		0	0	90	32	0	0
1	7.06526	---	---	0	0	0	0	1	4	0.52381	0	0	1	118	84	0	90		0	4	13		0	0	182	117	0	0		0	4	4		0	0	90	32	0	0
1	7.10396	---	---	0	0	0	0	1	4	0.52381	0	0	1	118	83	0	87		0	4	12.6667		0	0	182	117	0	0		0	4	4		0	0	90	32	0	0
1	7.14747	---	---	0	0	0	0	1	4	0.52381	0	0	1	118	84	0	82		0	4	11.8		0	0	182	117	0	0		0	4	4		0	0	90	32	0	0
1	7.18948	---	---	0	0	0	0	1	3	1	0	0	1	118	84	0	81		0	4	11		0	0	182	117	0	0		0	4	4.5148		0	0	90.5148	32	0	0
1	7.23544	---	---	0	0	0	0	2	4	1	0	0	1	118	84	0	81		0	5	11		0	0	182	117	0	0		0	4	5		0	0	91	32	0	0
1	7.2747	---	---	0	0	0	0	5	4	1	0	0	1	118	84	0	79		0	5	10.25		0	0	182	117	0	0		0	4	4.40148		0	0	90.4015	32	0	0
1	7.32254	---	---	0	0	0	0	3	4	1	0	0	1	118	84	0	80		0	5	10.8		0	0	182	116.2	0	0		0	4	4		0	0	90	32	0	0
1	7.35869	---	---	0	0	0	0	1	4	0.52381	0	0	1	118	83	0	81		0	5	12		0	0	182	116	0	0		0	4	4.78443		0	0	90	32	0	0
1	7.40878	---	---	0	0	0	0	2	4	1	0	0	1	118	82	0	81		0	6	11		0	0	182	116	0	0		0	5.14457	5.14457		0	0	90	32	0	0
1	7.44673	---	---	0	0	0	0	3	5	1	0	0	1	118	82	0	79		0	6.8	11.8		0	0	182	116	0	0		0	6	6		0	0	90	32	0	0
1	7.48047	---	---	0	0	0	0	4	7	0.680172	0	0	1	118	82	0	79		0	7.66667	12		0	0	182	116	0	0		0	6	6		0	0	90	32	0	0
1	7.51708	---	---	0	0	0	0	3	6	0.637186	0	0	1	118	82	0	78		0	8	12		0	0	182	116	0	0		0	5.20243	6		0	0	90	32	0	0
1	7.55796	---	---	0	0	0	0	3	5	1	0	0	1	118	81	0	78		0	8	11		0	0	183	116	0	0		0	6	6		0	0	90	32	0	0
1	7.60529	---	---	0	0	0	0	2	5	0.608392	0	0	1	118	80	0	78		0	8	11		0	0	183	116	0	0		0	6	5.58192		0	0	90	32	0	0
1	7.6424	---	---	0	0	0	0	3	6	0.637186	0	0	1	118	79	0	78		0	8	10.5714		0	0	183	116	0	0		0	6.15381	5		0	0	90	32	0	0
1	7.67562	---	---	0	0	0	0	4	5	1	0	0	1	118	78	0	69		0	8	10		0	0	183	116	0	0		0	7.28022	4.85989		0	0	90	32	0	0
1	7.70485	---	---	0	0	0	0	4	5	1	0	0	1	118	78	0	69		0	8	10.2857		0	0	183	115.714	0	0		0	7.91078	4.54461		0	0	90	32	0	0
1	7.73844	---	---	0	0	0	0	4	5	1	0	0	1	118	78	0	69		0	8	10.8571		0	0	183	115.143	0	0		0	8.81436	4		0	0	90	32	0	0
1	7.7751	---	---	0	0	0	0	5	5	1	0	0	1	118	78	0	69		0	9.14286	10.8571		0	0	183	114	0	0		0	8	4		0	0	90	32	0	0
1	7.81164	---	---	0	0	0	0	4	5	1	0	0	1	118	79	0	69		0	9.57143	10.4286		0	0	183	114	0	0		0	7.81749	4.18251		0	0	90	32	0	0
1	7.84631	---	---	0	0	0	0	4	5	1	0	0	1	118	78	0	68		0	9.66667	10.3333		0	0	183	114	0	0		0	7	5.2258		0	0	90	32	0	0
1	7.90281	---	---	0	0	0	0	4	5	1	0	0	1	118	78	0	69		0	8.5	12.5		0	0	183	113	0	0		0	6.51982	6		0	0	90	32	0	0
1	7.94677	---	---	0	0	0	0	3	5	1	0	0	1	118	78	0	69		0	8.57143	14		0	0	183	112	0	0		0	6	6		0	0	90	32	0	0
1	7.98386	---	---	0	0	0	0	3	5	1	0	0	1	118	77	0	69		0	9.42857	14		0	0	183	112	0	0		0	6	6		0	0	90	32	0	0
1	8.01999	---	---	0	0	0	0	3	5	1	0	0	1	118	77	0	72		0	10	13.1429		0	0	183	112	0	0		0	6	5.94676		0	0	90	32	0	0
1	8.05759	---	---	0	0	0	0	5	5	1	0	0	1	119	77	0	72		0	10	11.4286		0	0	183	112	0	0		0	6	5.28392		0	0	90	32	0	0
1	8.13473	---	---	0	0	0	0	3	4	1	0	0	1	120	77	0	72		0	10	11.1429		0	0	183	112	0	0		0	6	6		0	0	90	31	0	0
1	8.18481	---	---	0	0	0	0	2	4	1	0	0	1	120	77	0	70		0	10	11.8571		0	0	183	112	0	0		0	5.32458	6		0	0	90.6754	31	0	0
1	8.22462	---	---	0	0	0	0	1	4	0.52381	0	0	1	120	77	0	70		0	9.71429	12.1429		0	0	183	111.857	0	0		0	5	6		0	0	91	31	0	0
1	8.29479	---	---	0	0	0	0	1	4	0.52381	0	0	1	120	76	0	67		0	8	12.8571		0	0	183	110.857	0	0		0	5.5401	5.72995		0	0	90.7299	31	0	0
1	8.33389	---	---	0	0	0	0	0	5	0.166667	0	0	1	120	76	0	67		0	8	12.2857		0	0	183	110.286	0	0		0	6.65797	5		0	0	90	31	0	0
1	8.36663	---	---	0	0	0	0	2	5	0.608392	0	0	1	120	76	0	67		0	8.28571	12		0	0	183.286	110	0	0		0	6.38294	4.23411		0	0	90	30.6171	0	0
1	8.40575	---	---	0	0	0	0	4	4	1	0	0	1	120	75	0	67		0	8.85714	12		0	0	183.857	110	0	0		0	7.0821	3		0	0	90.0821	30	0	0
1	8.44066	---	---	0	0	0	0	2	4	1	0	0	1	120	74	0	66		0	9.5	12		0	0	183.75	110	0	0		0	7.54378	3		0	0	90.5438	30	0	0
1	8.47883	---	---	0	0	0	0	1	4	0.52381	0	0	1	120	75	0	66		0	10.5	12		0	0	183.25	110	0	0		0	8	3		0	0	91	30	0	0
1	8.51662	---	---	0	0	0	0	2	4	1	0	0	1	120	75	0	66		0	10.4286	11.7143		0	0	183	110	0	0		0	8	3		0	0	91	30	0	0
1	8.54987	---	---	0	0	0	0	2	3	1	0	0	1	120	75	0	66		0	9.57143	11.2857		0	0	183	110	0	0		0	7.46551	2.73276		0	0	90.7328	30	0	0
1	8.5852	---	---	0	0	0	0	2	3	1	0	0	1	120	75	0	66		0	9	11.2857		0	0	182.143	110	0	0		0	6.09565	2.04783		0	0	90.0478	30	0	0
1	8.63504	---	---	0	0	0	0	3	4	1	0	0	1	120	75	0	66		0	9	12		0	0	180	110	0	0		0	6	2.66954		0	0	90	30	0	0
1	8.67032	---	---	0	0	0	0	4	5	1	0	0	1	121	75	0	64		0	9	12		0	0	180	110	0	0		0	6.19245	3		0	0	90	30	0	0
1	8.702	---	---	0	0	0	0	6	5	1	0	0	1	121	74	0	53		0	9.4	12.2		0	0	180	110	0	0		0	7.05417	3		0	0	90	30	0	0
1	8.73414	---	---	0	0	0	0	4	4	1	0	0	1	121	74	0	53		0	10.6	12.8		0	0	180	110	0	0		0	7.9159	3		0	0	90	30	0	0
1	8.76447	---	---	0	0	0	0	4	4	1	0	0	1	121	74	0	53		0	10	13.6667		0	0	179.667	110	0	0		0	7.00662	2.50331		0	0	90	30	0	0
1	8.79909	---	---	0	0	0	0	3	4	1	0	0	1	121	73	0	53		0	8	15		0	0	179	110	0	0		0	5.32366	2.45089		0	0	90	30	0	0
1	8.84729	---	---	0	0	0	0	1	6	0.282051	0	0	1	122	73	0	48		0	6	14.6667		0	0	179	110	0	0		0	3.4775	4		0	0	90	30	0	0
1	8.89435	---	---	0	0	0	0	1	6	0.282051	0	0	1	122	73	0	48		0	6	14		0	0	179	110	0	0		0	4	4.95349		0	0	89.0465	30	0	0
1	8.94167	---	---	0	0	0	0	2	5	0.608392	0	0	1	122	73	0	57		0	6.2	12.8		0	0	180	110	0	0		0	4	5		0	0	89	30	0	0
1	8.98771	---	---	0	0	0	0	1	5	0.545455	0	0	1	122	73	0	58		0	6.83333	12.1667		0	0	179.833	109.833	0	0		0	4.95916	5		0	0	88.0408	30	0	0
1	9.02109	---	---	0	0	0	0	2	6	0.608392	0	0	1	120	73	0	49		0	6.33333	12.6667		0	0	179.333	109.333	0	0		0	3.09169	5		0	0	88	30	0	0
1	9.05902	---	---	0	0	0	0	0	5	0.166667	0	0	1	120	73	0	49		0	6	14.2		0	0	180.2	108.6	0	0		0	4	5		0	0	88	30	0	0
1	9.10679	---	---	0	0	0	0	1	5	0.545455	0	0	1	120	73	0	49		0	6.28571	16.2857		0	0	182.286	108	0	0		0	4.5298	5		0	0	88	29.4702	0	0
1	9.13323	---	---	0	0	0	0	2	5	0.608392	0	0	1	120	73	0	49		0	6.57143	16.5714		0	0	182.571	108	0	0		0	4.94137	5		0	0	88	29.0586	0	0
1	9.15382	---	---	0	0	0	0	2	5	0.608392	0	0	1	120	73	0	58		0	6.85714	16.8571		0	0	182.857	108	0	0		0	4.44243	5		0	0	88	29	0	0
1	9.19967	---	---	0	0	0	0	1	7	0.282051	0	0	1	119	73	0	54		0	5	18		0	0	183	108	0	0		0	3.42404	5.57596		0	0	88	29	0	0
1	9.24445	---	---	0	0	0	0	1	10	0.0686499	0	0	1	118	72	0	45		1	7	28.5		0	2	183	108	0	0		1	3.56975	6		0	2.27901	88	29	0	0
1	9.27876	---	---	0	0	0	0	1	12	0.0302059	0	0	1	118	72	0	45		1	9	39		0	4	183	108	0	0		1	4	6		0	4	88	29	0	0
1	9.31878	---	---	0	0	0	0	1	12	0.0302059	0	0	1	118	73	0	45		1	7	35		0	3	183	109	0	0		1	3.14466	6.85534		0	1.43398	88	29	0	0
1	9.34997	---	---	0	0	0	0	1	8	0.131222	0	0	1	118	73	0	54		0	4	23		0	0	183	109	0	0		0	3	7		0	0.0514299	88	29	0	0
1	9.40942	---	---	0	0	0	0	1	8	0.131222	0	0	1	118	73	0	54		0	4	23		0	0	183	109	0	0		0	3	8.70586		0	0	88	29.8529	0	0
1	9.46401	---	---	0	0	0	0	1	8	0.131222	0	0	1	118	73	0	54		0	3.28571	21.5714		0	0	183	109.714	0	0		0	3.17539	9.82461		0	0	87.6492	30	0	0
1	9.53322	---	---	0	0	0	0	1	6	0.282051	0	0	1	118	73	0	54		0	4.11111	21		0	0	182.444	110	0	0		0	4	8.6121		0	0	86	30	0	0
1	9.57428	---	---	0	0	0	0	1	7	0.282051	0	0	1	118	73	0	55		0	5	21		0	0	182	110	0	0		0	4	8.68475		0	0	86	30	0	0
1	9.61728	---	---	0	0	0	0	1	7	0.282051	0	0	1	118	72	0	55		0	5	21		0	0	182	109.375	0	0		0	4	9		0	0	86	30	0	0
1	9.66856	---	---	0	0	0	0	1	6	0.282051	0	0	1	117	72	0	55		0	4.5	20.75		0	0	182	109.25	0	0		0	3.48034	8.74017		0	0	86	30	0	0
1	9.71167	---	---	0	0	0	0	1	8	0.131222	0	0	1	117	72	0	55		0	3.5	20.25		0	0	182	109.75	0	0		0	2	8		0	0	86	30	0	0
1	9.7442	---	---	0	0	0	0	1	8	0.131222	0	0	1	117	71	0	55		0	3	20.3333		0	0	181.889	110	0	0		0	2.59917	8		0	0	86	30	0	0
1	9.78655	---	---	0	0	0	0	1	7	0.282051	0	0	1	117	71	0	55		0	3	22		0	0	181.333	110	0	0		0	2.89999	8		0	0	86	30	0	0
1	9.82203	---	---	0	0	0	0	1	8	0.131222	0	0	1	117	71	0	55		0	3	23		0	0	181	110	0	0		0	2	8		0	0	85.9001	30	0	0
1	9.85976	---	---	0	0	0	0	2	8	0.349845	0	0	1	117	71	0	55		0	4	23.5		0	0	181.5	109.5	0	0		0	2	8		0	0	85	30	0	0
1	9.89961	---	---	0	0	0	0	2	10	0.193027	0	0	1	117	71	0	55		0	5	24		0	0	182	109	0	0		0	2	8		0	0	85	30	0	0
1	9.93328	---	---	0	0	0	0	1	9	0.140867	0	0	1	117	71	0	55		0	5.85714	22.7143		0	0	182	109	0	0		0	2	8		0	0	85.6148	30	0	0
1	9.9665	---	---	0	0	0	0	2	10	0.193027	0	0	1	117	71	0	55		0	7	21		0	0	182	109	0	0		0	2	8		0	0	86	30	0	0
1	10.0109	---	---	0	0	0	0	2	12	0.103188	0	0	1	117	71	0	50		0	6.2	22.6		0	0	182	108.2	0	0		0	2	8.49341		0	0	86	30	0	0
1	10.0484	---	---	0	0	0	0	2	12	0.103188	0	0	1	117	71	0	50		0	5.4	24.2		0	0	182	107.4	0	0		0	2	10.1338		0	0	86	29.7166	0	0
1	10.0836	---	---	0	0	0	0	1	12	0.0302059	0	0	1	117	70	0	50		0	5	25.4286		0	0	182	107	0	0		0	2	12.4033		0	0	86	29.1492	0	0
1	10.1177	---	---	0	0	0	0	3	12	0.135052	0	0	1	117	70	0	50		0	5	27.1429		0	0	182	107	0	0		0	2	13		0	0	86	29	0	0
1	10.1537	---	---	0	0	0	0	2	12	0.103188	0	0	1	117	70	0	50		0	4.8	27.6		0	0	181.8	107	0	0		0	2	13		0	0	86	29	0	0
1	10.2017	---	---	0	0	0	0	2	11	0.0968421	0	0	1	117	70	0	50		0	4	26		0	0	181	107	0	0		0	3	12.4102		0	0	86	29	0	0
1	10.2371	---	---	0	0	0	0	2	13	0.0538021	0	0	1	116	70	0	50		0	4	26		0	0	181	107	0	0		0	3	12		0	0	86	29	0	0
1	10.2715	---	---	0	0	0	0	2	12	0.103188	0	0	1	116	70	0	50		0	4	25.5		0	0	181	107	0	0		0	3	12		0	0	86	29	0	0
1	10.3085	---	---	0	0	0	0	3	10	0.226195	0	0	1	116	70	0	50		0	4	27		0	0	181	106	0	0		0	3	11.9736		0	0	86	29	0	0
1	10.3409	---	---	0	0	0	0	2	8	0.349845	0	0	1	116	69	0	50		0	4	25.5		0	0	181	106	0	0		0	3	11.1019		0	0	86	29	0	0
1	10.3745	---	---	0	0	0	0	1	11	0.0686499	0	0	1	116	69	0	50		0	4	24		0	0	181	106	0	0		0	3	11		0	0	85.2765	29	0	0
1	10.4173	---	---	0	0	0	0	1	11	0.0686499	0	0	1	116	69	0	50		0	4.55556	25.6667		0	0	180.444	106	0	0		0	3	10.1492		0	0	84.5746	29	0	0
1	10.453	---	---	0	0	0	0	1	11	0.0686499	0	0	1	116	69	0	50		0	4.88889	26.6667		0	0	180.111	106	0	0		0	3.5935	9		0	0	83.4065	29	0	0
1	10.4924	---	---	0	0	0	0	2	11	0.0968421	0	0	1	116	68	0	50		0	5	27		0	0	180	105.25	0	0		0	4	8.99004		0	0	83	29	0	0
1	10.5227	---	---	0	0	0	0	2	11	0.0968421	0	0	1	115	68	0	50		0	5	27.5		0	0	180	104.5	0	0		0	3.95033	8		0	0	83	29	0	0
1	10.5651	---	---	0	0	0	0	2	12	0.103188	0	0	1	115	68	0	50		0	4.25	26.5		0	0	180	102.5	0	0		0	3	6.78629		0	0	83	29	0	0
1	10.6059	---	---	0	0	0	0	2	13	0.0538021	0	0	1	115	68	0	50		0	4.42857	25.5714		0	0	179.571	102	0	0		0	4.11288	6		0	0	83	29	0	0
1	10.6411	---	---	0	0	0	0	2	11	0.0968421	0	0	1	115	67	0	50		0	4.85714	25.1429		0	0	179.143	102	0	0		0	5	5.635		0	0	83	29	0	0
1	10.6811	---	---	0	0	0	0	2	13	0.0538021	0	0	1	115	66	0	50		0	5.5	27		0	0	179	102	0	0		0	4.6654	5		0	0	83	29	0	0
1	10.7214	---	---	0	0	0	0	3	15	0.0750358	0	0	1	115	66	0	50		0	5.88889	29.2222		0	0	179.111	102	0	0		0	4	5		0	0	83	29	0	0
1	10.7568	---	9899607-11059448	0	1.15984	0	1	3	16	0.0407424	0	0	1	115	66	0	50		0	5.44444	30.1111		0	0	179.556	102	0	0		0	4	5		0	0	83	29	0	0
1	10.7917	---	---	0	0	0	0	2	14	0.0538021	0	0	1	115	65	0	50		0	5.11111	30.7778		0	0	179.889	102	0	0		0	3.44644	5		0	0	83	29	0	0
1	10.8719	---	---	0	0	0	0	2	10	0.193027	0	0	1	115	65	0	50		0	6	28.4286		0	0	178	101	0	0		0	2.45902	5		0	0	83	28	0	0
1	10.9162	---	---	0	0	0	0	1	10	0.0686499	0	0	1	116	65	0	50		0	6	25.5714		0	0	178	101	0	0		0	2	5		0	0	83	28	0	0
1	10.9514	---	---	0	0	0	0	1	8	0.131222	0	0	1	116	64	0	50		0	6.8	23.4		0	0	177.6	101	0	0		0	2.06316	4		0	0	83	28	0	0
1	10.9862	---	---	0	0	0	0	1	6	0.282051	0	0	1	116	64	0	50		0	8.125	20.75		0	0	177.125	100.875	0	0		0	2.88877	4		0	0	83	28	0	0
1	11.0256	---	---	0	0	0	0	1	7	0.282051	0	0	1	116	64	0	50		0	8.625	19.75		0	0	177.625	100.375	0	0		0	3.34037	4.82981		0	0	83.1702	28	0	0
1	11.0594	---	---	0	0	0	0	1	9	0.140867	0	0	1	116	64	0	50		0	9	19		0	0	178	100	0	0		0	5	3.4734		0	0	84	28	0	0
1	11.0919	---	---	0	0	0	0	3	6	0.637186	0	0	1	116	64	0	50		0	9	19		0	0	178	100	0	0		0	5	2		0	0	84	28	0	0
1	11.1256	---	---	0	0	0	0	3	5	1	0	0	1	116	64	0	50		0	9.14286	19		0	0	178	100	0	0		0	5	2		0	0	84.2046	28	0	0
1	11.1649	---	---	0	0	0	0	2	5	0.608392	0	0	1	116	64	0	50		0	9.57143	19		0	0	178	100	0	0		0	5	2		0	0	84.7035	28	0	0
1	11.1972	---	---	0	0	0	0	2	5	0.608392	0	0	1	116	64	0	50		0	10	19		0	0	178	100	0	0		0	5	2		0	0	85	28	0	0
1	11.2373	---	---	0	0	0	0	2	5	0.608392	0	0	1	116	63	0	50		0	10	19		0	0	178	100	0	0		0	5	2		0	0	85	27.7111	0	0
1	11.2744	---	---	0	0	0	0	3	5	1	0	0	1	116	63	0	50		0	10.2857	18.7143		0	0	178	100	0	0		0	5	2		0	0	85	27	0	0
1	11.3258	---	---	0	0	0	0	3	7	0.649917	0	0	1	116	63	0	50		0	11	18.2		0	0	178.2	100	0	0		0	5	2		0	0	85	27	0	0
1	11.4129	---	---	0	0	0	0	3	7	0.649917	0	0	1	116	63	0	50		0	11	19		0	0	179	100	0	0		0	4.29601	2		0	0	85	27	0	0
1	11.4581	---	---	0	0	0	0	3	6	0.637186	0	0	1	116	63	0	50		0	11	19		0	0	179	99.8333	0	0		0	4	2.06632		0	0	85	27	0	0
1	11.4906	---	---	0	0	0	0	3	5	1	0	0	1	116	63	0	50		0	11	19		0	0	179	99.3333	0	0		0	4	2.75934		0	0	85	27	0	0
1	11.5291	---	---	0	0	0	0	2	6	0.608392	0	0	1	116	63	0	50		0	11.4	19		0	0	179	99	0	0		0	3.56347	3		0	0	85	27	0	0
1	11.6028	---	---	0	0	0	0	1	8	0.131222	0	0	1	116	63	0	50		0	11.5	19.5		0	0	179	99	0	0		0	2.45377	3		0	0	85	27	0	0
1	11.638	---	---	0	0	0	0	1	5	0.545455	0	0	1	117	63	0	50		0	11	20		0	0	179	99	0	0		0	2	3		0	0	85	27	0	0
1	11.673	---	---	0	0	0	0	1	6	0.282051	0	0	1	117	63	0	50		0	11	19		0	0	178.5	99	0	0		0	2	3		0	0	85	27	0	0
1	11.7145	---	---	0	0	0	0	2	5	0.608392	0	0	1	117	63	0	50		0	11	18.1667		0	0	178.167	98.8333	0	0		0	2.69644	3		0	0	85	27	0	0
1	11.7554	---	---	0	0	0	0	2	4	1	0	0	1	118	62	0	50		0	11	19		0	0	179	98	0	0		0	3.0263	3		0	0	87	26.4869	0	0
1	11.7928	---	---	0	0	0	0	2	4	1	0	0	1	118	62	0	50		0	11.5	19.5		0	0	178.5	98	0	0		0	2	3		0	0	87	27	0	0
1	11.8285	---	---	0	0	0	0	1	4	0.52381	0	0	1	118	62	0	50		0	12	20		0	0	178	98.2	0	0		0	2	3		0	0	87	27	0	0
1	11.8676	---	---	0	0	0	0	2	4	1	0	0	1	118	62	0	50		0	12	20		0	0	178	99	0	0		0	2	3.47607		0	0	87	27	0	0
1	11.9062	---	---	0	0	0	0	1	4	0.52381	0	0	1	120	62	0	50		0	12	21.1429		0	0	178	99	0	0		0	2	4		0	0	87.5316	27	0	0
1	11.94	---	---	0	0	0	0	1	5	0.545455	0	0	1	120	62	0	50		0	12	22		0	0	178	99	0	0		0	2	4		0	0	88.6832	27	0	0
1	11.9752	---	---	0	0	0	0	1	4	0.52381	0	0	1	120	62	0	50		0	12	22		0	0	178	98.5	0	0		0	2	3.3888		0	0	89	27	0	0
1	12.0115	---	---	0	0	0	0	1	4	0.52381	0	0	1	120	60	0	50		0	12	22		0	0	178	98.125	0	0		0	2	3		0	0	89	27	0	0
1	12.0512	---	---	0	0	0	0	1	5	0.545455	0	0	1	120	60	0	50		0	12	22		0	0	178	97.5	0	0		0	2	3		0	0	89	27	0	0
1	12.0874	---	---	0	0	0	0	1	4	0.52381	0	0	1	120	60	0	50		0	12.1667	22		0	0	178	97	0	0		0	2	4.83233		0	0	89	27	0	0
1	12.1188	---	---	0	0	0	0	1	6	0.282051	0	0	1	120	60	0	50		0	12.6667	22		0	0	178	97	0	0		0	2	5		0	0	89	27	0	0
1	12.1487	---	---	0	0	0	0	0	7	0.0769231	0	0	1	120	60	0	50		0	13	22		0	0	178	97.3333	0	0		1	3.57551	5		1.57551	0	89	27	0	0
1	12.1812	---	---	0	0	0	0	0	5	0.166667	0	0	1	119	60	0	50		0	13	22		0	0	178	98	0	0		0	6	5.65837		0	0	88	27	0	0
1	12.2252	---	---	0	0	0	0	1	7	0.282051	0	0	1	118	60	0	50		0	13.25	22.25		0	0	178	98	0	0		0	4	4.13519		0	0	88	27	0	0
1	12.2635	---	---	0	0	0	0	1	6	0.282051	0	0	1	118	60	0	50		0	13.625	22.625		0	0	178	98	0	0		0	4.26528	5		0	0	88	27	0	0
1	12.2967	---	---	0	0	0	0	1	6	0.282051	0	0	1	118	59	0	50		0	13.8571	22.8571		0	0	177.857	98	0	0		0	5	5.32393		0	0	88	27	0	0
1	12.3297	---	---	0	0	0	0	2	6	0.608392	0	0	1	118	58	0	50		0	13.4286	22.4286		0	0	177.429	98	0	0		0	5	5.93348		0	0	88	27	0	0
1	12.3651	---	---	0	0	0	0	1	5	0.545455	0	0	1	117	58	0	50		0	12.875	21.875		0	0	177	98	0	0		0	5	7		0	0	88	27	0	0
1	12.409	---	---	0	0	0	0	1	6	0.282051	0	0	1	117	58	0	50		0	12.375	21.375		0	0	177	98	0	0		0	5	7		0	0	88	27	0	0
1	12.4407	---	---	0	0	0	0	1	7	0.282051	0	0	1	117	58	0	50		0	12	21		0	0	177	98	0	0		0	5	7		0	0	88	27	0	0
1	12.4764	---	10153718-13964986	0	3.81127	0	1	1	8	0.131222	0	0	1	117	58	0	50		0	12	21.6667		0	0	177	98	0	0		0	5	7		0	0	88	27	0	0
1	12.5216	---	---	0	0	0	0	1	7	0.282051	0	0	1	117	58	0	50		0	12	21.7143		0	0	177	98	0	0		0	5	6.57813		0	0	88	27	0	0
1	12.5526	---	---	0	0	0	0	1	5	0.545455	0	0	1	117	58	0	50		0	12	21.2857		0	0	177	98	0	0		0	5	5.85891		0	0	88	27	0	0
1	12.586	---	---	0	0	0	0	1	5	0.545455	0	0	1	117	58	0	50		0	12	21		0	0	177	98	0	0		0	5	5		0	0	88	27	0	0
1	12.6212	---	---	0	0	0	0	1	6	0.282051	0	0	1	117	58	0	50		0	12	21		0	0	177	98	0	0		0	5	5		0	0	88	27	0	0
1	12.6569	---	---	0	0	0	0	2	4	1	0	0	1	117	58	0	50		0	12	19.6667		0	0	177	98	0	0		0	5	5		0.467883	0	88	27	0	0
1	12.7014	---	---	0	0	0	0	4	3	1	0	0	1	117	57	0	50		0	12.4	19.4		0	0	177	98	0	0		0	5	5		1	0	88	27	0	0
1	12.747	---	---	0	0	0	0	3	3	1	0	0	1	117	57	0	50		1	18	25		7	3	177	97.5	0	0		1	5	5.64136		1.25654	0.128272	88	27	0	0
1	13.1049	---	---	0	0	0	0	3	4	1	0	0	1	118	57	0	50		1	31.5814	33.9767		16.8372	9.74419	176.372	97	0	0		0	5	10.6537		0	0	89	27	0	0
1	13.6835	---	---	0	0	0	0	2	3	1	0	0	1	118	57	0	50		0	16.875	16.875		0	0.125	175	96	0	0		0	6	4		0	0	89	26	0	0
1	13.7195	---	---	0	0	0	0	2	5	0.608392	0	0	1	118	57	0	50		0	16.4	16.6		0	0	175	96	0	0		0	6	4		0	0	89	26	0	0
1	13.757	---	---	0	0	0	0	2	4	1	0	0	1	118	57	0	50		0	16	16.6		0	0	175	96	0	0		0	6	4		0	0	89	26	0	0
1	13.8068	---	---	0	0	0	0	2	3	1	0	0	1	119	57	0	50		0	16	15.3333		0	0	175.667	96	0	0		0	6	4		0	0	89.7695	26	0	0
1	13.8451	---	---	0	0	0	0	3	3	1	0	0	1	119	57	0	50		0	16	15		0	0	176	95.4	0	0		0	6	4		0	0	90	26	0	0
1	13.8985	---	---	0	0	0	0	2	6	0.608392	0	0	1	120	57	0	50		0	16	15		0.5	0	176	95	0	0		0	6	4		0	0	90	26	0	0
1	13.9303	---	---	0	0	0	0	3	4	1	0	0	1	120	57	0	50		0	16	15		1	0	176	95	0	0		0	6	4		0	0	90.3956	26	0	0
1	13.965	---	---	0	0	0	0	2	4	1	0	0	1	121	57	0	50		0	16.5	14.5		0.5	0	176.5	95	0	0		0	6	4		0	0	90.8592	26	0	0
1	14.0018	---	---	0	0	0	0	2	4	1	0	0	1	121	58	0	50		0	17.5	14		0	0	177	95.5	0	0		0	6	4		0	0	91	26	0	0
1	14.0585	---	---	0	0	0	0	2	3	1	0	0	1	122	58	0	50		0	18	14		0	0	177	96	0	0		0	6	3.94328		0	0	91	26	0	0
1	14.1088	---	---	0	0	0	0	2	3	1	0	0	1	122	58	0	50		0	18	13		0	0	177	96	0	0		0	6	3		0	0	91	26	0	0
1	14.1485	---	---	0	0	0	0	2	3	1	0	0	1	122	58	0	50		0	18	13		0	0	177	96	0	0		0	6	3		0	0	91	26	0	0
1	14.1828	---	---	0	0	0	0	2	3	1	0	0	1	122	58	0	50		0	18	12.5		0	0	177	96	0	0		0	6	3		0	0	91	26	0	0
1	14.225	---	---	0	0	0	0	3	3	1	0	0	1	122	58	0	50		0	18	11		0	0	177	96	0	0		0	6	3		0	0	91	26	0	0
1	14.2621	---	---	0	0	0	0	3	4	1	0	0	1	122	58	0	50		0	18	11		0	0	177	96	0	0		0	6	3		0	0	91	26	0	0
1	14.3037	---	---	0	0	0	0	4	3	1	0	0	1	122	58	0	50		0	18	11		0	0	177	96	0	0		0	6	3		0	0	91	26	0	0
1	14.3423	---	---	0	0	0	0	2	4	1	0	0	1	122	58	0	50		0	18.6667	12.3333		0	0	178.333	94.6667	0	0		0	6	3		0	0	91.9732	26	0	0
1	14.3914	---	---	0	0	0	0	3	4	1	0	0	1	122	59	0	48		0	19	12		0	0	179	94	0	0		0	6	4		0	0	92	26	0	0
1	14.4823	---	---	0	0	0	0	3	4	1	0	0	1	122	59	0	48		0	20	12		0	0	179	94	0	0		0	6	4		0	0	92	26	0	0
1	14.6113	---	---	0	0	0	0	3	4	1	0	0	1	122	58	0	48		0	20.8	13		0	0	179	93	0	0		0	6.84159	4		0	0	92	26	0	0
1	14.7592	---	---	0	0	0	0	2	4	1	0	0	1	122	58	0	48		0	21	13		0	0	179	90	0	0		0	7.51757	2.51757		0	0	93	28	0	0
1	14.8108	---	---	0	0	0	0	2	3	1	0	0	1	122	58	0	48		0	21	12		0	0	179	90	0	0		0	7	2		0	0	93	28	0	0
1	14.85	---	---	0	0	0	0	2	3	1	0	0	1	122	58	0	48		0	23.5	12.1667		0	0	179	90	0	0		0	7.19022	2		0	0	93	28	0	0
1	14.8878	---	---	0	0	0	0	4	3	1	0	0	1	122	58	0	48		0	25.5	12.8333		0	0	179	90	0	0		0	8.99541	2		0	0	93	28	0	0
1	14.9215	---	---	0	0	0	0	5	4	1	0	0	1	122	58	0	48		0	26	13.6667		0	0	179	90	0	0		0	10	2		0	0	93	28	0	0
1	14.9556	---	---	0	0	0	0	5	6	1	0	0	1	122	58	0	48		0	26.75	14		0	0	179.75	90	0	0		0	9.90871	2.09129		0	0	93	28	0	0
1	14.9861	---	---	0	0	0	0	5	5	1	0	0	1	122	58	0	48		0	27	13.5		0	0	180	90	0	0		0	9.20612	2.79388		0	0	93	28	0	0
1	15.0147	---	---	0	0	0	0	5	5	1	0	0	1	122	58	0	48		0	27	13		0	0	180	90	0	0		0	9.67545	2.77485		0	0	93	28	0	0
1	15.0454	---	---	0	0	0	0	7	5	1	0	0	1	122	58	0	48		0	30	14		0	0	180	89	0	0		0	12	2.07841		0	0	93	28	0	0
1	15.0812	---	---	0	0	0	0	7	5	1	0	0	1	122	58	0	48		0	29.25	14		0	0	180	89	0	0		0	12	3.64263		0	0	93	28	0	0
1	15.1104	---	---	0	0	0	0	8	4	0.680172	0	0	1	122	58	0	47		0	28	14.5		0	0	180	89	0	0		0	11.8588	5		0	0	93	28	0	0
1	15.1471	14303723-17406157	---	3.10243	0	1	0	8	3	0.400323	0	0	1	122	58	0	47		0	26.3333	15		0	0	180	89	0	0		0	10	5		0	0	93	28	0	0
1	15.1805	---	---	0	0	0	0	7	5	1	0	0	1	122	58	0	47		0	25.5	15		0	0	180	89	0	0		0	10	5		0	0	93	28	0	0
1	15.2148	---	---	0	0	0	0	5	4	1	0	0	1	122	58	0	47		0	24.3333	15.3333		0	0	180	89	0	0		0	10	5		0	0	93	28	0	0
1	15.2484	---	---	0	0	0	0	4	6	1	0	0	1	122	58	0	47		0	21.4	16.8		0	0	180	89	0	0		0	7.95001	5		0	0	93	28	0	0
1	15.2831	---	---	0	0	0	0	3	4	1	0	0	1	122	58	0	47		0	19	18		0	0	180	89	0	0		0	7	5		0	0	93	28	0	0
1	15.3161	---	---	0	0	0	0	3	3	1	0	0	1	122	58	0	47		0	19	18.8		0	0	180	89	0	0		0	8.08065	4.91935		0	0	93	28	0	0
1	15.3505	---	---	0	0	0	0	4	4	1	0	0	1	122	58	0	47		0	19	19.6667		0	0	180	89	0	0		0	8.92962	4.07038		0	0	93	28	0	0
1	15.3822	---	---	0	0	0	0	5	3	1	0	0	1	122	58	0	47		0	19	20.6667		0	0	180	89	0	0		0	9	5.41484		0	0	93	28	0	0
1	15.4146	---	---	0	0	0	0	5	4	1	0	0	1	122	58	0	47		0	19	21		0	0	180	89	0	0		0	9	5.14945		0	0	92.1495	28	0	0
1	15.4457	---	---	0	0	0	0	4	5	1	0	0	1	122	58	0	47		0	18.4	22.8		0	0	179.4	89	0	0		0	7.66226	6.33774		0	0	92	27.3311	0	0
1	15.4812	---	---	0	0	0	0	3	5	1	0	0	1	122	58	0	47		0	17.8333	23.5		0	0	179	89	0	0		0	6.55036	7		0	0	92	27	0	0
1	15.519	---	---	0	0	0	0	3	4	1	0	0	1	122	58	0	47		0	17.1667	21.5		0	0	179	89	0	0		0	6	6.61485		0	0	92	27	0	0
1	15.556	---	---	0	0	0	0	3	4	1	0	0	1	122	58	0	47		0	18	21		0	0	179	89	0	0		0	6	6		0	0	92	27	0	0
1	15.5886	---	---	0	0	0	0	3	4	1	0	0	1	122	58	0	47		0	18	20.25		0	0	179	89	0	0		0	6	6		0	0	92	27	0	0
1	15.6238	---	---	0	0	0	0	3	4	1	0	0	1	122	58	0	47		0	18	19.6667		0	0	179	89	0	0		0	6	6.66792		0	0	92	26.3321	0	0
1	15.6573	---	---	0	0	0	0	3	5	1	0	0	1	122	58	0	47		0	18	19		0	0	179	89	0	0		0	5.23819	7		0	0	92	26	0	0
1	15.6943	---	---	0	0	0	0	3	5	1	0	0	1	121	58	0	47		0	18.5	20.5		0	0	178.5	89	0	0		0	5.56345	7		0	0	92	26	0	0
1	15.7308	---	---	0	0	0	0	3	5	1	0	0	1	121	58	0	47		0	19	22.3333		0	0	178.167	88.8333	0	0		0	6	7.74526		0	0	92	25.2547	0	0
1	15.7654	---	---	0	0	0	0	3	5	1	0	0	1	122	58	0	47		0	19	23.6667		0	0	178.833	88.1667	0	0		0	6	8		0	0	92.7164	25	0	0
1	15.8034	---	---	0	0	0	0	3	5	1	0	0	1	122	58	0	47		0	19.3333	23.6667		0	0	179.333	88	0	0		0	6.29625	7.70375		0	0	93	25	0	0
1	15.8398	---	---	0	0	0	0	3	6	0.637186	0	0	1	123	58	0	47		0	20	23		0	0	180	88	0	0		0	6.97691	7.02309		0	0	93	25	0	0
1	15.8701	---	---	0	0	0	0	3	7	0.649917	0	0	1	122	58	0	47		0	20.375	22.625		0	0	180	88	0	0		0	7.60924	8.21849		0	0	93	25	0	0
1	15.9098	---	---	0	0	0	0	3	7	0.649917	0	0	1	124	57	0	54		0	20.875	22.125		0	0	180	88	0	0		0	8.53875	9		0	0	93.5387	25	0	0
1	15.947	---	---	0	0	0	0	3	5	1	0	0	1	124	57	0	54		0	21	24.625		0	0	180	88	0	0		0	9	8.11378		0.886221	0	94	25	0	0
1	15.9835	---	---	0	0	0	0	3	7	0.649917	0	0	1	124	57	0	55		0	21	27.25		0	0	180	88	0	0		0	8.29748	7.64874		1	0	94	25	0	0
1	16.0297	---	---	0	0	0	0	4	9	0.428308	0	0	1	124	57	0	55		0	21	25		0	0	181.143	87.8571	0	0		0	7.86734	7.86734		0.132661	0	94	25	0	0
1	16.0659	---	---	0	0	0	0	4	11	0.27337	0	0	1	124	57	0	55		0	21	25		0	0	181.714	87.2857	0	0		0	8.75891	8		0	0	94	25	0	0
1	16.0996	---	---	0	0	0	0	4	14	0.164182	0	0	1	124	57	0	55		0	20.875	25		0	0	182	86.75	0	0		0	9	7.56225		0	0	94	25	0	0
1	16.1296	---	---	0	0	0	0	3	11	0.236461	0	0	1	124	57	0	55		0	20.5	25		0	0	182	86	0	0		0	8.18482	6.59241		0	0	94	25	0	0
1	16.1652	---	---	0	0	0	0	3	14	0.0707292	0	0	1	124	57	0	51		0	20	25		0	0	182	85	0	0		0	7.94316	6		0	0	94	25	0	0
1	16.2131	---	---	0	0	0	0	2	11	0.0968421	0	0	1	125	57	0	51		0	20	26.1429		0	0	182	85	0	0		0	10.3405	6		0	0	94	24.6595	0	0
1	16.2628	---	16046915-16566002	0	0.519087	0	1	2	18	0.0138141	0	0	1	126	57	0	51		0	20.5	26.5		0	0	182.25	85	0	0		0	8.29553	6		0	0	95	24	0	0
1	16.3091	---	---	0	0	0	0	2	16	0.0274909	0	0	1	126	57	0	51		0	21.75	25.25		0	0	182.875	85	0	0		0	8	6.77711		0	0	95	24	0	0
1	16.3542	---	---	0	0	0	0	3	8	0.400323	0	0	1	126	57	0	51		0	22.8571	25.8571		0	0	183	84.5714	0	0		0	8	7		0	0	95	24	0	0
1	16.3866	---	---	0	0	0	0	4	8	0.680172	0	0	1	126	57	0	51		0	24	27		0	0	183	84	0	0		0	10	7.96061		0	0	95	24	0	0
1	16.4272	---	---	0	0	0	0	5	8	0.695098	0	0	1	126	58	0	51		0	24	27		0	0	182.333	83.3333	0	0		0	10	7.03031		0	0	95	24	0	0
1	16.4581	---	---	0	0	0	0	5	8	0.695098	0	0	1	126	58	0	51		0	23.8571	26.4286		0	0	182	83	0	0		0	10.1289	8.25786		0	0	95	24	0	0
1	16.4935	---	---	0	0	0	0	5	9	0.703567	0	0	1	126	57	0	55		0	23.4286	24.7143		0	0	182	83	0	0		0	10.9472	9.89434		0	0	95	24	0	0
1	16.5264	---	---	0	0	0	0	3	9	0.400323	0	0	1	126	57	0	55		0	22.875	23.25		0	0	182	83	0	0		0	9	10.89		0	0	95	24	0	0
1	16.566	---	---	0	0	0	0	3	10	0.226195	0	0	1	126	57	0	55		0	22.375	24.25		0	0	182	83	0	0		0	9	9.31928		0	0	95	24	0	0
1	16.5965	---	---	0	0	0	0	3	8	0.400323	0	0	1	126	57	0	55		0	22	25		0	0	182	83	0	0		0	9	8.28505		0	0	95	24	0	0
1	16.6388	---	---	0	0	0	0	3	7	0.649917	0	0	1	126	56	0	55		0	24.2857	24.4286		0	0	182	81.8571	0	0		0	8.3325	8		0	0	95	21.9975	0	0
1	16.7045	---	---	0	0	0	0	9	8	1	1	12	5	126	56	0	41		1	44	36.9		10.2	18.9	182	80.7	0	0		0	7.90056	9.90056		0	0	95	21	0	0
1	17.0943	15689770-18612982	---	2.92321	0	1	0	14	7	0.349887	1	18	5	126	56	0	41		1	155.538	135		121.692	102.462	182	77	0	0		1	9.7575	6.36375		1	1	95	21	0	0
1	17.1677	---	---	0	0	0	0	6	3	0.637186	0	0	1	126	56	0	41		1	61.4	51.2		26.6	26.2	182	76	0	0		0	10.0079	3		0	0	95	21	0	0
1	17.2059	---	---	0	0	0	0	5	3	1	0	0	1	126	56	0	50		1	35.4286	21.5714		1.71429	4.57143	182	76	0	0		0	11.8156	3		0	0	95	21	0	0
1	17.2362	---	---	0	0	0	0	5	3	1	0	0	1	127	56	0	41		0	32.8571	12.1429		0.428571	1.14286	182	76	0	0		0	12	3		0	0	95	21	0	0
1	17.2719	---	---	0	0	0	0	6	3	0.637186	0	0	1	127	56	0	46		0	32	9		0	0	182	76	0	0		0	12	3		0	0	95	21	0	0
1	17.3053	---	---	0	0	0	0	7	2	0.334842	0	0	1	126	56	0	46		0	32	9		0	0	182	76	0	0		0	12	3		0	0	95	21	0	0
1	17.354	---	---	0	0	0	0	7	2	0.334842	0	0	1	126	56	0	55		0	32	9		0	0	182	76	0	0		0	12	3		0	0	95	21	0	0
1	17.4062	---	---	0	0	0	0	7	3	0.649917	0	0	1	126	56	0	55		0	32	10		0	0	182	76	0	0		0	12.373	3		0	0	95	21	0	0
1	17.445	---	---	0	0	0	0	6	4	1	0	0	1	126	55	0	55		0	32	10.5		0	0	182	76	0	0		0	12.4639	3		0	0	95	21	0	0
1	17.4812	---	---	0	0	0	0	5	2	0.608392	0	0	1	126	55	0	55		0	32.3333	10.6667		0	0	182	76	0	0		0	12.1577	3		0	0	95.1577	21	0	0
1	17.5167	---	---	0	0	0	0	5	2	0.608392	0	0	1	127	55	0	55		0	33.5	9.5		0	0	182	76	0	0		0	13	3		0	0	96	21	0	0
1	17.5609	---	---	0	0	0	0	4	2	1	0	0	1	127	54	0	46		0	34.4	9.4		0	0	182	76	0	0		0	13	3		0	0	96	21	0	0
1	17.5937	---	---	0	0	0	0	4	3	1	0	0	1	127	54	0	41		0	35	10		0	0	182	76	0	0		0	13	3		0	0	96.8197	20.1803	0	0
1	17.6262	---	---	0	0	0	0	6	3	0.637186	0	0	1	128	54	0	41		0	36	10		0	0	182	76	0	0		0	13	3.19433		0	0	97	20	0	0
1	17.673	---	---	0	0	0	0	8	2	0.349845	0	0	1	128	54	0	41		0	36	10		0	0	182	76	0	0		0	13	3.74977		0	0	97	20	0	0
1	17.7347	---	---	0	0	0	0	6	3	0.637186	0	0	1	127	54	0	41		0	36.6667	10		0	0	182	76	0	0		0	14.2182	4		0	0	97	20	0	0
1	17.7679	---	---	0	0	0	0	6	3	0.637186	0	0	1	127	54	0	50		0	38	10		0	0	182	76	0	0		0	15	4		0	0	97	20	0	0
1	17.7994	---	---	0	0	0	0	5	3	1	0	0	1	127	54	0	50		0	38	10		0	0	182	76	0	0		0	15	4		0	0	97	20	0	0
1	17.8318	---	---	0	0	0	0	5	3	1	0	0	1	127	54	0	55		0	38	10		0	0	182	76	0	0		0	15	4		0	0	97	20	0	0
1	17.8717	---	---	0	0	0	0	6	3	0.637186	0	0	1	127	53	0	55		0	38.6667	10.6667		0	0	182	76	0	0		0	15	3.28388		0	0	97	20	0	0
1	17.9071	---	---	0	0	0	0	6	2	0.608392	0	0	1	127	53	0	55		0	39	11		0	0	182	76	0	0		0	15	3		0	0	97	20	0	0
1	17.9528	---	---	0	0	0	0	6	2	0.608392	0	0	1	127	53	0	55		0	39	11		0	0	182	76	0	0		0	14.9444	3		0	0	97	20	0	0
1	17.9872	---	---	0	0	0	0	6	1	0.282051	0	0	1	127	53	0	55		0	39	11		0	0	182	76	0	0		0	14.124	3		0	0	97	20	0	0
1	18.0314	---	---	0	0	0	0	6	1	0.282051	0	0	1	127	53	0	55		0	39	11.75		0	0	182	76	0	0		0	15	3		0	0	97	20	0	0
1	18.0855	---	---	0	0	0	0	6	3	0.637186	0	0	1	127	53	0	55		0	39	10.5		0	0	181.75	78	0	0		0	15.1233	3		0	0	97	20	0	0
1	18.1379	---	---	0	0	0	0	6	3	0.637186	0	0	1	127	53	0	55		0	39.6667	9		0	0	181	78	0	0		0	16.8359	3		0	0	97	20	0	0
1	18.1972	---	---	0	0	0	0	6	3	0.637186	0	0	1	127	53	0	55		0	40	9		0	0	181	78	0	0		0	17	3		0	0	97	20	0	0
1	18.2492	---	---	0	0	0	0	6	3	0.637186	0	0	1	127	53	0	55		0	40.25	9		0	0	181	78	0	0		0	18	3		0	0	97	20	0	0
1	18.2911	---	---	0	0	0	0	7	2	0.334842	0	0	1	127	53	0	55		0	41	8.75		0	0	181	78	0	0		0	18	3		0	0	97	20	0	0
1	18.3282	---	---	0	0	0	0	9	1	0.140867	0	0	1	127	53	0	55		0	41.3333	8		0	0	181	78	0	0		0	18	3		0	0	97	20	0	0
1	18.363	---	---	0	0	0	0	9	1	0.140867	0	0	1	126	53	0	55		0	42	8		0	0	181	78	0	0		0	19	3		0	0	97	20	0	0
1	18.3979	---	---	0	0	0	0	8	1	0.131222	0	0	1	126	53	0	54		0	42	8		0	0	181	78	0	0		0	19	3		0	0	97	20	0	0
1	18.4306	---	---	0	0	0	0	8	3	0.400323	0	0	1	126	53	0	54		0	42	8		0	0	181	78	0	0		0	19	3		0	0	97	20	0	0
1	18.4637	---	---	0	0	0	0	6	3	0.637186	0	0	1	126	53	0	54		0	43	7		0	0	181	78	0	0		0	19	3		0	0	97	20.0212	0	0
1	18.5048	---	---	0	0	0	0	7	3	0.649917	0	0	1	126	52	0	54		0	43	8		0	0	181	78	0	0		0	19	3		0	0	97	20.8734	0	0
1	18.5373	---	---	0	0	0	0	9	3	0.400323	0	0	1	126	52	0	54		0	43	7		0	0	181	78	0	0		0	19	3		0	0	97	21	0	0
1	18.571	---	---	0	0	0	0	10	3	0.226195	0	0	1	126	52	0	54		0	43	7		0	0	181	78	0	0		0	19	3		0	0	97	21	0	0
1	18.613	---	---	0	0	0	0	10	1	0.0686499	0	0	1	126	52	0	54		0	42	7		0	0	181	78	0	0		0	19	3		0	0	97	21	0	0
1	18.6827	---	---	0	0	0	0	9	0	0.0294118	0	0	1	126	52	0	49		0	43	5		0	0	181	78	0	0		0	19	2.0595		0	0	97	21	0	0
1	18.7226	---	---	0	0	0	0	10	0	0.0325077	0	0	1	126	52	0	49		0	44	5		0	0	181	78	0	0		0	19	2		0	0	97	21	0	0
1	18.7889	---	---	0	0	0	0	10	0	0.0325077	0	0	1	126	52	0	49		0	43.75	4.75		0	0	181	78	0	0		0	19	1.53567		0	0	97	21	0	0
1	18.8267	---	---	0	0	0	0	6	2	0.608392	0	0	1	126	52	0	49		0	42.8571	4.42857		0	0	181.571	77.5714	0	0		0	19	1		0	0	97	21	0	0
1	18.8579	---	---	0	0	0	0	5	3	1	0	0	1	126	52	0	49		0	42.4286	5.71429		0	0	183.286	76.2857	0	0		0	19	1		0	0	97	21	0	0
1	18.8917	---	---	0	0	0	0	5	3	1	1	0	5	126	52	0	49		0	42	7		0	0	185	75	0	0		0	19	1		0	0	97	21	0	0
1	18.9246	---	---	0	0	0	0	5	1	0.545455	0	0	1	126	52	0	48		0	42	7.75		0	0	185	75	0	0		0	19	1		0	0	97	21	0	0
1	18.9714	---	---	0	0	0	0	7	1	0.282051	0	0	1	125	52	0	49		0	43	8		0	0	185	74	0	0		0	19	1		0	0	97	20	0	0
1	19.0299	---	---	0	0	0	0	6	1	0.282051	0	0	1	125	52	0	49		0	43	8		0	0	185	74	0	0		0	19	0		0	0	96	20	0	0
1	19.0665	---	---	0	0	0	0	6	3	0.637186	0	0	1	125	52	0	49		0	43	7.5		0	0	185.5	74	0	0		0	19	0		0	0	96	20	0	0
1	19.087	---	---	0	0	0	0	5	5	1	0	0	1	126	52	0	49		0	43	7.16667		0	0	185.833	74	0	0		0	19	0		0	0	96	20	0	0
1	19.1033	---	---	0	0	0	0	5	2	0.608392	0	0	1	126	52	0	49		0	43	7		0	0	186	74	0	0		0	19	0		0	0	96	20	0	0
1	19.1194	---	---	0	0	0	0	6	2	0.608392	0	0	1	126	52	0	49		0	43.2857	7.57143		0	0	186	73.7143	0	0		0	19	0		0	0	96	20	0	0
1	19.1502	---	---	0	0	0	0	7	2	0.334842	0	0	1	126	53	0	50		0	43.7143	8.42857		0	0	186	73.2857	0	0		0	19.4446	0.444634		0	0	96	20	0	0
1	19.2113	---	---	0	0	0	0	7	2	0.334842	0	0	1	126	53	0	50		0	44	9		0	0	186	72.2	0	0		0	19.1788	1		0	0	96	20	0	0
1	19.2754	---	---	0	0	0	0	9	1	0.140867	0	0	1	126	53	0	51		0	45.25	7.75		0	0	186	74	0	0		0	19	0.19951		0	0	96	20	0	0
1	19.309	18363007-20144083	---	1.78108	0	1	0	12	1	0.0302059	0	0	1	126	53	0	51		0	46	7		0	0	186	74	0	0		0	19.8743	0		0	0	96	20	0	0
1	19.3402	---	---	0	0	0	0	10	1	0.0686499	0	0	1	126	53	0	51		0	46.6	7.6		0	0	186	74	0	0		0	20	0		0	0	96	20	0	0
1	19.3757	---	---	0	0	0	0	9	2	0.193027	0	0	1	126	53	0	51		0	47	8.28571		0	0	186	74	0	0		0	20	0.640565		0	0	96	20	0	0
1	19.4145	---	---	0	0	0	0	8	2	0.349845	0	0	1	126	53	0	51		0	47	8.71429		0	0	186	74	0	0		0	20	1		0	0	96	20	0	0
1	19.4495	---	---	0	0	0	0	7	2	0.334842	0	0	1	126	53	0	51		0	46.7143	9		0	0	186	74	0	0		0	20	1		0	0	96	20	0	0
1	19.496	---	---	0	0	0	0	7	2	0.334842	0	0	1	126	53	0	51		0	46	9		0	0	186	74	0	0		0	20	1.3255		0	0	96	20	0	0
1	19.5272	---	---	0	0	0	0	7	2	0.334842	0	0	1	126	53	0	51		0	45.4	9.6		0	0	186	74	0	0		0	20	2		0	0	96	20	0	0
1	19.5597	---	---	0	0	0	0	9	2	0.193027	0	0	1	126	53	0	51		0	44.75	10		0	0	186	74	0	0		0	20	2		0	0	96	20	0	0
1	19.5903	---	---	0	0	0	0	7	2	0.334842	0	0	1	125	53	0	51		0	44	10		0	0	186	74	0	0		0	20	2		0	0	96	20	0	0
1	19.6222	---	---	0	0	0	0	9	3	0.400323	0	0	1	125	53	0	51		0	44	9		0	0	186	74	0	0		0	20	2		0	0	96	20	0	0
1	19.6534	---	---	0	0	0	0	7	3	0.649917	0	0	1	125	53	0	51		0	44	9.75		0	0	186	74	0	0		0	20	2		0	0	96	20	0	0
1	19.6933	---	---	0	0	0	0	8	2	0.349845	0	0	1	125	53	0	56		0	44	10		0	0	186	73	0	0		0	20	2		0	0	96	19.5016	0	0
1	19.7288	---	---	0	0	0	0	7	2	0.334842	0	0	1	125	53	0	51		0	44	12		0	0	186	73	0	0		0	20	2		0	0	96	19	0	0
1	19.7881	---	---	0	0	0	0	8	5	0.695098	0	0	1	125	53	0	51		0	43.2	13		0	0	186	73	0	0		0	20	2		0	0	96	19	0	0
1	19.8229	---	---	0	0	0	0	9	4	0.428308	0	0	1	125	53	0	51		0	43	13.3333		0	0	186	73	0	0		0	20	2		0	0	96	19	0	0
1	19.8535	---	---	0	0	0	0	8	4	0.680172	0	0	1	125	53	0	51		0	43	13.8333		0	0	186	73	0	0		0	20.5703	2		0	0	95.4297	19	0	0
1	19.8867	---	---	0	0	0	0	6	4	1	0	0	1	125	53	0	51		0	42.4	14		0	0	186	73	0	0		0	20	3		0	0	95	19	0	0
1	19.9211	---	---	0	0	0	0	6	3	0.637186	0	0	1	125	53	0	51		0	42	13.3333		0	0	186	73	0	0		0	20	3		0	0	95	19	0	0
1	19.956	---	---	0	0	0	0	6	3	0.637186	0	0	1	125	53	0	51		0	42	11.5		0	0	186	73	0	0		0	19.2965	3		0	0	95	19	0	0
1	19.9888	---	---	0	0	0	0	6	3	0.637186	0	0	1	125	53	0	51		0	41.5	11		0	0	186	73	0	0		0	18.1751	3		0	0	95	19	0	0
1	20.0234	---	---	0	0	0	0	5	4	1	0	0	1	125	53	0	51		0	40	11		0	0	186	73	0	0		0	18	3.07457		0	0	95	19	0	0
1	20.0849	---	---	0	0	0	0	5	3	1	0	0	1	125	53	0	51		0	40	11.4		0	0	186	74	0	0		0	18	4		0	0	95	19	0	0
1	20.1184	---	---	0	0	0	0	7	3	0.649917	0	0	1	125	53	0	51		0	40	11.8		0	0	186	74	0	0		0	18	4		0	0	95	19	0	0
1	20.1673	---	---	0	0	0	0	7	3	0.649917	0	0	1	125	54	0	51		0	40	11		0	0	186	74	0	0		0	18	4		0	0	95	18	0	0
1	20.2586	---	---	0	0	0	0	7	2	0.334842	0	0	1	125	54	0	51		0	40.8333	11		0	0	186	74	0	0		0	18	4		0	0	95	18	0	0
1	20.2966	---	---	0	0	0	0	6	2	0.608392	0	0	1	125	54	0	51		0	41.75	11		0	0	185.25	74	0	0		0	18	4		0	0	95	18	0	0
1	20.3285	---	---	0	0	0	0	5	2	0.608392	0	0	1	125	54	0	51		0	42	10.3333		0	0	185	74	0	0		0	18	4		0	0	95	18	0	0
1	20.3733	---	---	0	0	0	0	6	2	0.608392	0	0	1	125	54	0	51		0	42	9		0	0	185	74	0	0		0	18	3.1314		0	0	95	18	0	0
1	20.4084	---	---	0	0	0	0	7	1	0.282051	0	0	1	125	54	0	51		0	43.6	9		0	0	185	74	0	0		0	18	3		0	0	95	18	0	0
1	20.4759	---	---	0	0	0	0	8	2	0.349845	0	0	1	126	54	0	51		0	45	9		0	0	185	74	0	0		0	18	3		0	0	95	18	0	0
1	20.5082	---	---	0	0	0	0	7	3	0.649917	0	0	1	126	54	0	51		0	45	9.5		0	0	185	74	0	0		0	18	3		0	0	95	18	0	0
1	20.5407	---	---	0	0	0	0	6	3	0.637186	0	0	1	126	54	0	51		0	45	9.83333		0	0	185	74	0	0		0	18	2.84833		0	0	95	18	0	0
1	20.5784	---	---	0	0	0	0	4	2	1	0	0	1	126	54	0	51		0	45	9.16667		0	0	185	74	0	0		0	17.5273	2		0	0	95	18	0	0
1	20.6406	---	---	0	0	0	0	4	2	1	0	0	1	126	54	0	49		0	44	9		0	0	185	74	0	0		0	17	2		0	0	95	18	0	0
1	20.6926	---	---	0	0	0	0	4	2	1	0	0	1	126	54	0	49		0	45	8		0	0	185	74	0	0		0	17	2		0	0	95	18	0	0
1	20.7381	---	---	0	0	0	0	4	3	1	0	0	1	126	54	0	49		0	45	8		0	0	185	74	0	0		0	17	2		0	0	95	18	0	0
1	20.7733	---	---	0	0	0	0	4	3	1	0	0	1	126	54	0	49		0	44	8		0	0	185	74	0	0		0	17	2		0	0	95	18	0	0
1	20.8098	---	---	0	0	0	0	4	3	1	0	0	1	126	54	0	49		0	44	8		0	0	185	74	0	0		0	17	2.25094		0	0	95	18	0	0
1	20.8392	---	---	0	0	0	0	4	3	1	0	0	1	126	54	0	49		0	45	8		0	0	185	74	0	0		0	17	3		0	0	95	18	0	0
1	20.8778	---	---	0	0	0	0	3	3	1	0	0	1	126	54	0	49		0	45.5	8		0	0	185	74	0	0		0	18	2		0	0	95	18	0	0
1	20.9175	---	---	0	0	0	0	3	3	1	0	0	1	126	54	0	49		0	47	7.6		0	0	184.6	74	0	0		0	20.829	4.91449		0	0	95	18	0	0
1	20.9563	---	---	0	0	0	0	5	2	0.608392	0	0	1	126	54	0	49		0	50	7		0	0	183.857	74	0	0		0	32.4896	3		0	1	94	18	0	0
1	20.9924	---	---	0	0	0	0	5	2	0.608392	0	0	1	127	54	0	49		0	50	7		0	0	183.429	74	0	0		0	33.7183	3		0	1	94	18	0	0
1	21.0295	---	---	0	0	0	0	6	2	0.608392	0	0	1	126	54	0	49		0	50	7		0	0	183	74	0	0		0	34.5919	3		0	1	94	18	0	0
1	21.0656	---	---	0	0	0	0	6	1	0.282051	0	0	1	127	54	0	49		0	50	7		0	0	183	74	0	0		0	35	3		0	0.752527	94	18	0	0
1	21.1011	---	---	0	0	0	0	8	1	0.131222	0	0	1	126	54	0	49		0	49.5714	7.42857		0	0	183	74	0	0		0	35	3		0	0.319957	94	18	0	0
1	21.1409	---	---	0	0	0	0	7	2	0.334842	0	0	1	126	54	0	48		0	49	8		0	0	183	74	0	0		0	35	3.23643		0	0	94	18	0	0
1	21.1692	---	---	0	0	0	0	7	2	0.334842	0	0	1	125	54	0	48		0	49	8.85714		0	0	183	74	0	0		0	35	3.63467		0	0	94	18	0	0
1	21.1843	---	---	0	0	0	0	6	3	0.637186	0	0	1	125	54	0	48		0	49	9.14286		0	0	183	74	0	0		0	35	3.76742		0	0	94	18	0	0
1	21.2015	---	---	0	0	0	0	8	3	0.400323	0	0	1	125	54	0	48		0	49	9.71429		0	0	183	74	0	0		0	35	4		0	0	94.0329	18	0	0
1	21.2288	---	---	0	0	0	0	8	3	0.400323	0	0	1	125	54	0	47		0	49	10.2857		0	0	183.286	74	0	0		0	35	4		0	0	94.4314	18	0	0
1	21.2683	---	---	0	0	0	0	8	3	0.400323	0	0	1	125	54	0	47		0	49	10.8571		0	0	183.857	74	0	0		0	35	4		0	0	94.9627	18	0	0
1	21.3047	19471600-22686374	---	3.21477	0	1	0	9	3	0.400323	0	0	1	125	54	0	46		0	49.25	11.5		0	0	184	74	0	0		0	33.9153	4.72312		0	0	95	18	0	0
1	21.3393	---	---	0	0	0	0	7	4	0.680172	0	0	1	125	54	0	46		0	49.75	12.5		0	0	184	74	0	0		0	32.3199	5.78672		0	0	95	18	0	0
1	21.3707	---	---	0	0	0	0	6	6	1	0	0	1	125	54	0	47		0	50	12.8889		0	0	184	74	0	0		0	29.7634	5.36097		0.319513	0	95	18	0	0
1	21.4237	---	---	0	0	0	0	4	6	1	0	0	1	125	54	0	47		0	50	12.3333		0	0	184	74	0	0		0	24.8526	4		1	0	95	18	0	0
1	21.4599	---	---	0	0	0	0	3	6	0.637186	0	0	1	125	54	0	47		0	49.8333	12.5		0	0	184	74	0	0		0	22.801	3.90048		0.900482	0	95	18	0	0
1	21.4888	---	---	0	0	0	0	4	10	0.440071	0	0	1	126	54	0	47		0	49.3333	14		0	0	184	74	0	0		0	21	3		0	0	95	18	0	0
1	21.524	---	---	0	0	0	0	5	8	0.695098	0	0	1	125	54	0	48		0	49.2	16.2		0	0.2	184	74	0	0		0	20.9629	3		0	0	95	18	0	0
1	21.5592	---	21423700-22793349	0	1.36965	0	1	5	10	0.472548	1	0	8	125	54	0	48		0	50	21		0	1	184	74	0	0		0	20	2.99747		0	0	95	18	0	0
1	21.6859	---	---	0	0	0	0	5	5	1	0	0	1	125	54	0	48		0	51	10		0	0	184	74	0	0		0	20	2		0	0	95	18	0	0
1	21.7185	---	---	0	0	0	0	4	5	1	0	0	1	125	54	0	48		0	51	10		0	0	184	74	0	0		0	20	1.1323		0	0	95	18	0	0
1	21.753	---	---	0	0	0	0	5	4	1	0	0	1	124	54	0	48		0	51	10.5		0	0	184	74	0	0		0	21.3702	1		0	0	95	18	0	0
1	21.7901	---	---	0	0	0	0	5	6	1	0	0	1	124	53	0	48		0	51	11.6667		0	0	183.667	74	0	0		0	20.5479	1		0	0	95	18	0	0
1	21.8254	---	---	0	0	0	0	5	5	1	0	0	1	124	53	0	48		0	51	13		0	0	183	74	0	0		0	19.9084	0		0	0	95	18	0	0
1	21.8647	---	---	0	0	0	0	5	6	1	0	0	1	124	53	0	48		0	51.75	13.75		0	0	183	73.25	0	0		0	19.2173	0		0	0	95	18	0	0
1	21.8992	---	---	0	0	0	0	5	5	1	0	0	1	123	53	0	47		0	52	14.75		0	0	183	73.75	0	0		0	20	1		0	0	95	18	0	0
1	21.9328	---	---	0	0	0	0	6	5	1	0	0	1	123	53	0	48		0	51.7143	14.4286		0	0	183.286	74	0	0		0	20	1		0	0	95	18	0	0
1	21.9655	---	---	0	0	0	0	5	7	1	0	0	1	124	53	0	48		0	51.1429	13.2857		0	0	183.857	74	0	0		0	20	1		0	0	95	18	0	0
1	22.0113	---	---	0	0	0	0	5	7	1	0	0	1	124	54	0	48		0	51.4286	13.8571		0	0	184	74	0	0		0	20	1.69131		0	0	95	18	0	0
1	22.0565	---	---	0	0	0	0	4	7	0.680172	0	0	1	124	54	0	47		0	52.2	15.4		0	0	184	74	0	0		0	20.2171	0.434203		0	0	95	18	0	0
1	22.0956	---	---	0	0	0	0	4	10	0.440071	0	0	1	125	54	0	47		0	53	17		0	0	184	74	0	0		0	18.6965	0		0	0	95	18	0	0
1	22.1247	---	---	0	0	0	0	4	9	0.428308	0	0	1	125	54	0	47		0	53	18.3333		0	0.333333	184	74	0	0		0	18.2964	0		0	0	95	18	0	0
1	22.1576	---	---	0	0	0	0	4	7	0.680172	0	0	1	125	54	0	46		0	53	21		0	1	184	74	0	0		0	18	0.769193		0	0	95	18	0	0
1	22.2393	---	---	0	0	0	0	5	6	1	0	0	1	125	54	0	46		0	51.8	23		0	1	182.8	74	0	0		0	17.6093	2.2187		0	0	95	18	0	0
1	22.2743	---	---	0	0	0	0	5	5	1	0	0	1	125	54	0	46		0	51.2	17		0	1	182.2	74	0	0		0	19	2		0	0	95	18	0	0
1	22.3075	---	---	0	0	0	0	5	3	1	0	0	1	125	54	0	46		0	51	12		0	0.25	182	74	0	0		0	18.4554	0.910845		0	0	95	18	0	0
1	22.343	---	---	0	0	0	0	4	4	1	0	0	1	125	54	0	46		0	51	10.6667		0	0	181.667	74	0	0		0	18	0		0	0	95	18	0	0
1	22.4151	---	---	0	0	0	0	4	5	1	0	0	1	125	54	0	46		0	51	10		0	0	181	74	0	0		0	18	0		0	0	95	18	0	0
1	22.5127	---	---	0	0	0	0	5	3	1	0	0	1	125	54	0	46		0	51.5	11		0	0	181	74	0	0		0	20	0.621009		0	0	95	18	0	0
1	22.557	---	---	0	0	0	0	6	3	0.637186	0	0	1	125	54	0	46		0	51	10.4		0	0	181	74	0	0		0	20	1.21678		0	0	95	18	0	0
1	22.6503	---	---	0	0	0	0	7	2	0.334842	0	0	1	124	54	0	46		0	52	9		0	0	181	74.1667	0	0		0	22.2508	2		0	0	95	18	0	0
1	22.6864	---	---	0	0	0	0	8	3	0.400323	0	0	1	124	54	0	46		0	52	9		0	0	181	74.8333	0	0		0	22.6733	2		0	0	95	18	0	0
1	22.7214	---	---	0	0	0	0	6	2	0.608392	0	0	1	124	54	0	46		0	52	9		0	0	181	75	0	0		0	21.9843	2		0	0	95	18	0	0
1	22.7598	---	---	0	0	0	0	5	4	1	0	0	1	124	54	0	46		0	52	9		0	0	181	75	0	0		0	21.0894	2		0	0	95	18	0	0
1	22.7933	---	---	0	0	0	0	5	4	1	0	0	1	124	54	0	46		0	51.5714	9		0	0	181	75	0	0		0	21	2		0	0	95	18	0	0
1	22.8289	---	---	0	0	0	0	6	4	1	0	0	1	124	54	0	46		0	51	9		0	0	181	75	0	0		0	21	2		0	0	95	18	0	0
1	22.8598	---	---	0	0	0	0	7	3	0.649917	0	0	1	124	54	0	47		0	51	9.6		0	0	181	75	0	0		0	21	2		0	0	95	18	0	0
1	22.9	---	---	0	0	0	0	6	4	1	0	0	1	124	54	0	47		0	51.4	10		0	0	181	75	0	0		0	21.2481	2.24805		0	0	95	18	0	0
1	22.9339	---	---	0	0	0	0	9	5	0.703567	0	0	1	124	54	0	47		0	52	10		0	0	181	75	0	0		0	21.9004	2.90043		0	0	95	18	0	0
1	22.9633	---	---	0	0	0	0	7	5	1	0	0	1	124	54	0	47		0	52.75	10		0	0	181	75.75	0	0		0	22.7831	3		0	0	95	18	0	0
1	22.999	---	---	0	0	0	0	8	4	0.680172	0	0	1	124	54	0	47		0	52.4	10		0	0	181	76	0	0		0	22.2389	3		0	0	95	18	0	0
1	23.0334	---	---	0	0	0	0	9	4	0.428308	0	0	1	124	54	0	47		0	51.6667	9.66667		0	0	181	76	0	0		0	21.127	3		0	0	95	18.873	0	0
1	23.0742	---	---	0	0	0	0	8	3	0.400323	0	0	1	124	54	0	47		0	51	9		0	0	181	76	0	0		0	21	3		0	0	95	19	0	0
1	23.1088	---	---	0	0	0	0	7	2	0.334842	0	0	1	124	54	0	47		0	50	8		0	0	181	76	0	0		0	21	3		0	0	95	19	0	0
1	23.143	---	---	0	0	0	0	7	2	0.334842	0	0	1	124	54	0	47		0	50	8.5		0	0	180.5	76	0	0		0	21.1072	3		0	0	95	19	0	0
1	23.2197	---	---	0	0	0	0	8	4	0.680172	0	0	1	124	54	0	47		0	50	9.71429		0	0	180	76	0	0		0	22.3117	3		0	0	95	19	0	0
1	23.2565	---	---	0	0	0	0	6	4	1	0	0	1	123	54	0	47		0	49.75	10.25		0	0	179.75	76	0	0		0	22.8097	2.80972		0	0	95	19	0	0
1	23.2883	---	---	0	0	0	0	9	4	0.428308	0	0	1	123	54	0	47		0	49.375	10.625		0	0	179.375	76	0	0		0	22	2		0	0	95	19	0	0
1	23.3219	---	---	0	0	0	0	8	4	0.680172	0	0	1	123	54	0	47		0	49	11		0	0	179	76	0	0		0	22.2082	2		0	0	95	19	0	0
1	23.3555	---	---	0	0	0	0	9	3	0.400323	0	0	1	123	54	0	47		0	49	10.2		0	0	179	76	0	0		0	23	2		0	0	94.7524	19	0	0
1	23.3892	---	---	0	0	0	0	8	3	0.400323	0	0	1	123	54	0	47		0	49.8	10.4		0	0	178.6	76	0	0		0	23	2		0	0	93.1128	19	0	0
1	23.4316	---	---	0	0	0	0	8	4	0.680172	0	0	1	123	54	0	47		0	50.4286	11.2857		0	0	178	76.1429	0	0		0	22.0938	2.09381		0.0938092	0	93	20	0	0
1	23.4806	22112184-24476301	---	2.36412	0	1	0	10	4	0.440071	0	0	1	123	54	0	47		0	47.5714	12.7143		0	0	178	76.8571	0	0		0	22.9039	2.90391		0.903906	0	93	20	0	0
1	23.5193	---	---	0	0	0	0	8	5	0.695098	0	0	1	123	54	0	47		0	46.5	14.5		0	0	178	77	0	0		0	23	3		1	0	93	20	0	0
1	23.5549	---	---	0	0	0	0	9	6	0.722393	0	0	1	122	54	0	47		0	46	16		0	0	178	77	0	0		0	20.7844	3.55391		0.446095	0	92.4461	20	0	0
1	23.5836	---	---	0	0	0	0	8	6	1	0	0	1	122	54	0	47		0	46	16		0	0	178	77	0	0		0	18.5415	4		0	0	92	20	0	0
1	23.6212	---	---	0	0	0	0	9	5	0.703567	0	0	1	122	54	0	47		0	46	16		0	0	178	77	0	0		0	18.6437	4		0	0	92	20	0	0
1	23.6623	---	---	0	0	0	0	7	6	1	0	0	1	122	54	0	47		0	45.6	15.6		0	0	178	77	0	0		0	19	3.51527		0	0	92	20	0	0
1	23.7022	---	---	0	0	0	0	6	5	1	0	0	1	122	54	0	46		0	45.1429	14.5714		0	0	178	77	0	0		0	18.693	3		0	0	92	20	0	0
1	23.7426	---	---	0	0	0	0	6	4	1	0	0	1	122	54	0	46		0	45.7143	12.8571		0	0	178	77	0	0		0	18	3		0	0	92	20	0	0
1	23.778	---	---	0	0	0	0	6	3	0.637186	0	0	1	122	54	0	46		0	46	11.6667		0	0	178	77	0	0		0	17.6362	2.63616		0	0	92	20	0	0
1	23.8179	---	---	0	0	0	0	6	3	0.637186	0	0	1	122	54	0	46		0	46	11		0	0	178	77	0	0		0	17	2		0	0	92	20	0	0
1	23.8524	---	---	0	0	0	0	6	3	0.637186	0	0	1	122	54	0	46		0	46.5	11		0	0	178	77	0	0		0	17	2		0	0	92	20	0	0
1	23.8988	---	---	0	0	0	0	6	3	0.637186	0	0	1	122	54	0	46		0	47	11.4444		0	0	178	77	0	0		0	17	2		0	0	92	20	0	0
1	23.9273	---	---	0	0	0	0	7	4	0.680172	0	0	1	122	54	0	46		0	47	12.1111		0	0	178	77	0	0		0	17	2		0	0	92	20	0	0
1	23.967	---	---	0	0	0	0	7	4	0.680172	0	0	1	123	54	0	46		0	47	13		0	0	178	77	0	0		0	16.4173	2		0	0	92	20	0	0
1	24.0037	---	---	0	0	0	0	7	6	1	0	0	1	123	54	0	46		0	46.5	13.25		0	0	178	77	0	0		0	16.6818	2		0	0	92	20	0	0
1	24.0432	---	---	0	0	0	0	6	8	1	0	0	1	123	54	0	46		0	45.8333	13.5833		0	0	178	77	0	0		0	17.1082	2		0	0	92	20	0	0
1	24.075	---	---	0	0	0	0	5	7	1	0	0	1	124	54	0	46		0	45.3333	13.8333		0	0	178	77	0	0		0	17.9605	2		0	0	92	20	0	0
1	24.1117	---	---	0	0	0	0	6	7	1	0	0	1	124	54	0	46		0	44.875	14.25		0	0	177.875	77	0	0		0	17.514	2		0	0	91.514	20	0	0
1	24.2572	---	---	0	0	0	0	6	7	1	0	0	1	124	54	0	46		0	44.25	16		0	0	177	77	0	0		0	18	2		0	0	91	20	0	0
1	24.291	---	---	0	0	0	0	6	7	1	0	0	1	124	54	0	46		0	45	16		0	0	177	77	0	0		0	19	2		0	0	91	20	0	0
1	24.324	---	---	0	0	0	0	6	7	1	0	0	1	124	54	0	46		0	45	16		0	0	177	77	0	0		0	19	2.00859		0	0	91	20	0	0
1	24.3674	---	23139362-25545209	0	2.40585	0	1	7	8	1	0	0	1	123	55	0	46		0	45	16		0	0	177	77	0	0		0	19	3		0	0	91	20	0	0
1	24.4047	---	---	0	0	0	0	7	6	1	0	0	1	124	55	0	46		0	45	16		0	0	177	77	0	0		0	19	3.89285		0	0	91	20	0	0
1	24.4434	---	---	0	0	0	0	7	7	1	0	0	1	124	55	0	46		0	46	15		0	0	177	76	0	0		0	19	4		0	0	91	20	0	0
1	24.5061	---	---	0	0	0	0	7	7	1	0	0	1	124	55	0	46		0	46.75	14.25		0	0	177	76	0	0		0	20	3.90121		0	0	91	20	0	0
1	24.5344	---	---	0	0	0	0	7	6	1	0	0	1	124	55	0	46		0	47.3333	13.6667		0	0	177	76	0	0		0	20	3.35255		0	0	91	20	0	0
1	24.5688	---	---	0	0	0	0	8	3	0.400323	0	0	1	123	55	0	46		0	48.6667	12.3333		0	0	177	76	0	0		0	22	3		0	0	91	20	0	0
1	24.6129	---	---	0	0	0	0	6	4	1	0	0	1	123	55	0	46		0	48.25	11.25		0	0	177	76.75	0	0		0	21.1651	3		0	0	91	20	0	0
1	24.6504	---	---	0	0	0	0	7	3	0.649917	0	0	1	123	55	0	46		0	47.5	10.5		0	0	177.5	77	0	0		0	20.0905	3		0	0	91	20	0	0
1	24.6856	---	---	0	0	0	0	7	3	0.649917	0	0	1	123	55	0	46		0	47.1667	10.3333		0	0	177.833	77	0	0		0	20	3		0	0	91	20	0	0
1	24.7248	---	---	0	0	0	0	7	5	1	0	0	1	123	55	0	46		0	47.6667	11.3333		0	0	177.333	77	0	0		0	20	3.11258		0	0	91	20	0	0
1	24.7599	---	---	0	0	0	0	6	5	1	0	0	1	123	55	0	41		0	48	12		0	0	176.667	77	0	0		0	20	4		0	0	91	20	0	0
1	24.7927	---	---	0	0	0	0	7	5	1	0	0	1	123	55	0	41		0	48	12		0	0	176.167	77	0	0		0	20.2264	4		0	0	91	20	0	0
1	24.8316	---	---	0	0	0	0	6	5	1	0	0	1	122	55	0	41		0	48.6	12		0	0	176	77	0	0		0	20.9146	4		0	0	91	20	0	0
1	24.8604	---	---	0	0	0	0	7	5	1	0	0	1	122	54	0	41		0	49	12		0	0	176	77	0	0		0	21	4		0	0	91	20	0	0
1	24.9104	---	---	0	0	0	0	6	5	1	0	0	1	122	54	0	41		0	49	12		0	0	176	77	0	0		0	21	4		0	0	91	20	0	0
1	24.9538	---	---	0	0	0	0	6	4	1	0	0	1	123	54	0	41		0	49.6667	11.3333		0	0	175.333	77	0	0		0	29.7128	4.87128		0	0	91	20	0	0
1	24.9856	---	---	0	0	0	0	8	3	0.400323	0	0	1	122	54	0	41		0	49.75	10.25		0	0	175	76.75	0	0		0	31.7317	4.26826		0	0	91	20	0	0
1	25.0249	---	---	0	0	0	0	7	3	0.649917	0	0	1	122	54	0	41		0	49.375	9.125		0	0	175	76.375	0	0		0	31.524	3.52404		0	0	91	20	0	0
1	25.0672	---	---	0	0	0	0	7	3	0.649917	0	0	1	122	54	0	41		0	49	8		0	0	175.5	76	0	0		0	22	1.68073		0	0	91	20	0	0
1	25.1119	---	---	0	0	0	0	8	3	0.400323	0	0	1	122	54	0	41		0	49.2857	8		0	0	176	76	0	0		0	22.5428	1		0	0	91	20	0	0
1	25.1431	---	---	0	0	0	0	8	3	0.400323	0	0	1	122	54	0	41		0	49.7143	8		0	0	176	76	0	0		0	23	1		0	0	91	20	0	0
1	25.1807	---	---	0	0	0	0	9	3	0.400323	0	0	1	122	54	0	41		0	50.6667	8		0	0	176	76	0	0		0	23	1		0	0	91	20	0	0
1	25.2667	---	---	0	0	0	0	9	3	0.400323	0	0	1	122	54	0	41		0	52	10		0	0	176	74	0	0		0	24	1		0	0	91	20	0	0
1	25.3198	---	---	0	0	0	0	10	3	0.226195	0	0	1	122	54	0	41		0	52	15.5		0	0	176	73	0	0		0	24	1.31623		0	0	91	20	0	0
1	25.3734	---	---	0	0	0	0	9	4	0.428308	0	0	1	122	54	0	41		0	53.8571	18.7143		0.142857	0	176	72.8571	0	0		0	24	2		0	0	91	20	0	0
1	25.4332	---	---	0	0	0	0	8	4	0.680172	0	0	1	122	55	0	41		0	53	23		1	0	176	72	0	0		0	24	2		0	0	91	20	0	0
1	25.5452	---	---	0	0	0	0	10	5	0.472548	0	0	1	122	55	0	41		1	57.25	21.125		0.375	1.875	175.625	71	0	0		1	26.4813	4		1.03743	0	91	20	0	0
1	25.6276	---	---	0	0	0	0	10	4	0.440071	0	0	1	122	54	0	41		0	57.2105	12.4211		0	0	176.263	70.7368	0	0		0	24.21	3		0	0	91	19.21	0	0
1	25.658	24534415-27410950	---	2.87654	0	1	0	11	3	0.236461	0	0	1	122	54	0	41		0	56.7368	11.4737		0	0	176.421	70.5789	0	0		0	23.7402	2.74017		0	0	91	19	0	0
1	25.6884	---	---	0	0	0	0	8	4	0.680172	0	0	1	122	54	0	41		0	56.2632	10.5263		0	0	176.579	70.4211	0	0		0	23.3183	2.31829		0	0	91	19	0	0
1	25.7313	---	---	0	0	0	0	8	3	0.400323	0	0	1	122	54	0	41		0	55.6316	9.26316		0	0	176.789	70.2105	0	0		0	23	2		0	0	91	19	0	0
1	25.7693	---	---	0	0	0	0	8	2	0.349845	0	0	1	122	55	0	41		0	55	8		0	0	177	70	0	0		0	23	2		0	0	91	19	0	0
1	25.8014	---	---	0	0	0	0	8	2	0.349845	0	0	1	122	55	0	41		0	55	8		0	0	177	70	0	0		0	23	2		0	0	91	19	0	0
1	25.8481	---	---	0	0	0	0	8	1	0.131222	0	0	1	122	55	0	41		0	55	8		0	0	177	70	0	0		0	22.9879	1		0	0	91	19	0	0
1	25.8786	---	---	0	0	0	0	9	0	0.0294118	0	0	1	122	55	0	41		0	55	8		0	0	177	70	0	0		0	22.1037	1		0	0	91	19	0	0
1	25.9157	---	---	0	0	0	0	8	1	0.131222	0	0	1	122	55	0	41		0	55	8.6		0	0	177.6	70	0	0		0	22	1		0	0	91	19	0	0
1	25.9525	---	---	0	0	0	0	7	1	0.282051	0	0	1	122	55	0	41		0	55.2	8.8		0	0	178	70.2	0	0		0	22	1		0	0	91	19	0	0
1	25.9858	---	---	0	0	0	0	7	1	0.282051	0	0	1	122	55	0	41		0	56	8		0	0	178	71	0	0		0	22	1		0	0	92	19	0	0
1	26.0173	---	---	0	0	0	0	6	0	0.181818	0	0	1	122	55	0	41		0	55.5	9		0	0	178	71.5	0	0		0	22	1.52501		0	0	92	19	0	0
1	26.0548	---	---	0	0	0	0	7	2	0.334842	0	0	1	122	55	0	41		0	55	10		0	0	178	72	0	0		0	22	2		0	0	92	19	0	0
1	26.0884	---	---	0	0	0	0	7	2	0.334842	0	0	1	123	55	0	41		0	55	10		0	0	178	71.4286	0	0		0	22	2		0	0	92	19	0	0
1	26.1257	---	---	0	0	0	0	7	2	0.334842	0	0	1	123	55	0	41		0	55.5	9.75		0	0	178	71	0	0		0	22	1.45516		0	0	92.5448	19	0	0
1	26.1676	---	---	0	0	0	0	7	2	0.334842	0	0	1	123	55	0	41		0	57	9.14286		0	0	178	71	0	0		0	22	1.45779		0	0	93	19	0	0
1	26.1989	---	---	0	0	0	0	7	2	0.334842	0	0	1	123	55	0	41		0	57	9.57143		0	0	178	71	0	0		0	22	2		0	0	93	19	0	0
1	26.2396	---	---	0	0	0	0	6	3	0.637186	0	0	1	123	55	0	41		0	57	10		0	0	178	71	0	0		0	22	2		0	0	93	19	0	0
1	26.2749	---	---	0	0	0	0	6	4	1	0	0	1	124	55	0	40		0	57	10		0	0	178	71	0	0		0	22	2		0	0	93	19	0	0
1	26.3133	---	---	0	0	0	0	6	3	0.637186	0	0	1	124	55	0	40		0	57.3333	10		0	0	178	71	0	0		0	22	2		0	0	93	19	0	0
1	26.3569	---	---	0	0	0	0	7	4	0.680172	0	0	1	124	55	0	40		0	58.375	10.25		0	0	178	71	0	0		0	22.9044	2		0	0	93.9044	18.0956	0	0
1	26.3889	---	---	0	0	0	0	9	4	0.428308	0	0	1	124	55	0	40		0	59.5	11		0	0	178	71	0	0		0	23	3		0	0	94	18	0	0
1	26.4216	---	---	0	0	0	0	9	3	0.400323	0	0	1	124	55	0	40		0	60.625	11.75		0	0	178	71	0	0		0	23	2.88589		0	0	94	18	0	0
1	26.4545	---	---	0	0	0	0	10	3	0.226195	0	0	1	124	55	0	40		0	61	11.25		0	0	178	71	0	0		0	23	2.1195		0	0	94	18	0	0
1	26.4892	---	---	0	0	0	0	10	3	0.226195	0	0	1	124	55	0	35		0	61	9.75		0	0	178	71	0	0		0	23	2		0	0	94	18	0	0
1	26.5204	---	---	0	0	0	0	11	2	0.0968421	0	0	1	125	55	0	35		0	61	9		0	0	178	71	0	0		0	23	2		0	0	94	18	0	0
1	26.5599	---	---	0	0	0	0	11	1	0.0686499	0	0	1	125	55	0	35		0	61	9		0	0	178	71	0	0		0	23.7561	2		0	0	94	18	0	0
1	26.5997	---	---	0	0	0	0	11	1	0.0686499	0	0	1	125	55	0	30		0	61.8	9		0	0	177.2	71	0	0		0	23.4738	2		0	0	94	18	0	0
1	26.6334	---	---	0	0	0	0	10	2	0.193027	0	0	1	125	55	0	30		0	63	9		0	0	177	71	0	0		0	24.5548	2		0	0	94	18	0	0
1	26.6703	---	---	0	0	0	0	10	3	0.226195	0	0	1	125	55	0	30		0	65	9		0	0	177	71	0	0		0	26.2442	1.75576		0	0	93.7558	18	0	0
1	26.7219	---	---	0	0	0	0	10	4	0.440071	0	0	1	124	55	0	30		0	67.8571	9		0	0	177	71	0	0		0	27.3954	1		0	0	93	18	0	0
1	26.7623	---	---	0	0	0	0	11	3	0.236461	0	0	1	124	55	0	30		0	69.6667	9.33333		0	0	177.333	70.6667	0	0		0	28.4744	1		0	0	93	18	0	0
1	26.8028	---	---	0	0	0	0	13	2	0.0538021	0	0	1	124	55	0	30		0	71	10		0	0	178	70	0	0		0	29.4092	1.40922		0	0	93	18	0	0
1	26.8494	---	---	0	0	0	0	12	2	0.103188	0	0	1	124	55	0	30		0	72.5385	9.61538		0	0	178	70	0	0		0	29.7634	2		0	0	93	18	0	0
1	26.8983	---	---	0	0	0	0	11	1	0.0686499	0	0	1	124	55	0	30		0	74.0769	9.23077		0	0	178	70	0	0		0	29.0039	2		0	0	93	18	0	0
1	26.9294	---	---	0	0	0	0	14	2	0.0538021	0	0	1	124	55	0	28		0	75	9		0	0	178	70	0	0		0	29.8916	2		0	0	93	18	0	0
1	26.9668	---	---	0	0	0	0	15	2	0.0255098	0	0	1	125	55	0	28		0	75.3333	9		0	0	178	70	0	0		0	30.8118	1.18817		0	0	93	18	0	0
1	26.9971	---	---	0	0	0	0	14	4	0.164182	0	0	1	125	55	0	28		0	75.5833	9		0	0	178	70	0	0		0	30.4177	1		0	0	93	18	0	0
1	27.0387	---	---	0	0	0	0	12	3	0.135052	0	0	1	125	55	0	30		0	75.9167	9		0	0	178	70	0	0		0	29.3771	1		0	0	93	18	0	0
1	27.0737	---	---	0	0	0	0	11	4	0.27337	0	0	1	125	55	0	30		0	75.8	9.2		0	0	178	70.2	0	0		0	29	1		0	0	93	18	0	0
1	27.1024	---	---	0	0	0	0	11	5	0.472548	0	0	1	125	55	0	30		0	75.5	9.5		0	0	178	70.5	0	0		0	29	1		0	0	93	18	0	0
1	27.1396	---	---	0	0	0	0	11	5	0.472548	0	0	1	124	55	0	31		0	75.1	9.9		0	0	178	70.9	0	0		0	29	1		0	0	92	18	0	0
1	27.1716	---	---	0	0	0	0	12	4	0.27337	0	0	1	124	56	0	31		0	74.8	10		0	0	178	70.8	0	0		0	29	1		0	0	92	18	0	0
1	27.2122	---	---	0	0	0	0	12	3	0.135052	0	0	1	124	56	0	30		0	74.4	10		0	0	178	70.4	0	0		0	29.2835	1		0	0	92	18	0	0
1	27.2771	---	---	0	0	0	0	11	2	0.0968421	0	0	1	124	56	0	30		0	73.3333	10.3333		0	0	178	70	0	0		0	30.7638	1.76384		0	0	92	18	0	0
1	27.3222	---	---	0	0	0	0	12	2	0.103188	0	0	1	123	56	0	30		0	72.4444	10.7778		0	0	178	70	0	0		0	31	2		0	0	92	18	0	0
1	27.3574	---	---	0	0	0	0	12	3	0.135052	0	0	1	123	56	0	30		0	71.25	11.25		0	0	178	70.25	0	0		0	31	2		0	0	92	18	0	0
1	27.4109	26520408-28350662	---	1.83025	0	1	0	15	3	0.0750358	0	0	1	122	57	0	30		0	69.375	11.875		0	0	178	70.875	0	0		0	30.224	2		0	0	92	18	0	0
1	27.454	---	---	0	0	0	0	12	6	0.499792	0	0	1	122	57	0	30		0	68.3333	12.6667		0	0	177.667	71	0	0		0	30	2		0	0	92	18	0	0
1	27.4903	---	---	0	0	0	0	11	6	0.490529	0	0	1	122	57	0	30		0	67.4444	13.5556		0	0	177.222	71	0	0		0	27.4028	2		0	0	92	18	0	0
1	27.5304	---	---	0	0	0	0	11	6	0.490529	0	0	1	122	57	0	30		0	66.5	15.75		0	0	176.5	71	0	0		0	27.256	2.25603		0	0	91.872	18.128	0	0
1	27.5682	---	---	0	0	0	0	11	6	0.490529	0	0	1	122	57	0	30		0	65.5	19.25		0	0	175.5	71	0	0		0	29	4		0	0	91	19	0	0
1	27.602	---	---	0	0	0	0	11	5	0.472548	0	0	1	122	57	0	31		0	64.8889	21		0	0	174.889	71	0	0		0	26	4.59552		0	0	90.4045	19	0	0
1	27.6349	---	---	0	0	0	0	8	8	1	0	0	1	122	57	0	31		0	64.5556	21		0	0	174.556	71	0	0		0	26.786	5.78598		0	0	90	19	0	0
1	27.6762	---	---	0	0	0	0	10	7	0.731857	0	0	1	122	57	0	31		0	64	21		0	0	174	71	0	0		0	27	6.9378		0	0	90	19	0	0
1	27.7091	---	---	0	0	0	0	10	5	0.472548	0	0	1	121	57	0	31		0	63.7	21.9		0	0	173.7	71.3	0	0		0	25.2651	7.57831		0	0	89.4217	19	0	0
1	27.7454	---	---	0	0	0	0	12	6	0.499792	0	0	1	121	57	0	31		0	63.3	23.1		0	0	173.3	71.7	0	0		0	23.4487	9.10269		0	0	89	19	0	0
1	27.7785	---	---	0	0	0	0	10	10	1	0	0	1	121	57	0	31		0	63	24		0	0	173	72	0	0		0	23	10		0	0	88.6544	19	0	0
1	27.8151	---	27102442-28918574	0	1.81613	0	1	9	11	1	0	0	1	120	57	0	31		0	61.8571	24		0	0	173	72	0	0		0	23.5332	9.46682		0	0	88	19	0	0
1	27.8484	---	---	0	0	0	0	10	10	1	0	0	1	120	57	0	31		0	61	24		0	0	173	72	0	0		0	24.4497	8.10051		0	0	88	19	0	0
1	27.8999	---	---	0	0	0	0	10	8	1	0	0	1	120	57	0	30		0	61	17.5714		0	0	173	72	0	0		0	25	4.90342		0	0	87.4759	19	0	0
1	27.9482	---	---	0	0	0	0	11	6	0.490529	0	0	1	119	57	0	30		0	61.5	15.5		0	0	172.5	72.5	0	0		0	25.5672	3		0	0	87	19	0	0
1	27.9759	---	---	0	0	0	0	13	6	0.333213	0	0	1	119	57	0	28		0	62	16		0	0	172	73	0	0		0	26	3		0	0	87	19	0	0
1	28.0109	---	---	0	0	0	0	8	6	1	0	0	1	119	57	0	28		0	62	16		0	0	172	73.3333	0	0		0	26	3		0	0	87	19	0	0
1	28.0447	---	---	0	0	0	0	7	6	1	0	0	1	119	57	0	28		0	62	16		0	0	172	73.6667	0	0		0	25.4931	3		0	0	87	19	0	0
1	28.0841	---	---	0	0	0	0	7	6	1	0	0	1	119	57	0	29		0	61.8	16		0	0	171.8	74	0	0		0	24	3		0	0	87	19	0	0
1	28.1244	---	---	0	0	0	0	7	6	1	0	0	1	119	57	0	29		0	61	16		0	0	171	74	0	0		0	24	3.86267		0	0	87	19	0	0
1	28.1586	---	---	0	0	0	0	10	6	0.722393	0	0	1	119	57	0	29		0	61	16		0	0	170.333	73.3333	0	0		0	25.8437	4		0	0	86.8582	19	0	0
1	28.1991	---	---	0	0	0	0	10	6	0.722393	0	0	1	119	58	0	29		0	61	15.7143		0	0	170	73.5714	0	0		0	37	4		0	0	86	19.4144	0	0
1	28.238	27055346-29225678	---	2.17033	0	1	0	15	7	0.357977	0	0	1	119	58	0	26		0	61	15.1429		0	0	170	74.7143	0	0		0	37	3.61002		0	0	86	20	0	0
1	28.2749	---	---	0	0	0	0	11	5	0.472548	0	0	1	119	58	0	26		0	60	16.3333		0	0	169.667	75	0	0		0	35.8257	3		0	0	86	20	0	0
1	28.3061	---	---	0	0	0	0	11	4	0.27337	0	0	1	119	58	0	26		0	58	19		0	0	169	75	0	0		0	22.893	3.10695		0	0	86	20	0	0
1	28.3454	---	---	0	0	0	0	10	4	0.440071	0	0	1	119	59	0	26		0	58	20.7143		0	0	169	75.5714	0	0		0	22.0135	3.98648		0	0	86	20	0	0
1	28.3862	---	---	0	0	0	0	12	5	0.296004	0	0	1	119	59	0	26		0	58	22.1667		0	0	169	76	0	0		0	22	4.93478		0	0	86	20	0	0
1	28.4193	---	---	0	0	0	0	14	7	0.349887	0	0	1	118	59	0	26		0	58	22.6667		0	0	169	76	0	0		0	22.6431	5.64305		0	0	86	20	0	0
1	28.4555	---	---	0	0	0	0	11	9	1	0	0	1	117	59	0	26		0	59.1429	22.7143		0	0	169	76	0	0		0	22.0218	7.95639		0	0	85.9782	20	0	0
1	28.4962	---	---	0	0	0	0	11	9	1	0	0	1	117	59	0	26		0	61.4286	22.1429		0	0	169	76	0	0		0	22.9803	6.03949		0	0	85.0197	20	0	0
1	28.5333	---	---	0	0	0	0	11	8	0.751186	0	0	1	116	59	0	26		0	61.75	21.75		0	0	168.5	76.25	0	0		0	23	6		0	0	85	19.0654	0	0
1	28.5701	---	---	0	0	0	0	13	8	0.535902	0	0	1	116	59	0	26		0	61.25	21.25		0	0	167.5	76.75	0	0		0	24.0894	6		0	0	85	19	0	0
1	28.6107	---	---	0	0	0	0	15	9	0.561215	0	0	1	116	59	0	26		0	60.0769	21.4615		0	0	166.692	77	0	0		0	25	6.24193		0	0	85	19	0	0
1	28.6496	---	---	0	0	0	0	14	9	0.561215	0	0	1	115	60	0	26		0	58.2308	22.3846		0	0	166.077	77	0	0		0	24.481	7.25951		0	0	84.7405	19.2595	0	0
1	28.6872	---	---	0	0	0	0	13	8	0.535902	0	0	1	114	60	0	26		0	56.3846	23.3077		0	0	165.462	77	0	0		0	23.0068	7.99661		0	0	84.0034	19.9966	0	0
1	28.7226	---	27761145-29309677	0	1.54853	0	1	10	11	1	0	0	1	114	60	0	26		0	55	24		0	0	165	77	0	0		0	19.6831	8		0	0	83	20	0	0
1	28.7616	---	---	0	0	0	0	11	9	1	0	0	1	113	60	0	26		0	54.6	24		0	0	164.6	77.8	0	0		0	19.2721	8.27211		0	0	82.7279	20.2721	0	0
1	28.8036	---	---	0	0	0	0	9	10	1	0	0	1	113	60	0	26		0	54.2	24		0	0	164.2	78.6	0	0		0	19.8312	8.83117		0	0	82	21	0	0
1	28.8386	---	---	0	0	0	0	9	9	1	0	0	1	113	60	0	26		0	54	24		0	0	164	79	0	0		0	19	7.63015		0	0	82	21	0	0
1	28.8829	---	---	0	0	0	0	10	10	1	0	0	1	113	60	0	26		0	54	24		0	0	164	79	0	0		0	19.597	6.40296		0	0	82	21	0	0
1	28.9186	---	---	0	0	0	0	11	10	1	0	0	1	113	60	0	28		0	54	24		0	0	164	79	0	0		0	20	6.54721		0	0	82	21	0	0
1	28.9488	---	---	0	0	0	0	11	6	0.490529	0	0	1	113	60	0	29		0	53.3333	23.5556		0	0	163.556	79.2222	0	0		0	20.3763	7		0	0	82	21	0	0
1	28.9857	---	---	0	0	0	0	7	6	1	0	0	1	113	60	0	29		0	52	22.6667		0	0	162.667	79.6667	0	0		0	20.6837	6.6837		0	0	81.6837	21	0	0
1	29.0166	---	---	0	0	0	0	7	7	1	0	0	1	113	60	0	29		0	51	22		0	0	162	80	0	0		0	20.0774	6.07744		0	0	81.0774	21	0	0
1	29.0575	---	---	0	0	0	0	7	7	1	0	0	1	113	60	0	29		0	51	21.3333		0	0	161.333	80	0	0		0	20.6903	6		0	0	81	21	0	0
1	29.0908	---	---	0	0	0	0	11	7	0.737986	0	0	1	113	60	0	29		0	51.1111	20.8889		0	0	161	80	0	0		0	23.858	6.35724		0	0	81	21	0	0
1	29.1311	---	---	0	0	0	0	11	7	0.737986	0	0	1	113	60	0	29		0	51.5556	20.4444		0	0	161	80	0	0		0	32.3105	7		0.367829	0	81	21	0	0
1	29.1699	---	---	0	0	0	0	7	7	1	0	0	1	113	59	0	29		0	52	20		0	0	161	80	0	0		0	38.4596	7		1	0	81	21	0	0
1	29.2086	---	---	0	0	0	0	10	7	0.731857	0	0	1	113	59	0	29		0	51.5	20		0	0	161	80	0	0		0	39	7		1	0	81	21	0	0
1	29.2411	---	---	0	0	0	0	11	7	0.737986	0	0	1	112	59	0	29		0	51.125	20		0	0	161	80	0	0		0	37.9372	7		1	0	81	21.3543	0	0
1	29.276	---	---	0	0	0	0	12	5	0.296004	0	0	1	112	59	0	29		0	51	20.375		0	0	161	80.375	0	0		0	32.0909	7		0.755684	0	81	22	0	0
1	29.3097	---	---	0	0	0	0	11	8	0.751186	0	0	1	112	59	0	28		0	51	20.75		0	0	161	80.75	0	0		0	20.8859	7		0.0553714	0	81	22	0	0
1	29.3515	---	---	0	0	0	0	10	6	0.722393	0	0	1	112	59	0	30		0	50.5	20.5		0	0	160.75	81.25	0	0		0	19.8332	6		0	0	81	23	0	0
1	29.3822	---	---	0	0	0	0	10	6	0.722393	0	0	1	112	59	0	30		0	49.75	19.75		0	0	160.375	81.625	0	0		0	18.8601	6		0	0	80.8601	23	0	0
1	29.4196	---	---	0	0	0	0	10	5	0.472548	0	0	1	110	59	0	30		0	49	19		0	0	159.833	82	0	0		0	18	6		0	0	80	23	0	0
1	29.4511	---	---	0	0	0	0	10	5	0.472548	0	0	1	109	59	0	26		0	49	19		0	0	159.333	82	0	0		0	18	6		0	0	80	23	0	0
1	29.4846	---	---	0	0	0	0	11	5	0.472548	0	0	1	109	60	0	26		0	49.2	19		0	0	159	81.8	0	0		0	18	6		0	0	80	23	0	0
1	29.5231	---	---	0	0	0	0	12	4	0.27337	0	0	1	108	60	0	26		0	50	19		0	0	159	81	0	0		0	18.1931	6		0	0	80	23	0	0
1	29.5872	---	---	0	0	0	0	10	4	0.440071	0	0	1	108	60	0	26		0	49	18		0	0	158.667	81	0	0		0	19	5.51157		0	0	80	23	0	0
1	29.6799	---	---	0	0	0	0	11	4	0.27337	0	0	1	108	61	0	26		0	47	18		0	0	157	83	0	0		0	19	5		0	0	80	24	0	0
1	29.7258	---	---	0	0	0	0	11	4	0.27337	0	0	1	108	61	0	26		0	47	18		0	0	157	83	0	0		0	19	5		0	0	80	24	0	0
1	29.866	---	---	0	0	0	0	10	4	0.440071	0	0	1	108	62	0	26		0	46.3333	17		0	0	156.333	84.6667	0	0		0	17	5		0	0	79.7689	25	0	0
1	29.9162	---	---	0	0	0	0	10	4	0.440071	0	0	1	108	62	0	26		0	46	18		0	0	155	85	0	0		0	17	5		0	0	79	25	0	0
1	30.0486	---	---	0	0	0	0	11	3	0.236461	0	0	1	107	62	0	17		0	47	19		0	0	155	85	0	0		0	17	5		0	0	78.4009	25	0	0
1	30.1767	---	---	0	0	0	0	10	4	0.440071	0	0	1	106	64	0	17		0	44.75	18.75		0	0	152.75	85	0	0		0	15.8076	4.80765		0	0	77	25	0	0
1	30.2916	---	---	0	0	0	0	12	4	0.27337	0	0	1	105	64	0	17		0	44.25	18		0	0	148	85.75	0	0		0	15	4		0	0	76.9303	26	0	0
1	30.4309	---	---	0	0	0	0	12	4	0.27337	0	0	1	102	64	0	17		0	41	21.2		0	0	146.8	86	0	0		0	15	4		0	0	72.9689	26	0	0
1	30.4897	---	---	0	0	0	0	11	4	0.27337	0	0	1	101	64	0	17		0	41	22		0	0	146	86	0	0		0	15	4		0	0	72	26	0	0
1	30.5925	---	---	0	0	0	0	8	4	0.680172	0	0	1	101	65	0	16		0	42	18.75		0	0	145	87	0	0		0	15	3		0	0	71	27	0	0
1	30.729	---	---	0	0	0	0	7	8	1	0	0	1	100	65	0	17		0	43.5	20.5		0	0	144	87	0	0		0	15	5.66107		0	0	71	27.6611	0	0
1	30.8865	---	---	0	0	0	0	7	9	1	0	0	1	98	66	0	16		0	45	24.25		0	0.25	139	89	0	0		0	14	6		0	0	68	29	0	0
1	30.9552	---	---	0	0	0	0	9	8	1	0	0	1	99	66	0	16		1	48.8	34.6		0.8	2.6	139	89	0	0		0	13.1357	6		0	0	68	29	0	0
1	30.9869	---	---	0	0	0	0	7	9	1	0	0	1	98	66	0	16		1	48.5	36.5		0.5	3	139	89.5	0	0		0	14	6		0	0	68	29	0	0
1	31.0195	---	---	0	0	0	0	6	9	0.722393	0	0	1	96	66	0	16		1	47.1429	34.4286		0	2.57143	138.571	90	0	0		0	14	6.51077		0	0	67.4892	29	0	0
1	31.0988	---	---	0	0	0	0	7	9	1	0	0	1	95	67	0	16		0	42.6667	24.3333		0	0	135.333	90	0	0		0	13.0238	9		0	0	66	29	0	0
1	31.135	---	---	0	0	0	0	6	8	1	0	0	1	94	68	0	16		0	43.4	23.2		0	0	135	90	0	0		0	14	8.23225		0	0	66	29	0	0
1	31.1759	---	---	0	0	0	0	7	6	1	0	0	1	94	68	0	17		0	43.1429	23.4286		0	0	135	89.7143	0	0		0	15.9727	9.9727		0	0	66	29	0	0
1	31.215	---	---	0	0	0	0	7	4	0.680172	0	0	1	94	69	0	17		0	41.4286	26.2857		0	0	135	89.1429	0	0		0	17	9.88585		0	0	66	29	0	0
1	31.2443	---	---	0	0	0	0	9	5	0.703567	1	8	1	94	69	0	17		0	40.9	27.6		0	0	135	89	0	0		0	17	9.32504		0	0	66	29	0	0
1	31.2778	---	---	0	0	0	0	8	6	1	1	8	1	94	69	0	14		0	40.5	30		0	0	135	89	0	0		0	17	9.77076		0	0	65.2292	29	0	0
1	31.3096	---	---	0	0	0	0	8	8	1	0	0	1	94	69	0	14		0	40.2	31.8		0	0	135	89	0	0		0	14.8862	10		0	0	64.5772	29	0	0
1	31.3496	---	---	0	0	0	0	6	10	0.722393	0	0	1	94	70	0	17		0	40	33.3333		0	0	134	89	0	0		0	12	10.1197		0	0	64	29.1197	0	0
1	31.4133	---	---	0	0	0	0	8	8	1	0	0	1	94	71	0	17		0	39.1429	34.8571		0	0	131.429	89.5714	0	0		0	12	10.7988		0	0	64	29.7988	0	0
1	31.4518	---	---	0	0	0	0	8	7	1	0	0	1	92	72	0	17		0	37.4286	36.5714		0	0	130.286	90.7143	0	0		0	12	11		0	0	62.6311	30.6845	0	0
1	31.4886	---	---	0	0	0	0	8	9	1	0	0	1	90	72	0	17		0	37	37		0	0	127.75	91	0	0		0	12	11.7222		0	0	62	31	0	0
1	31.5192	---	---	0	0	0	0	8	9	1	0	0	1	88	72	0	17		0	37.2857	36.7143		0	0	126.714	91	0	0		0	12	12		0	0	61.3733	31	0	0
1	31.5534	---	---	0	0	0	0	7	11	0.737986	0	0	1	88	72	0	17		0	37.7143	36.2857		0	0	126.286	91	0	0		0	12	11.6002		0	0	61	31	0	0
1	31.592	---	---	0	0	0	0	8	9	1	0	0	1	88	72	0	17		0	37.4286	35.1429		0	0	126	91	0	0		0	12	11		0	0	61	31	0	0
1	31.6274	---	---	0	0	0	0	8	8	1	0	0	1	88	72	0	19		0	36.2857	33.4286		0	0	126	91	0	0		0	12.0211	11		0	0	61	31	0	0
1	31.6649	---	---	0	0	0	0	9	9	1	0	0	1	89	72	0	19		0	36.5	33.5		0	0	125.5	91	0	0		0	12.7352	11		0	0	61	31	0	0
1	31.7043	29451138-33707513	---	4.25638	0	1	0	9	9	1	0	0	1	89	74	0	19		0	37	34.2857		0	0	125	91.2857	0	0		0	14.8863	11		0	0	61	31.1137	0	0
1	31.759	---	---	0	0	0	0	8	8	1	0	0	1	89	75	0	26		0	36.6667	35		0	0	124.667	92	0	0		0	13.5744	11		0	0	61.4256	32	0	0
1	31.8111	---	---	0	0	0	0	8	9	1	0	0	1	88	75	0	26		0	36.5	36		0	0	123.5	92.5	0	0		0	13	11		0	0	62	32	0	0
1	31.8553	---	---	0	0	0	0	7	9	1	0	0	1	88	75	0	28		0	37.2857	37.5714		0	0	122.714	93	0	0		0	13	10.448		0	0	61.552	32	0	0
1	31.8868	---	---	0	0	0	0	8	9	1	0	0	1	87	75	0	28		0	37.7143	38.4286		0	0	122.286	93	0	0		0	13	11.5689		0	0	61	32	0	0
1	31.9183	---	---	0	0	0	0	8	11	0.751186	0	0	1	88	75	0	26		0	38	38.6		0	0	121.8	93	0	0		0	13	13		0	0	61	32	0	0
1	31.9578	---	---	0	0	0	0	4	12	0.27337	0	0	1	88	75	0	26		0	38	37		0	0	121	93	0	0		0	13	13		0	0	61	32	0	0
1	31.9927	---	---	0	0	0	0	3	14	0.0707292	0	0	1	87	75	0	26		0	37.25	38.875		0	0	119.875	93.75	0	0		0	12.1102	13.4449		0	0	60.5551	32.4449	0	0
1	32.0262	---	---	0	0	0	0	4	14	0.164182	0	0	1	86	75	0	26		0	36.25	41.375		0	0	118.375	94.75	0	0		0	10.5289	14		0	0	60	33	0	0
1	32.0699	---	---	0	0	0	0	6	15	0.208161	0	0	1	86	75	0	26		0	35.5714	41.5714		0	0	118	95	0	0		0	10	14.5984		0	0	60	33	0	0
1	32.1382	---	---	0	0	0	0	6	14	0.333213	0	0	1	85	77	0	26		0	34.625	41.375		0	0	118	95	0	0		0	10	15		0	0	60	33	0	0
1	32.1824	---	---	0	0	0	0	6	14	0.333213	0	0	1	86	77	0	26		0	34.125	41.875		0	0	118	95	0	0		0	10	15		0	0	60	33	0	0
1	32.2311	---	---	0	0	0	0	7	14	0.349887	0	0	1	85	77	0	26		0	34	41.5		0	0	117.5	95.5	0	0		0	10	15		0	0	60	33	0	0
1	32.2685	---	---	0	0	0	0	5	16	0.110898	0	0	1	85	77	0	26		0	34	41		0	0	117	96	0	0		0	10	15		0	0	60	33	0	0
1	32.2996	---	---	0	0	0	0	5	15	0.190793	0	0	1	84	77	0	26		0	33.625	41.375		0	0	116.625	96.375	0	0		0	9.60138	15.3986		0	0	60	33	0	0
1	32.3389	---	---	0	0	0	0	4	12	0.27337	0	0	1	83	77	0	26		0	33.125	41.875		0	0	116.125	96.875	0	0		0	9.70212	15.6489		0	0	59.6489	33	0	0
1	32.379	---	---	0	0	0	0	3	14	0.0707292	0	0	1	83	77	0	23		0	33	42.9		0	0	115.7	97.3	0	0		0	11	14.5478		0	0	59	33.4522	0	0
1	32.4161	---	---	0	0	0	0	3	14	0.0707292	0	0	1	83	78	0	23		0	33	44.1		0	0	115.3	97.7	0	0		0	11	14		0	0	59	34	0	0
1	32.4538	---	---	0	0	0	0	4	14	0.164182	0	0	1	82	79	0	23		0	33	45		0	0	115	98	0	0		0	10.1507	14		0	0	59	34	0	0
1	32.4921	---	---	0	0	0	0	5	14	0.190793	0	0	1	80	79	0	26		0	33.4444	45		0	0	114.556	98.8889	0	0		0	9	12.3687		0	0	58	34	0	0
1	32.5282	---	---	0	0	0	0	5	13	0.305267	0	0	1	80	79	0	26		0	33.8889	45		0	0	114.111	99.7778	0	0		0	9	13		0	0	58	34.65	0	0
1	32.5634	---	---	0	0	0	0	2	15	0.0255098	0	0	1	80	80	0	26		0	33.6	45.4		0	0	113.8	100.6	0	0		0	7.78446	12.3922		0	0	58	35	0	0
1	32.597	---	---	0	0	0	0	2	16	0.0274909	0	0	1	81	80	0	26		0	32.8	46.2		0	0	113.4	101.8	0	0		0	7	12.8747		0	0	58	35	0	0
1	32.6374	---	---	0	0	0	0	2	16	0.0274909	0	0	1	82	80	0	23		0	32	47		0	0	113	103	0	0		0	7	13.4195		0	0	58	35	0	0
1	32.7028	---	---	0	0	0	0	1	17	0.00723026	0	0	1	82	81	0	23		0	30.6667	47.6667		0	0	112.333	103.667	0	0		0	7.34522	15.5178		0.172611	0	58	35.1726	0	0
1	32.7336	---	---	0	0	0	0	3	17	0.0407424	0	0	1	81	81	0	23		0	30	48		0	0	112	104	0	0		0	8.4586	17.1879		0.7293	0	58	35.7293	0	0
1	32.7785	---	---	0	0	0	0	5	18	0.0687066	0	0	1	81	81	0	23		0	31.4286	46.5714		0	0	110.571	104.714	0	0		1	12.0332	19.0332		2.03316	0	58	36	0	0
1	32.828	---	---	0	0	0	0	6	17	0.135095	0	0	1	81	81	0	23		0	32	45.625		0	0	110	105	0	0		1	12.6121	20		3	0	58	36	0	0
1	32.8602	---	---	0	0	0	0	6	16	0.215152	0	0	1	81	81	0	23		0	32	45.25		0	0	110	105	0	0		1	11.8924	19.9283		2.89244	0	58	36	0	0
1	32.9044	---	---	0	0	0	0	3	17	0.0407424	0	0	1	81	81	0	23		0	31.7143	45.5714		0	0	109.714	105	0	0		0	9.90891	18.6059		0.908906	0	58	36	0	0
1	32.9342	---	---	0	0	0	0	6	17	0.135095	0	0	1	81	81	0	23		0	31.2857	46.4286		0	0	109.286	105	0	0		0	8.3521	17.676		0	0	57.3521	36.324	0	0
1	32.976	---	---	0	0	0	0	5	17	0.11591	0	0	1	80	81	0	23		0	29.6667	47		0	0	108.667	105	0	0		0	7	16.0238		0	0	55.5119	37	0	0
1	33.0134	---	---	0	0	0	0	4	17	0.0516286	0	0	1	77	81	0	23		0	28.3333	47		0	0	108.333	105	0	0		0	7	15		0	0	54.8218	37	0	0
1	33.0531	---	32182364-33420479	0	1.23812	0	1	3	21	0.0113615	0	0	1	77	81	0	26		0	26.8889	47		0	0	108	105	0	0		0	7	13.3249		0	0	54	37	0	0
1	33.0922	---	---	0	0	0	0	2	21	0.00335136	0	0	1	77	82	0	26		0	26.4444	47		0	0	108	105	0	0		0	7	11.8934		0	0	55	37	0	0
1	33.1222	---	---	0	0	0	0	3	19	0.0216954	0	0	1	77	82	0	26		0	26.1111	47		0	0	108	105	0	0		0	7	11		0	0	55	37	0	0
1	33.1661	---	---	0	0	0	0	3	16	0.0407424	0	0	1	76	82	0	26		0	26.5	47		0	0	107	105	0	0		0	7	11.7354		0	0	53.5291	37	0	0
1	33.2007	---	---	0	0	0	0	5	18	0.0687066	0	0	1	75	82	0	26		0	26.875	47		0	0	106.25	105	0	0		0	7	12		0	0	53	37	0	0
1	33.2389	---	---	0	0	0	0	4	19	0.0304765	0	0	1	73	82	0	26		0	26.5	47		0	0	105.5	105.5	0	0		0	6.45731	12		0	0	53	37	0	0
1	33.2702	---	---	0	0	0	0	2	19	0.00630489	0	0	1	73	82	0	26		0	26	47		0	0	105	106	0	0		0	6	11.656		0	0	52.656	37	0	0
1	33.3161	---	---	0	0	0	0	3	17	0.0407424	0	0	1	72	82	0	23		0	25.2857	45.5714		0	0	104.286	106	0	0		0	6.42908	11		0	0	52	37	0	0
1	33.3521	---	---	0	0	0	0	2	19	0.00630489	0	0	1	72	82	0	23		0	25.1667	44.8333		0	0	103.833	106	0	0		0	6.98481	11		0	0	52	37	0	0
1	33.3836	---	---	0	0	0	0	3	16	0.0407424	0	0	1	72	82	0	23		0	25.6667	44.3333		0	0	103.333	106	0	0		0	7	11		0	0	52	37	0	0
1	33.4205	---	---	0	0	0	0	3	17	0.0407424	0	0	1	72	82	0	23		0	25.4286	42.8571		0	0	103.286	106.286	0	0		0	7	11		0	0	52	37	0	0
1	33.4836	---	---	0	0	0	0	5	13	0.305267	0	0	1	72	82	0	26		0	24	40		0	0	104	107	0	0		0	7	10.1052		0	0	52	37	0	0
1	33.5195	---	---	0	0	0	0	5	13	0.305267	0	0	1	72	82	0	17		0	24	40		0	0	104	107	0	0		0	7	10		0	0	52	37	0	0
1	33.5571	---	---	0	0	0	0	4	11	0.27337	0	0	1	72	83	0	17		0	24	40.375		0	0	104.375	107.75	0	0		0	7	10		0	0	52	37.9246	0	0
1	33.5935	---	---	0	0	0	0	5	11	0.472548	0	0	1	71	84	0	16		0	24	40.75		0	0	104.75	108.5	0	0		0	7	10		0	0	52	38	0	0
1	33.6278	---	---	0	0	0	0	4	10	0.440071	0	0	1	71	84	0	17		0	24	41.3333		0	0	105	109	0	0		0	7.59614	10		0	0	52	38	0	0
1	33.6718	---	---	0	0	0	0	4	11	0.27337	0	0	1	71	84	0	16		0	24	42		0	0	105	109	0	0		0	8	10		0	0	52	38	0	0
1	33.7075	---	---	0	0	0	0	5	9	0.703567	0	0	1	71	84	0	16		0	23	43		0	0	105	110	0	0		0	8	10		0	0	52	38	0	0
1	33.7387	---	---	0	0	0	0	4	9	0.428308	0	0	1	71	85	0	16		0	23	42.5		0	0	105	110	0	0		0	8	10		0	0	52	38	0	0
1	33.7761	---	---	0	0	0	0	3	7	0.649917	0	0	1	71	85	0	16		0	23	42		0	0	104.667	110	0	0		0	8	10		0	0	51.6056	38	0	0
1	33.8109	---	---	0	0	0	0	3	8	0.400323	0	0	1	69	85	0	16		0	22.5	42		0	0	104	110	0	0		0	8	10		0	0	50.6703	38	0	0
1	33.8477	---	---	0	0	0	0	4	8	0.680172	0	0	1	69	86	0	16		0	21.5	42		0	0	104	110	0	0		0	8	10		0	0	50	38	0	0
1	33.8776	---	---	0	0	0	0	4	8	0.680172	0	0	1	69	86	0	16		0	21	42		0	0	104	110	0	0		0	8	10		0	0	50	38	0	0
1	33.9101	---	---	0	0	0	0	4	8	0.680172	0	0	1	68	86	0	16		0	20.4	42		0	0	104	110	0	0		0	8	10		0	0	50	38	0	0
1	33.9472	---	---	0	0	0	0	4	5	1	0	0	1	68	86	0	16		0	20	42		0	0	103.5	110	0	0		0	8	10		0	0	50	38	0	0
1	33.98	---	---	0	0	0	0	4	5	1	0	0	1	68	86	0	16		0	20	42.3333		0	0	102.333	110.333	0	0		0	8	10		0	0	50	38	0	0
1	34.0109	---	---	0	0	0	0	3	5	1	0	0	1	67	87	0	16		0	20	43		0	0	101	111	0	0		0	8	10		0	0	50	38	0	0
1	34.0443	---	---	0	0	0	0	3	6	0.637186	0	0	1	67	87	0	16		0	20	43		0	0	101	111	0	0		0	8	10		0	0	49.7566	38	0	0
1	34.0862	---	---	0	0	0	0	4	4	1	0	0	1	67	87	0	17		0	20	42		0	0	100	112	0	0		0	8	10		0	0	49	38	0	0
1	34.117	---	---	0	0	0	0	4	5	1	0	0	1	67	87	0	17		0	20	42.6		0	0	100	112	0	0		0	8	10		0	0	49	38	0	0
1	34.1531	---	---	0	0	0	0	5	5	1	0	0	1	67	87	0	17		0	20	43		0	0	100	112	0	0		0	8.60633	10		0	0	49	38	0	0
1	34.1844	---	---	0	0	0	0	5	5	1	0	0	1	67	88	0	17		0	20	43		0	0	100	112	0	0		0	9	10		0	0	49	38	0	0
1	34.2175	---	---	0	0	0	0	5	5	1	0	0	1	67	88	0	17		0	19	44		0	0	100	112	0	0		0	9	10		0	0	49	38	0	0
1	34.2495	---	---	0	0	0	0	4	6	1	0	0	1	67	88	0	17		0	17.5	44		0	0	100	112	0	0		0	8.3549	10		0	0	49	38	0	0
1	34.284	---	---	0	0	0	0	4	7	0.680172	0	0	1	67	88	0	17		0	17.6667	44		0	0	100	112.667	0	0		0	8	10		0	0	49	38	0	0
1	34.3222	---	---	0	0	0	0	4	4	1	0	0	1	67	88	0	17		0	17.5	43.5		0	0	100	113	0	0		0	8	10		0	0	49	38	0	0
1	34.3631	---	---	0	0	0	0	4	4	1	0	0	1	67	90	0	16		0	17	42.5		0	0	100	113	0	0		0	8	10		0	0	49	38	0	0
1	34.3974	---	---	0	0	0	0	4	6	1	0	0	1	67	90	0	16		0	17.2	41		0	0	99.8	113	0	0		0	8	10		0	0	49	38	0	0
1	34.4299	---	---	0	0	0	0	4	7	0.680172	0	0	1	67	90	0	16		0	17.8	41		0	0	99.2	113	0	0		0	8	10		0	0	49	38	0	0
1	34.4586	---	---	0	0	0	0	4	8	0.680172	0	0	1	67	90	0	16		0	17.5	40.5		0	0	99	113.5	0	0		0	8	10		0	0	48.3401	38	0	0
1	34.5509	---	---	0	0	0	0	4	7	0.680172	0	0	1	66	91	0	17		0	17	39		0	0	98	114	0	0		0	8	10		0	0	48	38	0	0
1	34.7005	---	---	0	0	0	0	3	8	0.400323	0	0	1	66	91	0	17		0	17	42		0	0	96	114	0	0		0	6	11.1407		0	0	48	38	0	0
1	34.8276	---	---	0	0	0	0	4	10	0.440071	0	0	1	66	91	0	17		0	17.5	44.5		0	0	96	113	0	0		0	6.05845	12		0	0	48	38	0	0
1	34.8917	---	---	0	0	0	0	3	9	0.400323	0	0	1	66	91	0	17		0	19	45		0	0	96	113	0	0		0	7	12		0	0	48	38	0	0
1	34.9233	---	---	0	0	0	0	4	10	0.440071	0	0	1	66	91	0	17		0	19	47		0	0	96	113	0	0		0	7	12		0	0	48	38	0	0
1	34.968	---	---	0	0	0	0	4	12	0.27337	0	0	1	66	91	0	17		0	19	48		0	0	95	114	0	0		0	7	12.6666		0	0	47.3334	38.6666	0	0
1	35.0005	---	---	0	0	0	0	7	14	0.349887	0	0	1	65	91	0	17		0	19	48.8571		0	0	95	114	0	0		0	7	13		0	0	47	39	0	0
1	35.037	---	---	0	0	0	0	4	13	0.157057	0	0	1	65	91	0	17		0	19	50		0	0	95	114	0	0		0	8	13.1532		0	0	47	39.1532	0	0
1	35.0836	---	---	0	0	0	0	4	13	0.157057	0	0	1	65	91	0	17		0	17.6667	52.6667		0	0	94.3333	114.667	0	0		0	7.87597	14.2481		0	0	47	40	0	0
1	35.1194	---	---	0	0	0	0	4	13	0.157057	0	0	1	65	93	0	16		0	17	55		0	0	94	115	0	0		0	7	16		0	0	47	40	0	0
1	35.1534	---	---	0	0	0	0	5	12	0.296004	0	0	1	65	93	0	16		0	17	56.5		0	0	94	115	0	0		0	7.04295	16.0859		0	0	47	40	0	0
1	35.2103	---	---	0	0	0	0	5	9	0.703567	0	0	1	65	93	0	16		0	16.375	55.125		0	0	94	115.625	0	0		0	7.77192	17.5438		0	0	47	40	0	0
1	35.2433	---	---	0	0	0	0	2	9	0.193027	0	0	1	64	93	0	16		0	16	54		0	0	94	116	0	0		0	8	18.1593		0	0	47	40.1593	0	0
1	35.2776	---	---	0	0	0	0	2	11	0.0968421	0	0	1	65	93	0	14		0	16	53.5556		0	0	94	116.444	0	0		0	8	18.7267		0	0	47	40.7267	0	0
1	35.3269	---	---	0	0	0	0	2	13	0.0538021	0	0	1	65	93	0	14		0	16	53		0	0	94	117	0	0		0	8	19.7436		0	0	47	41.7436	0	0
1	35.3689	---	---	0	0	0	0	2	14	0.0538021	0	0	1	65	93	0	14		0	16	53.5		0	0	93.5	117.5	0	0		0	8	21		0	0	47	43	0	0
1	35.4385	---	---	0	0	0	0	2	12	0.103188	0	0	1	65	93	0	14		0	16	53.5714		0	0	92.5714	118.429	0	0		0	7.80165	21		0	0	47	43	0	0
1	35.504	---	---	0	0	0	0	2	11	0.0968421	0	0	1	65	93	0	14		0	16	53.6667		0	0	91.5556	118.778	0	0		0	7	21.049		0	0	46.9837	43	0	0
1	35.5507	---	---	0	0	0	0	1	13	0.0328502	0	0	1	65	93	0	13		0	16	55.3333		0	0	90.4444	118.222	0	0		0	7	22.6726		0	0	46.4425	43	0	0
1	35.5868	---	---	0	0	0	0	1	15	0.0154987	0	0	1	65	93	0	13		0	15.7143	56.5714		0	0	90	118	0	0		0	7	23.9715		0	0	46.0095	43	0	0
1	35.6218	---	---	0	0	0	0	1	14	0.0154987	0	0	1	65	93	0	13		0	15.2857	57.4286		0	0	90	118	0	0		0	6.45649	24.5435		0	0	46	43	0	0
1	35.6581	---	---	0	0	0	0	1	12	0.0302059	0	0	1	65	93	0	13		0	14	58		0	0	90	118.5	0	0		0	4.60025	24.5334		0	0	46	42.5334	0	0
1	35.6884	---	---	0	0	0	0	2	11	0.0968421	0	0	1	65	94	0	13		0	13.2222	58		0	0	89.7778	119	0	0		0	3	24.5994		0	0	46	42	0	0
1	35.7183	---	---	0	0	0	0	1	13	0.0328502	0	0	1	65	94	0	13		0	13.8889	58		0	0	89.1111	119	0	0		0	3	25		0	0	46	42	0	0
1	35.7722	---	---	0	0	0	0	1	13	0.0328502	0	0	1	65	95	0	13		0	15	58		0	0	88	119	0	0		0	3	25.7128		0	0	46	42	0	0
1	35.7998	---	---	0	0	0	0	2	15	0.0255098	0	0	1	65	95	0	13		0	14.5714	58.8571		0	0	88	119	0	0		0	3	26.6333		0	0	46	42	0	0
1	35.8424	---	---	0	0	0	0	2	15	0.0255098	0	0	1	64	95	0	13		0	14	60		0	0	88	119	0	0		0	3	27		0	0	46	42	0	0
1	35.8777	---	---	0	0	0	0	0	16	0.00244716	0	0	1	63	96	0	13		0	14	61.3333		0	0	88	119	0	0		0	3	27.9379		0	0	46	42.9379	0	0
1	35.9301	---	---	0	0	0	0	0	16	0.00244716	0	0	1	63	96	0	13		0	13.6667	62		0	0	87.6667	119.333	0	0		0	3	28.8178		0	0	46	43	0	0
1	35.9667	---	---	0	0	0	0	0	15	0.00244716	0	0	1	63	96	0	13		0	13.2222	62		0	0	87.2222	119.778	0	0		0	3	28.2407		0	0	46	43	0	0
1	36.0015	---	---	0	0	0	0	1	17	0.00723026	0	0	1	62	97	0	13		0	13	62.3		0	0	86.8	119.9	0	0		0	3	29.5357		0	0	46	43	0	0
1	36.041	---	---	0	0	0	0	2	19	0.00630489	0	0	1	61	97	0	13		0	13	63.5		0	0	86	119.5	0	0		0	3.48051	30.961		0	0	45.039	43	0	0
1	36.0775	---	---	0	0	0	0	0	21	0.000164799	0	0	1	61	97	0	13		0	13	64.7		0	0	85.2	119.1	0	0		0	4	32.3233		0	0	44	43	0	0
1	36.1118	---	---	0	0	0	0	0	22	0.000183962	0	0	1	61	97	0	13		0	12.5556	66.5556		0	0	85	119.222	0	0		0	3.66672	33.3333		0	0	44	43	0	0
1	36.1468	---	---	0	0	0	0	0	24	7.76292e-05	0	0	1	61	97	0	13		0	11.6667	69.6667		0	0	85	119.667	0	0		0	2.53426	34.4657		0	0	44	43	0	0
1	36.1724	---	---	0	0	0	0	0	28	1.3822e-05	0	0	1	61	96	0	13		0	11.2222	71.2222		0	0	85	119.889	0	0		0	2.58867	35.4415		0.0735834	0	44	43	0	0
1	36.2053	---	---	0	0	0	0	0	30	5.83213e-06	0	0	1	61	96	0	11		0	10.5714	72.8571		0	0	84.1429	120	0	0		0	10	41		1	0	43.7619	43	0	0
1	36.2479	---	---	0	0	0	0	0	35	4.38073e-07	0	0	1	60	96	0	11		0	10	74		0	0	83	120	0	0		0	10	41		1	0	43	43	0	0
1	36.2953	---	---	0	0	0	0	0	35	4.38073e-07	0	0	1	60	96	0	11		0	10	77.125		0	0	82.375	120	0	0		0	5.50714	38.192		0.438392	0	43	43.5616	0	0
1	36.3249	---	---	0	0	0	0	0	31	2.46079e-06	0	0	1	59	96	0	11		0	10	78.375		0	0	82.125	120	0	0		0	2.51827	36.3239		0.0647837	0	43	43.9352	0	0
1	36.358	---	---	0	0	0	0	0	36	4.38073e-07	0	0	1	59	96	0	11		0	9.625	79.375		0	0	82	120	0	0		0	2	36		0	0	42	44	0	0
1	36.392	---	36205301-36611869	0	0.406568	0	1	0	38	1.84831e-07	0	0	1	59	96	0	11		0	9.25	79.75		0	0	82	120	0	0		0	1.67091	35.6709		0	0	42	43.6709	0	0
1	36.4278	---	---	0	0	0	0	0	34	1.03828e-06	0	0	1	59	96	0	11		0	9	79.5		0	0	81.5	120.25	0	0		0	1	35.097		0	0	41.903	43	0	0
1	36.4729	---	---	0	0	0	0	0	33	9.27527e-07	0	0	1	58	97	0	11		0	9	78.5		0	0	80.5	120.75	0	0		0	1	35.9		0	0	40.9	43	0	0
1	36.5055	---	---	0	0	0	0	0	29	5.21357e-06	0	0	1	58	97	0	11		0	9	77.4286		0	0	80	121	0	0		0	1	34.8263		0	0	40	43	0	0
1	36.5347	---	---	0	0	0	0	0	29	5.21357e-06	0	0	1	57	97	0	11		0	9	76.8571		0	0	80	121	0	0		0	1	34.0639		0	0	40	43	0	0
1	36.5763	---	---	0	0	0	0	0	29	5.21357e-06	0	0	1	57	97	0	11		0	9	75.7143		0	0	80	121	0	0		0	1	34		0	0	40	43	0	0
1	36.6119	---	---	0	0	0	0	0	27	1.3822e-05	0	0	1	57	97	0	11		0	9	75.2857		0	0	80	121	0	0		0	1	34.6722		0	0	40	43	0	0
1	36.6488	---	---	0	0	0	0	0	28	1.3822e-05	0	0	1	56	97	0	11		0	8.66667	75		0	0	80.3333	121	0	0		0	1	34.9172		0	0	40	43	0	0
1	36.6851	---	---	0	0	0	0	1	24	0.000286753	0	0	1	56	97	0	11		0	8	75		0	0	81	121	0	0		0	1	34		0	0	40	43	0	0
1	36.711	---	---	0	0	0	0	1	21	0.00153301	0	0	1	56	97	0	11		0	8.5	74.5		0	0	81	121	0	0		0	1.93746	32.1251		0	0	39.0625	43	0	0
1	36.7766	---	---	0	0	0	0	2	20	0.00684491	0	0	1	56	97	0	11		0	9	71		0	0	80	122	0	0		0	2	31.4113		0	0	39	43	0	0
1	36.8643	---	---	0	0	0	0	1	20	0.00139282	0	0	1	55	97	0	11		0	9	68.6		0	0	78.6	123	0	0		0	2.77964	31		0	0	38	43.2204	0	0
1	36.9394	---	---	0	0	0	0	1	21	0.00153301	0	0	1	54	98	0	11		0	9	69		0	0	78	123	0	0		0	2	31		0	0	38	44	0	0
1	37.0264	---	---	0	0	0	0	1	21	0.00153301	0	0	1	54	98	0	11		0	9	70		0	0	78	123	0	0		0	3	31		0	0	37	44	0	0
1	37.0625	---	---	0	0	0	0	2	22	0.00335136	0	0	1	53	98	0	11		0	9.6	69.4		0	0	77.4	123.6	0	0		0	3	31		0	0	37	44	0	0
1	37.0904	---	---	0	0	0	0	2	22	0.00335136	0	0	1	52	98	0	11		0	10	69		0	0	77	124	0	0		0	3.70868	31.7087		0	0	37	44	0	0
1	37.121	---	---	0	0	0	0	2	22	0.00335136	0	0	1	51	98	0	11		0	10	69		0	0	77	124	0	0		0	4	32.3788		0	0	37	44	0	0
1	37.1641	---	---	0	0	0	0	2	24	0.00162406	0	0	1	51	98	0	11		0	11	71		0	0	77	124	0	0		0	3.75246	33		0	0	37	44.2475	0	0
1	37.1938	---	---	0	0	0	0	2	23	0.00148816	0	0	1	51	98	0	11		0	10	72		0	0	77	124	0	0		0	3.05634	33		0	0	37	44.9437	0	0
1	37.2288	---	---	0	0	0	0	2	23	0.00148816	0	0	1	51	98	0	11		0	9	70.6667		0	0	77	124.333	0	0		0	3	33		0	0	37	45	0	0
1	37.2589	---	---	0	0	0	0	2	23	0.00148816	0	0	1	51	98	0	11		0	9	69.6667		0	0	77	125.333	0	0		0	3	33		0	0	37	45	0	0
1	37.2965	---	---	0	0	0	0	2	21	0.00335136	0	0	1	51	99	0	11		0	9.4	69.4		0	0	76.6	126	0	0		0	3	33		0	0	37	45	0	0
1	37.3884	---	---	0	0	0	0	2	22	0.00335136	0	0	1	51	99	0	11		0	8.8	70		0	0	76	126	0	0		0	3	32.0062		0	0	37	45	0	0
1	37.4813	---	---	0	0	0	0	2	23	0.00148816	0	0	1	50	100	0	11		0	7	73		0	0	75	128	0	0		0	3	32.7641		0	0	36.2359	45.7641	0	0
1	37.5241	---	---	0	0	0	0	1	27	0.000142828	0	0	1	50	100	0	11		0	6	75		0	0	75	128	0	0		0	2.45085	33		0	0	35.4508	46	0	0
1	37.6342	---	---	0	0	0	0	0	28	1.3822e-05	0	0	1	50	100	0	11		0	5.66667	79.6667		0	0	74	130	0	0		0	1.36792	33		0	0	35	47	0	0
1	37.7027	---	---	0	0	0	0	1	28	5.79555e-05	0	0	1	50	100	0	11		0	5	77.5		0	0	74	130	0	0		0	0	34		0	0	35	47	0	0
1	37.7374	---	---	0	0	0	0	1	24	0.000286753	0	0	1	50	100	0	11		0	5.42857	77.8571		0	0	73.5714	130	0	0		0	1.52411	35.5241		0	0	35	47	0	0
1	37.7908	---	---	0	0	0	0	1	25	0.000316652	0	0	1	50	100	0	11		0	6.25	79		0	0	73	130	0	0		0	0.734283	35.4686		0	0	35	47	0	0
1	37.8236	---	---	0	0	0	0	1	27	0.000142828	0	0	1	50	100	0	11		0	7	79		0	0	73	130	0	0		0	0	34		0	0	35	47	0	0
1	37.8541	---	---	0	0	0	0	1	28	5.79555e-05	0	0	1	50	100	0	11		0	7	78.625		0	0	73	130	0	0		0	0	34.0086		0	0	35	47	0	0
1	37.8883	---	---	0	0	0	0	1	28	5.79555e-05	0	0	1	50	100	0	11		0	7	78.125		0	0	73	130	0	0		0	0	35		0	0	35	47	0	0
1	37.9266	---	---	0	0	0	0	1	26	0.000142828	0	0	1	50	100	0	11		0	7.6	77.4		0	0	73	129.4	0	0		0	0.0450619	35		0	0	35	47	0	0
1	37.9605	---	---	0	0	0	0	1	27	0.000142828	0	0	1	50	100	0	11		0	8	76.5714		0	0	73	129	0	0		0	1	35.5139		0	0	35	47	0	0
1	37.9994	---	---	0	0	0	0	1	28	5.79555e-05	0	0	1	50	99	0	11		0	8	74.8571		0	0	73	129	0	0		0	1	35.3428		0	0	35	47.6572	0	0
1	38.0339	---	---	0	0	0	0	1	29	6.41535e-05	0	0	1	50	99	0	11		0	7.88889	74.3333		0	0	73	129	0	0		0	1	35		0	0	35	48.6241	0	0
1	38.0734	---	---	0	0	0	0	1	26	0.000142828	0	0	1	50	99	0	11		0	7.44444	75.6667		0	0	73	129	0	0		0	1	35		0	0	35	49	0	0
1	38.1082	---	---	0	0	0	0	1	25	0.000316652	0	0	1	50	99	0	11		0	7	77		0	0	73	129	0	0		0	1	35		0	0	35	49	0	0
1	38.155	---	---	0	0	0	0	1	25	0.000316652	0	0	1	50	99	0	11		0	5.88889	78.1111		0	0	73	129	0	0		0	1	35		0	0	35	49	0	0
1	38.1879	---	---	0	0	0	0	1	24	0.000286753	0	0	1	50	99	0	11		0	5.22222	78.7778		0	0	73	129	0	0		0	1	35.7235		0	0	35	49	0	0
1	38.2202	---	---	0	0	0	0	1	25	0.000316652	0	0	1	50	99	0	11		0	5.44444	79.4444		0	0	72.7778	129.444	0	0		0	1	36		0	0	34.1293	49	0	0
1	38.2559	---	---	0	0	0	0	1	26	0.000142828	0	0	1	50	99	0	11		0	6.33333	80.3333		0	0	72.3333	130.333	0	0		0	1	36		0	0	34	49	0	0
1	38.2894	---	---	0	0	0	0	1	28	5.79555e-05	0	0	1	50	100	0	11		0	7	81		0	0	72	131	0	0		0	1	36.8447		0	0	34	49	0	0
1	38.3264	---	---	0	0	0	0	1	29	6.41535e-05	0	0	1	49	100	0	11		0	7	82		0	0	71	132	0	0		0	1	37		0	0	33.2367	49	0	0
1	38.4102	---	---	0	0	0	0	1	30	2.87092e-05	0	0	1	49	101	0	11		0	7	83		0	0	70	132	0	0		0	1	38		0	0	32	49	0	0
1	38.4847	---	---	0	0	0	0	0	28	1.3822e-05	0	0	1	48	102	0	11		0	5.75	82		0	0	69.5	132.5	0	0		0	0.533269	38		0	0	31.5333	49.4667	0	0
1	38.5926	---	---	0	0	0	0	0	27	1.3822e-05	0	0	1	48	102	0	11		0	5	83		0	0	68	135	0	0		0	0	39.3752		0	0	31	50	0	0
1	38.6846	---	---	0	0	0	0	0	28	1.3822e-05	0	0	1	48	102	0	11		0	5	84.8		0	0	67	135	0	0		0	0	39.5572		0	0	31	50	0	0
1	38.819	---	---	0	0	0	0	0	30	5.83213e-06	0	0	1	47	102	0	11		0	5	88		0	0	67.6667	136	0	0		0	0	41		0	0	31	51	0	0
1	38.9313	---	---	0	0	0	0	0	33	9.27527e-07	0	0	1	46	102	0	11		0	5	89.2		0	0	67	136.2	0	0		0	0	41		0	0	31	51	0	0
1	38.9721	---	---	0	0	0	0	0	34	1.03828e-06	0	0	1	46	102	0	11		0	5	90		0	0	67	137	0	0		0	0	41		0	0	31	51	0	0
1	39.0574	---	---	0	0	0	0	0	37	1.65027e-07	0	0	1	45	102	0	11		0	5	93.8		0	0	66.2	137	0	0		0	0	42		0	0	30.3266	51	0	0
1	39.0906	---	---	0	0	0	0	0	40	7.79826e-08	0	0	1	45	103	0	11		0	5	94		0	0	66	137	0	0		0	0	42		0	0	30	51	0	0
1	39.1261	---	---	0	0	0	0	0	39	7.79826e-08	0	0	1	45	103	0	11		0	5	94		0	0	66	137	0	0		0	0	43.6168		0	0	30	51	0	0
1	39.1676	---	---	0	0	0	0	0	41	2.93638e-08	0	0	1	45	103	0	11		0	5.8	94		0	0	66	137	0	0		0	0	44.0163		0	0	29.9837	51	0	0
1	39.204	---	---	0	0	0	0	0	40	7.79826e-08	0	0	1	45	103	0	13		0	5.75	94.5		0	0	65.75	137	0	0		0	0	44.5114		0	0	29.4886	51	0	0
1	39.2518	---	---	0	0	0	0	0	39	7.79826e-08	0	0	1	45	103	0	13		0	5.125	95.75		0	0	65.125	137	0	0		0	0	45.1022		0	0	29	51	0	0
1	39.3037	---	---	0	0	0	0	0	41	2.93638e-08	0	0	1	45	103	0	13		0	4.42857	96		0	0	65	137	0	0		0	0	45.7613		0	0	29	51.2387	0	0
1	39.3489	---	---	0	0	0	0	0	40	7.79826e-08	0	0	1	45	103	0	13		0	4	96.5714		0	0	64.7143	137	0	0		0	0	45.8281		0	0	29	52	0	0
1	39.38	---	---	0	0	0	0	0	43	1.38814e-08	0	0	1	45	103	0	13		0	4	97.4286		0	0	64.2857	137	0	0		0	0.566783	46		0	0	29	52	0	0
1	39.4112	---	---	0	0	0	0	0	43	1.38814e-08	0	0	1	45	103	0	13		0	4.125	97.875		0	0	64	137	0	0		0	1	46		0	0	29	51.6934	0	0
1	39.4433	---	---	0	0	0	0	0	43	1.38814e-08	0	0	1	45	103	0	13		0	4.5	97.5		0	0	64	137	0	0		0	1	46		0	0	29	51	0	0
1	39.4793	---	---	0	0	0	0	0	43	1.38814e-08	0	0	1	45	103	0	13		0	5	97		0	0	64	137	0	0		0	1	46.1512		0	0	29	51	0	0
1	39.5101	---	---	0	0	0	0	0	43	1.38814e-08	0	0	1	45	103	0	11		0	5	96.5		0	0	64	137	0	0		0	1	47		0	0	29	51	0	0
1	39.5478	---	---	0	0	0	0	0	44	1.38814e-08	0	0	1	45	103	0	11		0	5.14286	95.8571		0	0	63.8571	137	0	0		0	1	47		0	0	29	51	0	0
1	39.5833	---	---	0	0	0	0	1	45	9.56582e-08	0	0	1	45	103	0	11		0	5.57143	95.4286		0	0	63.4286	137	0	0		0	1	47		0	0	29	51	0	0
1	39.6186	---	---	0	0	0	0	0	44	1.38814e-08	0	0	1	45	103	0	11		0	6	95.125		0	0	63	137.125	0	0		0	1	47		0	0	29	51	0	0
1	39.6542	---	39090610-40376341	0	1.28573	0	1	0	45	5.22503e-09	0	0	1	45	103	0	13		0	6	95.5		0	0	63	137.5	0	0		0	1	46.4726		0	0	29	51	0	0
1	39.6941	---	---	0	0	0	0	0	45	5.22503e-09	0	0	1	44	103	0	13		0	6	96		0	0	63	138	0	0		0	1	46		0	0	29	51	0	0
1	39.7284	---	---	0	0	0	0	1	43	2.17475e-07	0	0	1	44	103	0	13		0	5.2	95.2		0	0	63	138	0	0		0	2	45.9575		0	0	28	51	0	0
1	39.7885	---	---	0	0	0	0	1	41	4.93524e-07	0	0	1	43	103	0	13		0	5	94.2857		0	0	63	138	0	0		0	2	44.1421		0	0	28	51	0	0
1	39.8242	---	---	0	0	0	0	1	39	1.11775e-06	0	0	1	43	103	0	13		0	4.9	94		0	0	63	138.1	0	0		0	1	43.9398		0	0	28	51.0602	0	0
1	39.8646	---	---	0	0	0	0	0	36	4.38073e-07	0	0	1	43	103	0	13		0	4.5	94		0	0	63	138.5	0	0		0	1	43.0486		0	0	28	51.9514	0	0
1	39.8937	---	---	0	0	0	0	0	38	1.84831e-07	0	0	1	43	103	0	13		0	4.2	94		0	0	63	138.8	0	0		0	0.356065	42.3561		0	0	28	52	0	0
1	39.927	---	---	0	0	0	0	0	36	4.38073e-07	0	0	1	43	103	0	13		0	4.5	93.5		0	0	63	139	0	0		0	0	42		0	0	28	52	0	0
1	39.9585	---	---	0	0	0	0	0	39	7.79826e-08	0	0	1	43	103	0	13		0	5	93		0	0	63	139	0	0		0	0	42		0	0	28	52	0	0
1	39.9948	---	---	0	0	0	0	0	39	7.79826e-08	0	0	1	43	103	0	13		0	5	93		0	0	63	139	0	0		0	0	41.839		0	0	28	52	0	0
1	40.0439	---	---	0	0	0	0	0	35	4.38073e-07	0	0	1	43	104	0	13		0	5.6	93		0	0	63	139.6	0	0		0	0	41		0	0	28	52	0	0
1	40.0835	---	---	0	0	0	0	0	35	4.38073e-07	0	0	1	43	104	0	13		0	6	93		0	0	63	140	0	0		0	0	41		0	0	28	52	0	0
1	40.117	---	---	0	0	0	0	1	41	4.93524e-07	0	0	1	43	104	0	13		0	6	93		0	0	63	140	0	0		0	0	41.7014		0	0	28	52	0	0
1	40.1559	---	---	0	0	0	0	0	40	7.79826e-08	0	0	1	43	104	0	13		0	6	93		0	0	62.4286	140	0	0		0	0	42		0	0	27.2279	52	0	0
1	40.1956	---	---	0	0	0	0	0	40	7.79826e-08	0	0	1	43	103	0	13		0	6	92.5		0	0	62	140	0	0		0	0	40.328		0	0	27.836	52	0	0
1	40.2308	---	---	0	0	0	0	0	39	7.79826e-08	0	0	1	43	103	0	13		0	6	91		0	0	62	140	0	0		0	0	39.4506		0	0	28	52	0	0
1	40.2858	---	---	0	0	0	0	0	40	7.79826e-08	0	0	1	43	104	0	13		0	6	91.6		0	0	62	140	0	0		0	0	39		0.877187	0	28	52	0	0
1	40.3182	---	---	0	0	0	0	0	39	7.79826e-08	0	0	1	43	104	0	13		0	5	91		0	0	62	140	0	0		0	0.205054	41		0.794946	0	28	52	0	0
1	40.3577	---	---	0	0	0	0	0	40	7.79826e-08	0	0	1	43	105	0	13		0	4	90		0	0	62	140	0	0		0	1	41		0	0	28	52	0	0
1	40.3932	---	---	0	0	0	0	0	41	2.93638e-08	0	0	1	43	105	0	13		0	4	90		0	0	62	140	0	0		0	1.11619	41		0	0	28	52	0	0
1	40.4275	---	---	0	0	0	0	0	39	7.79826e-08	0	0	1	43	105	0	13		0	4	90		0	0	62	140	0	0		0	2	41		0	0	28	52	0	0
1	40.4604	---	---	0	0	0	0	0	36	4.38073e-07	0	0	1	43	105	0	13		0	4	90		0	0	62	140	0	0		0	2	41		0	0	28	52	0	0
1	40.4895	---	---	0	0	0	0	0	38	1.84831e-07	0	0	1	43	105	0	13		0	4.14286	89.7143		0	0	62	140	0	0		0	1	41		0	0	28	52	0	0
1	40.5192	---	---	0	0	0	0	0	39	7.79826e-08	0	0	1	43	105	0	13		0	4.57143	88.8571		0	0	62	140	0	0		0	0.787948	40.7879		0	0	28	52	0	0
1	40.5547	---	---	0	0	0	0	1	38	1.11775e-06	0	0	1	43	105	0	13		0	5	88		0	0	62	140	0	0		0	0	40		0	0	28	52	0	0
1	40.6037	---	---	0	0	0	0	1	38	1.11775e-06	0	0	1	43	105	0	13		0	5	89.1111		0	0	62	140.556	0	0		0	0	40		0	0	28	52	0	0
1	40.6368	---	---	0	0	0	0	1	37	2.52602e-06	0	0	1	43	105	0	13		0	5	90		0	0	62	141	0	0		0	0	40		0	0	28	52	0	0
1	40.6717	---	---	0	0	0	0	1	37	2.52602e-06	0	0	1	43	105	0	13		0	5	90		0	0	62	141	0	0		0	0	40		0	0	28	52	0	0
1	40.7119	---	---	0	0	0	0	1	36	2.27438e-06	0	0	1	43	105	0	13		0	5	90		0	0	62	141	0	0		0	0	40		0	0	28	52	0	0
1	40.7464	---	---	0	0	0	0	1	35	5.69495e-06	0	0	1	43	105	0	13		0	5	90		0	0	62	141	0	0		0	0	40		0	0	28	52	0	0
1	40.7832	---	---	0	0	0	0	1	36	2.27438e-06	0	0	1	43	105	0	13		0	5	90.6		0	0	62	141	0	0		0	0	39.7702		0	0	27.7702	52	0	0
1	40.8264	---	---	0	0	0	0	1	36	2.27438e-06	0	0	1	43	105	0	13		0	5	90.5		0	0	62	141	0	0		0	0	39.331		0	0	27	52	0	0
1	40.8687	---	---	0	0	0	0	1	37	2.52602e-06	0	0	1	43	105	0	13		0	5	90.2857		0	0	62	141	0	0		0	0	40		0	0	27	52	0	0
1	40.9044	---	---	0	0	0	0	1	37	2.52602e-06	0	0	1	43	105	0	13		0	5	91.1429		0	0	62	141	0	0		0	0	40		0	0	27	52	0	0
1	40.9379	---	---	0	0	0	0	1	39	1.11775e-06	0	0	1	43	105	0	13		0	4.83333	92		0	0	62	141	0	0		0	0	39.5058		0	0	27	52	0	0
1	40.9688	---	---	0	0	0	0	1	38	1.11775e-06	0	0	1	43	105	0	13		0	4.33333	92		0	0	62	141	0	0		0	0	39.0845		0	0	27	52	0	0
1	40.9877	---	---	0	0	0	0	1	38	1.11775e-06	0	0	1	43	105	0	13		0	4	92		0	0	62	141	0	0		0	0	39		0	0	27	52.3324	0	0
1	41.0025	---	---	0	0	0	0	1	37	2.52602e-06	0	0	1	43	105	0	13		0	3.83333	92.1667		0	0	61.8333	141.167	0	0		0	0	39		0	0	27	52.5701	0	0
1	41.0252	---	---	0	0	0	0	1	36	2.27438e-06	0	0	1	43	106	0	13		0	3.33333	92.6667		0	0	61.3333	141.667	0	0		0	0	39		0	0	27	53	0	0
1	41.0608	---	---	0	0	0	0	1	36	2.27438e-06	0	0	1	43	106	0	13		0	3	93.5		0	0	61	142	0	0		0	0	39		0	0	27	53	0	0
1	41.0953	---	---	0	0	0	0	1	35	5.69495e-06	0	0	1	43	106	0	13		0	3	95		0	0	61	142	0	0		0	0	39		0	0	27	53	0	0
1	41.1534	---	---	0	0	0	0	1	38	1.11775e-06	0	0	1	43	106	0	13		0	3	95		0	0	61	142	0	0		0	0	38.1597		0	0	27	53	0	0
1	41.1959	---	---	0	0	0	0	1	36	2.27438e-06	0	0	1	43	106	0	13		0	3	91.6667		0	0	61	142	0	0		0	0	37		0	0	27	53	0	0
1	41.2349	---	---	0	0	0	0	1	34	5.69495e-06	0	0	1	43	106	0	13		0	3	89.6667		0	0	61	142	0	0		0	0	37		0	0	27	53	0	0
1	41.2654	---	---	0	0	0	0	1	34	5.69495e-06	0	0	1	43	106	0	13		0	3	89		0	0	61	142	0	0		0	0.0598664	36		0	0	27	52	0	0
1	41.3063	---	---	0	0	0	0	1	32	1.15468e-05	0	0	1	43	106	0	13		0	3	89		0	0	61	142	0	0		0	0.810307	36		0	0	27	52	0	0
1	41.3513	---	---	0	0	0	0	1	33	1.28054e-05	0	0	1	43	106	0	13		0	3	87		0	0	61	142	0	0		0	1	36		0	0	27	52	0	0
1	41.3961	---	---	0	0	0	0	2	33	3.86744e-05	0	0	1	43	106	0	13		0	3.33333	85.6667		0	0	61	142	0	0		0	1	35.9534		0	0	27	52	0	0
1	41.4425	---	---	0	0	0	0	4	30	0.00130534	0	0	1	42	106	0	13		0	3.77778	85.2222		0	0	61	142	0	0		0	1	35.3089		0	0	27	52	0	0
1	41.4825	---	---	0	0	0	0	4	29	0.00120933	0	0	1	42	106	0	13		0	3.71429	85		0	0	61	142	0	0		0	0.698438	34.6984		0	0	27	52	0	0
1	41.5296	---	---	0	0	0	0	4	27	0.00251441	0	0	1	42	106	0	13		0	3	85		0	0	61	142	0	0		0	0	34		0	0	27	52	0	0
1	41.594	---	---	0	0	0	0	3	28	0.000751706	0	0	1	42	106	0	13		0	3.4	82.6		0	0	61	141	0	0		0	0.155701	33.8443		0	0	27	52	0	0
1	41.6291	---	---	0	0	0	0	2	28	0.000371666	0	0	1	42	106	0	13		0	4	81.25		0	0	61	141	0	0		0	1	32.9459		0	0	27	52	0	0
1	41.6913	---	---	0	0	0	0	2	27	0.000339246	0	0	1	42	106	0	13		0	4	79		0	0	61	141	0	0		0	1	32		0	0	27	52	0	0
1	41.7339	---	---	0	0	0	0	2	27	0.000339246	0	0	1	42	106	0	13		0	4	77.5		0	0	61	141	0	0		0	1	31.4906		0	0	27	52	0	0
1	41.7707	---	---	0	0	0	0	1	27	0.000142828	0	0	1	42	106	0	13		0	4	75.75		0	0	61	141	0	0		0	1	29.2012		0	0	27	52	0	0
1	41.8109	---	---	0	0	0	0	1	26	0.000142828	0	0	1	42	106	0	13		0	4	75		0	0	61	141	0	0		0	1	29		0	0	27	52	0	0
1	41.8494	---	---	0	0	0	0	1	25	0.000316652	0	0	1	42	106	0	13		0	4	75		0	0	61	141	0	0		0	1	29		0	0	27	52	0	0
1	41.8878	---	---	0	0	0	0	2	27	0.000339246	0	0	1	42	106	0	13		0	5	75		0	0	60	141	0	0		0	1	29		0	0	27	52	0	0
1	41.9218	---	---	0	0	0	0	3	28	0.000751706	0	0	1	42	106	0	13		0	5	75		0	0	60	141	0	0		0	1	29		0	0	27	52	0	0
1	41.9518	---	---	0	0	0	0	2	27	0.000339246	0	0	1	42	106	0	13		0	5	75		0	0	60	141	0	0		0	1	29		0	0	27	52	0	0
1	41.9885	---	---	0	0	0	0	2	28	0.000371666	0	0	1	42	106	0	13		0	5	74.5		0	0	60	141	0	0		0	1	29		0	0	27	52	0	0
1	42.0216	---	---	0	0	0	0	2	26	0.00077999	0	0	1	42	106	0	13		0	5.66667	74		0	0	60	140.667	0	0		0	1	29		0	0	27	52	0	0
1	42.0546	---	---	0	0	0	0	3	24	0.00298882	0	0	1	42	106	0	13		0	7	74		0	0	60	140	0	0		0	1	29		0	0	27	52	0	0
1	42.0856	---	---	0	0	0	0	3	24	0.00298882	0	0	1	42	106	0	13		0	7	74.5		0	0	60	140	0	0		0	1	29		0	0	27	52	0	0
1	42.1198	---	---	0	0	0	0	2	23	0.00148816	0	0	1	42	106	0	13		0	7	75		0	0	60	140	0	0		0	1	29		0	0	27	52	0	0
1	42.1552	---	---	0	0	0	0	2	22	0.00335136	0	0	1	42	106	0	13		0	7	75		0	0	60	140	0	0		0	1	29		0	0	27	52	0	0
1	42.2021	---	---	0	0	0	0	2	24	0.00162406	0	0	1	42	106	0	13		0	7	74.8		0	0	60	140	0	0		0	1	29		0	0	27	52	0	0
1	42.2647	---	---	0	0	0	0	2	24	0.00162406	0	0	1	42	106	0	13		0	7.4	74		0	0	59.6	140	0	0		0	1	28.1907		0	0	27	52	0	0
1	42.3504	---	---	0	0	0	0	2	25	0.00077999	0	0	1	42	106	0	13		0	9	76		0	0	59	140	0	0		0	1.46807	28.4681		0	0	27	52	0	0
1	42.3958	---	40318190-43777955	0	3.45976	0	1	3	28	0.000751706	0	0	1	41	106	0	13		0	8	76		0	0	59	140	0	0		0	2	29		0	0	27	52	0	0
1	42.4331	---	---	0	0	0	0	4	26	0.00478888	0	0	1	41	106	0	13		0	8	75.5		0	0	59	140	0	0		0	1.7876	29		0	0	27	52	0	0
1	42.4784	---	---	0	0	0	0	5	27	0.00700129	0	0	1	41	106	0	13		0	8	74.25		0	0.25	59	140	0	0		0	1.11494	29		0	0	27	52	0	0
1	42.5206	---	---	0	0	0	0	6	26	0.016862	0	0	1	41	106	0	13		0	8	72.75		0	0.75	59	140	0	0		0	1	29.4395		0	0	27	52	0	0
1	42.5602	---	---	0	0	0	0	5	27	0.00700129	0	0	1	41	106	0	13		0	8	72.2857		0	1	58.7143	140	0	0		0	1	29.9983		0	0	27	52	0	0
1	42.5957	---	---	0	0	0	0	3	27	0.00150636	0	0	1	41	107	0	13		0	8	72.8571		0	1	58.1429	140	0	0		0	1	30		0	0	27	52	0	0
1	42.6257	---	---	0	0	0	0	2	28	0.000371666	0	0	1	41	107	0	13		0	8	73		0	1	58	140	0	0		0	1	30		0	0	27	52	0	0
1	42.6616	---	---	0	0	0	0	2	27	0.000339246	0	0	1	41	107	0	13		0	8	73		0	1	58	140	0	0		0	1	30		0	0	27	52	0	0
1	42.6964	---	---	0	0	0	0	3	27	0.00150636	0	0	1	41	107	0	13		0	8	73.7143		0	0.714286	58	140.286	0	0		0	1.46928	30		0	0	27	52	0	0
1	42.7354	---	---	0	0	0	0	3	25	0.00298882	0	0	1	41	107	0	13		0	8	73.1429		0	0.142857	58	140.857	0	0		0	2	30		0	0	27	52	0	0
1	42.7898	---	---	0	0	0	0	2	26	0.00077999	0	0	1	41	107	0	13		0	8	70.1429		0	0	58	141	0	0		0	2	30		0	0	27	52	0	0
1	42.8259	---	---	0	0	0	0	2	26	0.00077999	0	0	1	41	107	0	13		0	7.66667	68.1667		0	0	58	141	0	0		0	2	28.8451		0	0	26.4225	52	0	0
1	42.8916	---	---	0	0	0	0	3	26	0.00138894	0	0	1	40	107	0	13		0	6	69.2		0	0	58	141	0	0		0	2	28		0	0	26	52	0	0
1	42.9228	---	---	0	0	0	0	3	24	0.00298882	0	0	1	40	107	0	13		0	6	69.8		0	0	58	141	0	0		0	1.47239	28		0	0	26	52	0	0
1	42.9692	---	---	0	0	0	0	2	24	0.00162406	0	0	1	40	107	0	13		0	5.55556	69.1111		0	0	58	141	0	0		0	1	28		0	0	26	52	0	0
1	43.0007	---	---	0	0	0	0	2	24	0.00162406	0	0	1	40	107	0	13		0	5.22222	68.4444		0	0	58	141	0	0		0	1	28		0	0	26	52	0	0
1	43.035	---	---	0	0	0	0	2	23	0.00148816	0	0	1	40	107	0	13		0	4.6	68.8		0	0	58	140.6	0	0		0	1	28.8529		0	0	26	52	0	0
1	43.0754	---	---	0	0	0	0	2	24	0.00162406	0	0	1	40	107	0	13		0	4	70		0	0	57.8333	140	0	0		0	1	30		0	0	26	52	0	0
1	43.1101	---	---	0	0	0	0	3	25	0.00298882	0	0	1	40	107	0	13		0	4	70		0	0	57.3333	140	0	0		0	1	30		0	0	26	52	0	0
1	43.1723	---	---	0	0	0	0	2	27	0.000339246	0	0	1	40	107	0	13		0	4	69		0	0	57	139	0	0		0	1	30		0	0	26	52	0	0
1	43.205	---	---	0	0	0	0	2	26	0.00077999	0	0	1	40	107	0	13		0	4.75	67.5		0	0	57	139	0	0		0	1.33117	30		0	0	26	52	0	0
1	43.2484	---	---	0	0	0	0	2	25	0.00077999	0	0	1	40	107	0	13		0	5	67		0	0	57	139	0	0		0	2	30		0	0	26	52	0	0
1	43.385	---	---	0	0	0	0	2	24	0.00162406	0	0	1	40	107	0	3		0	5	65		0	0	56	139	0	0		0	2	29		0	0	26	52	0	0
1	43.4238	---	---	0	0	0	0	3	24	0.00298882	0	0	1	39	107	0	3		0	5	64.6		0	0	56	139	0	0		0	2	28.3352		0	0	26	52	0	0
1	43.4667	---	---	0	0	0	0	2	22	0.00335136	0	0	1	39	107	0	3		0	5	64.5		0	0	56	139	0	0		0	2	27		0	0	26	52	0	0
1	43.5045	---	---	0	0	0	0	2	23	0.00148816	0	0	1	39	106	0	3		0	5	65		0	0	56	139	0	0		0	2	27		0	0	26	51.0637	0	0
1	43.5402	---	---	0	0	0	0	2	23	0.00148816	0	0	1	39	106	0	3		0	5	65		0	0	56	139	0	0		0	2	27		0	0	26	51	0	0
1	43.5789	---	---	0	0	0	0	2	22	0.00335136	0	0	1	39	106	0	3		0	5.5	65.5		0	0	56	139	0	0		0	2	26.7842		0	0	26	51	0	0
1	43.6146	---	---	0	0	0	0	2	21	0.00335136	0	0	1	39	106	0	3		0	5.875	65.875		0	0	56	139	0	0		0	2	26		0	0	26	51	0	0
1	43.6432	---	---	0	0	0	0	2	22	0.00335136	0	0	1	39	106	0	3		0	6	66		0	0	56	139	0	0		0	2	26.6415		0	0	26	51	0	0
1	43.6769	---	---	0	0	0	0	2	22	0.00335136	0	0	1	39	106	0	3		0	6	66		0	0	56	139	0	0		0	2	28		0	0	26	51	0	0
1	43.7307	---	---	0	0	0	0	2	23	0.00148816	0	0	1	39	106	0	3		0	6	66		0	0	56	139	0	0		0	2	28		0	0	26	51	0	0
1	43.778	---	---	0	0	0	0	2	23	0.00148816	0	0	1	39	106	0	3		0	6	64.7143		0	0	56	139	0	0		0	2	27.8106		0	0	26	51	0	0
1	43.812	---	---	0	0	0	0	2	18	0.0138141	0	0	1	39	106	0	3		0	6	63.4286		0	0	56	139	0	0		0	2	27.1256		0	0	26	51	0	0
1	43.8458	---	---	0	0	0	0	2	18	0.0138141	0	0	1	39	106	0	3		0	6	63		0	0	56	139	0	0		0	2	26.7035		0	0	26	51	0	0
1	43.8785	---	---	0	0	0	0	2	17	0.0138141	0	0	1	39	106	0	3		0	6	62.6		0	0	56	139	0	0		0	2	26		0	0	26	51	0	0
1	43.9174	---	---	0	0	0	0	2	18	0.0138141	0	0	1	39	106	0	3		0	6.14286	61.5714		0	0	56	139	0	0		0	2	26		0	0	26	51	0	0
1	43.9557	---	---	0	0	0	0	4	17	0.0516286	0	0	1	39	106	0	3		0	6.71429	59.8571		0	0	56	139	0	0		0	2	26		0	0	26	51	0	0
1	43.9906	---	---	0	0	0	0	3	18	0.0202507	0	0	1	39	106	0	3		0	7	59		0	0	56	139	0	0		0	2	26		0	0	26	51	0	0
1	44.0201	---	---	0	0	0	0	3	18	0.0202507	0	0	1	39	106	0	3		0	7	59		0	0	56	139	0	0		0	2	26		0	0	26	51	0	0
1	44.0566	---	---	0	0	0	0	2	16	0.0274909	0	0	1	39	106	0	3		0	7	59		0	0	56	139	0	0		0	2	26		0	0	26	51	0	0
1	44.0975	---	---	0	0	0	0	3	19	0.0216954	0	0	1	39	106	0	3		0	7	58.5714		0	0	56	139	0	0		0	2	25.7575		0	0	26	51	0	0
1	44.1364	---	---	0	0	0	0	2	16	0.0274909	0	0	1	39	105	0	3		0	7	58		0	0	56	139	0	0		0	2	25		0	0	26	51	0	0
1	44.171	---	---	0	0	0	0	2	16	0.0274909	0	0	1	39	105	0	3		0	6.5	58		0	0	56.5	139	0	0		0	2	25		0	0	26	51	0	0
1	44.2013	---	---	0	0	0	0	2	13	0.0538021	0	0	1	39	105	0	3		0	6	58		0	0	57	139	0	0		0	2	25		0	0	26	51	0	0
1	44.2347	---	---	0	0	0	0	2	12	0.103188	0	0	1	39	105	0	3		0	6	56.125		0	0	57	139	0	0		0	2	22.5777		0	0	26	51	0	0
1	44.2759	---	---	0	0	0	0	2	12	0.103188	0	0	1	39	104	0	3		0	6	53		0	0	57	139	0	0		0	2	21		0	0	26	51	0	0
1	44.3274	---	---	0	0	0	0	2	13	0.0538021	0	1	1	39	104	0	3		0	6	53		0	0	57	139	0	0		0	2	21		0	0	26	51	0	0
1	44.3741	---	---	0	0	0	0	2	13	0.0538021	0	0	1	39	103	0	3		0	6	53		0	0	57	139	0	0		0	2	21		0	0	26	51	0	0
1	44.4107	---	---	0	0	0	0	2	14	0.0538021	0	0	1	40	103	0	3		0	6	52.3333		0	0	57	139.333	0	0		0	2	20.6699		0	0	26	51	0	0
1	44.4579	---	---	0	0	0	0	2	12	0.103188	0	0	1	40	103	0	3		0	6	51.2222		0	0	57	139.889	0	0		0	2	20		0	0	26	51	0	0
1	44.4938	---	---	0	0	0	0	2	11	0.0968421	0	0	1	40	103	0	3		0	6.28571	51.2857		0	0	56.7143	140	0	0		0	2	20		0	0	26	51	0	0
1	44.5239	---	---	0	0	0	0	2	10	0.193027	0	0	1	40	103	0	3		0	6.71429	51.7143		0	0	56.2857	140	0	0		0	2	20		0	0	26	51	0	0
1	44.5587	---	---	0	0	0	0	2	11	0.0968421	0	0	1	40	103	0	3		0	7	52		0	0	56	140	0	0		0	2	20		0	0	26	51	0	0
1	44.5939	---	---	0	0	0	0	2	11	0.0968421	0	0	1	40	103	0	3		0	7	51.5714		0	0	56	140	0	0		0	2	20		0	0	26	51	0	0
1	44.6294	---	---	0	0	0	0	1	10	0.0686499	0	0	1	40	103	0	3		0	7	49.8571		0	0	56	140	0	0		0	2	19.792		0	0	26	51	0	0
1	44.6674	---	---	0	0	0	0	1	10	0.0686499	0	0	1	40	103	0	3		0	6.66667	49.6667		0	0	56	140	0	0		0	2	19.0302		0	0	26	51	0	0
1	44.7019	---	---	0	0	0	0	1	10	0.0686499	0	0	1	40	104	0	3		0	6.16667	50.6667		0	0	56	140	0	0		0	2	19		0	0	26	51	0	0
1	44.7471	---	---	0	0	0	0	2	9	0.193027	0	0	1	40	104	0	3		0	6	51		0	0	56	140	0	0		0	2	19		0	0	26	51	0	0
1	44.7843	---	---	0	0	0	0	1	9	0.140867	0	0	1	40	104	0	3		0	6	51		0	0	56	140	0	0		0	2	19		0	0	26	51	0	0
1	44.8195	---	---	0	0	0	0	1	13	0.0328502	0	0	1	40	104	0	3		0	4.5	52.5		0	0	56	140	0	0		0	2	19		0	0	26	51	0	0
1	44.8506	---	---	0	0	0	0	1	13	0.0328502	0	0	1	40	104	0	3		0	4	52.3333		0	0	56	140	0	0		0	2	19		0	0	26	51	0	0
1	44.8851	---	---	0	0	0	0	1	13	0.0328502	0	0	1	40	104	0	3		0	4	52.4286		0	0	56	140	0	0		0	2	18.1537		0	0	26	51	0	0
1	44.9176	---	---	0	0	0	0	1	13	0.0328502	0	0	1	41	104	0	3		0	4	52.8571		0	0	56	140	0	0		0	2	19		0	0	26	51	0	0
1	44.9563	---	---	0	0	0	0	1	12	0.0302059	0	0	1	41	104	0	3		0	3.4	52.4		0	0	56	140	0	0		0	2	19		0	0	26	51	0	0
1	44.9968	---	---	0	0	0	0	0	13	0.00521739	0	0	1	41	104	0	3		0	3.25	51.75		0	0	56	140	0	0		0	1.27842	19.7216		0	0	26	51	0	0
1	45.0317	---	---	0	0	0	0	0	12	0.01373	0	0	1	41	104	0	3		0	3.625	51.375		0	0	56	140	0	0		0	3.24209	20.7263		0.484187	0	26	51	0	0
1	45.0702	---	---	0	0	0	0	0	11	0.01373	0	0	1	41	104	0	3		0	4	50.4		0	0	56	140	0	0		1	3.75025	20.6254		1.75025	0	26	51	0	0
1	45.0998	---	---	0	0	0	0	0	9	0.0294118	0	0	1	41	104	0	3		0	4	48.6		0	0	56	140	0	0		0	2.19673	18.2951		0.196727	0	26	51	0	0
1	45.1356	---	---	0	0	0	0	0	10	0.0325077	0	0	1	41	104	0	3		0	4	48.5		0	0	56	140	0	0		0	2.58632	17.4137		0	0	26	51	0	0
1	45.1859	---	---	0	0	0	0	0	11	0.01373	0	0	1	41	104	0	3		0	4	48.6		0	0	56	140	0	0		0	3	17		0	0	26	51	0	0
1	45.2241	---	---	0	0	0	0	0	11	0.01373	0	0	1	41	104	0	3		0	4	48		0	0	56	140	0	0		0	3	16.9695		0	0	26	51	0	0
1	45.2599	---	---	0	0	0	0	0	7	0.0769231	0	0	1	41	104	0	3		0	4.5	48		0	0	56	140	0	0		0	3	16.4293		0	0	26	51	0	0
1	45.3048	---	---	0	0	0	0	0	8	0.0769231	0	0	1	41	102	0	3		0	5	48		0	0	56	140	0	0		0	3.28795	16.7121		0	0	26	51	0	0
1	45.3487	---	---	0	0	0	0	1	7	0.282051	0	0	1	41	102	0	3		0	5	46.5714		0	0	56	140	0	0		0	3.81885	16.1812		0	0	26	51	0	0
1	45.3964	---	---	0	0	0	0	1	9	0.140867	0	0	1	41	102	0	3		0	5	46		0	0	56	140	0	0		0	4	16		0	0	26	51	0	0
1	45.4422	---	---	0	0	0	0	1	9	0.140867	0	0	1	41	102	0	3		0	5	46		0	0	56	140	0	0		0	3.74705	15.7471		0	0	26	51	0	0
1	45.5025	---	---	0	0	0	0	0	7	0.0769231	0	0	1	41	102	0	3		0	5	45.375		0	0	56	140	0	0		0	3.06781	15.0678		0	0	26	51	0	0
1	45.5769	---	---	0	0	0	0	0	7	0.0769231	0	0	1	41	101	0	3		0	5.71429	45.7143		0	0	56	140	0	0		0	2	14		0	0	26	51	0	0
1	45.6123	---	---	0	0	0	0	0	6	0.181818	0	0	1	41	100	0	3		0	6.16667	46.1667		0	0	56	140	0	0		0	2.60248	14.6025		0	0	26	51	0	0
1	45.6468	---	---	0	0	0	0	0	7	0.0769231	0	0	1	41	100	0	3		0	6.83333	46.8333		0	0	56	140	0	0		0	4	16.2353		0	0	26	51	0	0
1	45.6851	---	---	0	0	0	0	0	6	0.181818	0	0	1	41	100	0	3		0	7	47.3333		0	0	56	140	0	0		0	3.62696	16.8135		0	0	26	51	0	0
1	45.7265	---	---	0	0	0	0	0	7	0.0769231	0	0	1	40	100	0	3		0	7	47.7778		0	0	56	140	0	0		0	2	16		0	0	26	51	0	0
1	45.757	---	---	0	0	0	0	0	8	0.0769231	0	0	1	40	100	0	3		0	6.83333	47.5		0	0	56	140	0	0		0	2	16		0	0	26	51	0	0
1	45.7917	---	---	0	0	0	0	1	7	0.282051	0	0	1	40	100	0	3		0	6.33333	46		0	0	56	140	0	0		0	2	16		0	0	26	51	0	0
1	45.8398	---	---	0	0	0	0	1	7	0.282051	0	0	1	40	100	0	3		0	6.42857	44.1429		0	0	56	140	0	0		0	4	14		0	0	26	51	0	0
1	45.8727	---	---	0	0	0	0	1	6	0.282051	0	0	1	40	100	0	3		0	6.85714	43.2857		0	0	56	140	0	0		0	4.81661	14		0.272204	0	26	51	0	0
1	45.9059	---	---	0	0	0	0	3	5	1	0	0	1	40	100	0	3		0	7	42.75		0	0	56	140	0	0		0	7	13.7175		1	0	26	51	0	0
1	45.9382	---	---	0	0	0	0	2	7	0.334842	0	0	1	40	100	0	3		0	7	42.5		0	0	56	140	0	0		0	7	13		1	0	26	51	0	0
1	45.9796	---	---	0	0	0	0	2	7	0.334842	0	0	1	40	99	0	3		0	7	42.1667		0	0	56	140	0	0		0	7	13		1	0	26	51	0	0
1	46.0282	---	---	0	0	0	0	2	8	0.349845	0	0	1	40	99	0	3		0	6.4	42.6		0	0	55.4	139.4	0	0		0	6.90328	12.9033		0.903277	0	26	50.9033	0	0
1	46.0695	---	---	0	0	0	0	3	8	0.400323	0	0	1	40	99	0	3		0	6.57143	43.2857		0	0	55	139	0	0		0	6.16899	12.169		0.168995	0	26	50.169	0	0
1	46.1112	---	---	0	0	0	0	2	8	0.349845	0	0	1	41	99	0	3		0	7.71429	43.8571		0	0	55	139	0	0		0	6	12		0	0	26.7564	50	0	0
1	46.1626	---	---	0	0	0	0	3	8	0.400323	0	0	1	41	99	0	3		0	6.66667	46		0	0	55	139	0	0		0	6	12		0	0	27	50.5808	0	0
1	46.2102	---	---	0	0	0	0	2	9	0.193027	0	0	1	41	99	0	3		0	5.5	48		0	0	55	139	0	0		0	5.32533	12.3373		0	0	27	51	0	0
1	46.2567	---	---	0	0	0	0	3	7	0.649917	0	0	1	41	99	0	3		0	4.5	50.5		0	0	55	139.5	0	0		0	3.34583	13		0	0	27	51	0	0
1	46.2884	---	---	0	0	0	0	2	7	0.334842	0	0	1	41	99	0	3		0	4.22222	52.4444		0	0	55	140.111	0	0		0	2	13.3165		0	0	27	51	0	0
1	46.3189	---	---	0	0	0	0	2	7	0.334842	0	0	1	41	99	0	3		0	4.88889	53.7778		0	0	55	140.444	0	0		0	2	14.0905		0	0	27	51	0	0
1	46.3618	---	---	0	0	0	0	1	10	0.0686499	0	0	1	41	99	0	3		0	5.77778	55.5556		0	0	55	140.889	0	0		0	2	15.0705		0	0	27	51	0	0
1	46.3992	---	---	0	0	0	0	0	11	0.01373	0	0	1	41	99	0	3		0	5.57143	55.5714		0	0	55	141	0	0		0	2	15.6639		0	0	27	51	0	0
1	46.4358	---	---	0	0	0	0	0	12	0.01373	0	0	1	41	99	0	3		0	5	55		0	0	55	141	0	0		0	2	16.0776		0	0	27	51	0	0
1	46.4816	---	45523001-47516403	0	1.9934	0	1	0	14	0.0057971	0	0	1	41	98	0	3		0	4.55556	53.6667		0	0	55	141	0	0		0	2	16.5935		0	0	27	51	0	0
1	46.5139	---	---	0	0	0	0	0	13	0.00521739	0	0	1	41	98	0	3		0	4.22222	52.6667		0	0	55	141	0	0		0	2	15.3734		0	0	27	51	0	0
1	46.551	---	---	0	0	0	0	0	11	0.01373	0	0	1	41	98	0	3		0	4	51.1429		0	0	55	141	0	0		0	2	14.3255		0	0	27.2248	51	0	0
1	46.6032	---	---	0	0	0	0	0	7	0.0769231	0	0	1	41	98	0	3		0	4	49		0	0	55	141	0	0		0	2	12		0	0	28	51	0	0
1	46.6458	---	---	0	0	0	0	1	6	0.282051	0	0	1	41	98	0	3		0	4	47.125		0	0	55	141	0	0		0	2	9.94863		0	0	28	51	0	0
1	46.6943	---	---	0	0	0	0	1	6	0.282051	0	0	1	41	98	0	3		0	4.2	45.8		0	0	55	141	0	0		0	2	9.16108		0	0	28	51	0	0
1	46.7483	---	---	0	0	0	0	1	6	0.282051	0	0	1	41	98	0	3		0	5	45		0	0	55	141	0	0		0	2	9		0	0	28	51	0	0
1	46.7879	---	---	0	0	0	0	1	6	0.282051	0	0	1	41	98	0	3		0	5	44.3333		0	0	55	141	0	0		0	2	9		0	0	28	51	0	0
1	46.821	---	---	0	0	0	0	1	6	0.282051	0	0	1	41	98	0	3		0	5	43.3333		0	0	55	141	0	0		0	2	9		0	0	28	51	0	0
1	46.8506	---	---	0	0	0	0	1	6	0.282051	0	0	1	41	98	0	3		0	5	43.4		0	0	55	141	0	0		0	2	9		0	0	28	51	0	0
1	46.8884	---	---	0	0	0	0	0	6	0.181818	0	0	1	41	99	0	3		0	5	43.5		0	0	55	141	0	0		0	2	9		0	0	28	51	0	0
1	46.9252	---	---	0	0	0	0	0	7	0.0769231	0	0	1	41	99	0	3		0	5	42		0	0	55	141	0	0		0	2	8		0	0	28	51	0	0
1	46.9608	---	---	0	0	0	0	1	7	0.282051	0	0	1	41	99	0	3		0	5	42		0	0	55	141	0	0		0	2	8		0	0	28	51	0	0
1	47.0032	---	---	0	0	0	0	0	6	0.181818	0	0	1	41	99	0	3		0	5	40.8571		0	0.571429	55	141	0	0		0	2	8		0	0	28	51	0	0
1	47.0574	---	---	0	0	0	0	1	6	0.282051	0	0	1	41	99	0	3		0	5.75	37.75		0	1	55	141.75	0	0		0	2	7		0	0	28	51	0	0
1	47.17	---	---	0	0	0	0	1	7	0.282051	0	0	1	41	99	0	3		0	6	34.2727		0	0.0909091	55	142	0	0		0	2	8		0	0	28	51	0	0
1	47.2537	---	---	0	0	0	0	1	8	0.131222	0	0	1	41	99	0	3		0	6	34.875		0	0	55	142	0	0		0	2	7.34768		0	0	28	50	0	0
1	47.2963	---	---	0	0	0	0	1	7	0.282051	0	0	1	41	99	0	3		0	5.2	33.4		0	0	55	142	0	0		0	2	6.06482		0	0	28	50	0	0
1	47.3787	---	---	0	0	0	0	0	8	0.0769231	0	0	1	41	98	0	3		0	6	34		0	0	55	143	0	0		0	2	7		0	0	28	50	0	0
1	47.4321	---	---	0	0	0	0	0	7	0.0769231	0	0	1	41	98	0	3		0	5.28571	34.7143		0	0	55	143	0	0		0	2	7		0	0	28	50	0	0
1	47.4626	---	---	0	0	0	0	0	7	0.0769231	0	0	1	41	98	0	3		0	5	34.75		0	0	55	143	0	0		0	2.08454	7.04227		0	0	28	50	0	0
1	47.4942	---	---	0	0	0	0	0	5	0.166667	0	0	1	41	98	0	3		0	5	34		0	0	55	143	0	0		0	3.01156	7.50578		0	0	28	50	0	0
1	47.5316	---	---	0	0	0	0	0	5	0.166667	0	0	1	41	98	0	3		0	5.8	33.2		0	0	55	143.8	0	0		0	4.19909	8.19909		0	0	28	50	0	0
1	47.5651	---	---	0	0	0	0	1	6	0.282051	0	0	1	41	98	0	3		0	6	33.75		0	0	55	144	0	0		0	4.83733	9		0	0	28	49.8373	0	0
1	47.6012	---	---	0	0	0	0	0	6	0.181818	0	0	1	41	98	0	3		0	6	34.5		0	0	55	144	0	0		0	4.20919	9		0	0	28	49.2092	0	0
1	47.6347	---	---	0	0	0	0	0	6	0.181818	0	0	1	41	98	0	3		0	6	34.75		0	0	55.25	144	0	0		0	3.10233	8.10233		0	0	28	49	0	0
1	47.6643	---	---	0	0	0	0	0	6	0.181818	0	0	1	41	98	0	3		0	6	34		0	0	56	144	0	0		0	2	7		0	0	28	49	0	0
1	47.7034	---	---	0	0	0	0	0	5	0.166667	0	0	1	41	98	0	3		0	6	33.3333		0	0	56	144	0	0		0	2	7		0	0	28.8871	49	0	0
1	47.7454	---	---	0	0	0	0	0	6	0.181818	0	0	1	41	98	0	3		0	6	33		0	0	56	144	0	0		0	2.67407	7		0	0	30	49	0	0
1	47.7839	---	---	0	0	0	0	0	6	0.181818	0	0	1	41	98	0	3		0	6	32.3333		0	0	56	144	0	0		0	3	7		0	0	30	49	0	0
1	47.8365	---	---	0	0	0	0	0	5	0.166667	0	0	1	42	98	0	3		0	7	30		0	0	56	144	0	0		0	3	7		0	0	30	49	0	0
1	47.8822	---	---	0	0	0	0	0	7	0.0769231	0	0	1	42	98	0	3		0	7	29.8		0	0	56	144	0	0		0	3	7		0	0	30	49	0	0
1	47.9895	---	---	0	0	0	0	0	5	0.166667	0	0	1	42	98	0	3		0	7	28		0	0	56	144	0	0		0	3.08763	6		0	0	30	49	0	0
1	48.0271	---	---	0	0	0	0	0	4	0.428571	0	0	1	42	98	0	3		0	8	27.5		0	0	56	144	0	0		0	4	6		0	0	30	49	0	0
1	48.059	---	---	0	0	0	0	0	2	1	0	0	1	42	98	0	3		0	8	27		0	0	56	144	0	0		0	4	6		0	0	30	49	0	0
1	48.1142	---	---	0	0	0	0	1	2	1	0	0	1	42	98	0	3		0	8.66667	27		0	0	56	144	0	0		0	4	6		0	0	30	49	0	0
1	48.1762	---	---	0	0	0	0	1	2	1	0	0	1	42	97	0	3		0	8.33333	25		0	0	56	144	0	0		0	4	6.29973		0	0	30	49	0	0
1	48.2257	---	---	0	0	0	0	1	2	1	0	0	1	42	97	0	3		0	8	25		0	0	56.8	144	0	0		0	4.32349	7		0	0	30	49	0	0
1	48.2629	---	---	0	0	0	0	1	2	1	0	0	1	42	97	0	3		0	8.5	25.5		0	0	57	144	0	0		0	5	7		0	0	30	49	0	0
1	48.3066	---	---	0	0	0	0	1	3	1	0	0	1	43	97	0	3		0	9	26		0	0	57	145	0	0		0	5	7		0	0	30	49	0	0
1	48.3462	---	---	0	0	0	0	1	4	0.52381	0	0	1	43	97	0	3		0	9	25.6		0	0	57.2	145	0	0		0	5	7		0	0	30	49	0	0
1	48.4182	---	---	0	0	0	0	0	3	0.428571	0	0	1	44	97	0	3		0	9	24		0	0	58	145	0	0		0	5	6		0	0	31	49	0	0
1	48.4682	---	---	0	0	0	0	0	4	0.428571	0	0	1	44	97	0	3		0	9	24		0	0	58	145	0	0		0	5	6		0	0	31	49	0	0
1	48.5026	---	---	0	0	0	0	0	5	0.166667	0	0	1	44	96	0	3		0	9.33333	24.3333		0	0	58	145	0	0		0	7.60729	6.43455		0	0	31	49	0	0
1	48.5775	---	---	0	0	0	0	0	4	0.428571	0	0	1	44	96	0	3		0	10	24.3333		0	0	58	145	0	0		0	11.0432	9.52161		0	0	32	47.9568	0	0
1	48.6245	---	---	0	0	0	0	1	5	0.545455	0	0	1	44	96	0	3		0	10	24		0	0	58	145	0	0		0	12	10		0	0.902531	32	47	0	0
1	48.6658	---	---	0	0	0	0	1	5	0.545455	0	0	1	44	96	0	3		0	10	24		0	0	58	145	0	0		0	8.90803	8.47701		0	0.477008	32	47	0	0
1	48.7125	---	---	0	0	0	0	1	4	0.52381	0	0	1	44	96	0	3		0	10	24		0	0	58	145.429	0	0		0	6.35893	7.67947		0	0	32	47	0	0
1	48.744	---	---	0	0	0	0	1	4	0.52381	0	0	1	44	96	0	3		0	10	24		0	0	58	145.857	0	0		0	4.94114	7		0	0	32	47	0	0
1	48.7842	---	---	0	0	0	0	1	4	0.52381	0	0	1	44	96	0	3		0	10.75	23.25		0	0	58	146	0	0		0	4.46453	6.53547		0	0	32	47	0	0
1	48.8183	---	---	0	0	0	0	1	4	0.52381	0	0	1	44	96	0	3		0	11	23		0	0	58	146	0	0		0	5	6.35299		0	0	32	47	0	0
1	48.8507	---	---	0	0	0	0	1	5	0.545455	0	0	1	44	96	0	3		0	11.4	22.6		0	0	58	146	0	0		0	5	6.11382		0	0	32	47	0	0
1	48.879	---	---	0	0	0	0	2	4	1	0	0	1	44	96	0	3		0	12	22		0	0	58	146	0	0		0	5.98512	6		0	0	32	47	0	0
1	48.9143	---	---	0	0	0	0	1	4	0.52381	1	2	1	44	96	0	3		0	12	22.25		0	0	58	146	0	0		0	6	5.04001		0	0	32	47	0	0
1	48.9399	---	---	0	0	0	0	1	6	0.282051	0	0	1	44	96	0	3		0	12	23		0	0	58	146	0	0		0	5.43736	5.56264		0	0	32	47	0	0
1	48.9706	---	---	0	0	0	0	0	6	0.181818	0	0	1	44	96	0	3		0	11	23		0	0	58	146	0	0		0	5	6		0	0	32	47	0	0
1	49.0122	---	---	0	0	0	0	0	6	0.181818	0	0	1	44	96	0	3		0	12	23		0	0	58	146	0	0		0	5	6		0	0	32	47	0	0
1	49.0498	---	---	0	0	0	0	1	4	0.52381	0	0	1	44	96	0	3		0	12	22.2		0	0	58	146	0	0		0	5.92825	5.53587		0	0	32	47	0	0
1	49.0844	---	---	0	0	0	0	3	4	1	0	0	1	44	96	0	3		0	12.6667	22.6667		0	0	58	146	0	0		0	6.73667	5.13166		0	0	32	47	0	0
1	49.119	---	---	0	0	0	0	1	4	0.52381	0	0	1	44	96	0	3		0	13	23		0	0	58	146	0	0		0	7	5.6645		0	0	32	47	0	0
1	49.1529	---	---	0	0	0	0	3	4	1	0	0	1	43	96	0	3		0	13	22.5		0	0	58.5	146	0	0		0	7	6		0	0	32.2851	47	0	0
1	49.1797	---	---	0	0	0	0	2	3	1	0	0	1	43	96	0	3		0	13	21.6		0	0	59	146	0	0		0	7	6		0	0	32.8654	47	0	0
1	49.2194	---	---	0	0	0	0	2	3	1	0	0	1	43	95	0	3		0	13	20		0	0	59	146	0	0		0	7.47033	5.52967		0	0	33	46.5297	0	0
1	49.2638	---	---	0	0	0	0	2	3	1	0	0	1	44	95	0	3		0	14.7143	18.8571		0	0	59	146	0	0		0	8.03283	4.93434		0	0	32.9672	46	0	0
1	49.3038	---	---	0	0	0	0	2	3	1	0	0	1	44	95	0	3		0	16.1429	18		0	0	59	145.857	0	0		0	8.50335	3.9933		0	0	32.4966	46	0	0
1	49.3535	---	---	0	0	0	0	1	3	1	0	0	1	44	95	0	3		0	16.8571	18		0	0	59	145.143	0	0		0	8.91783	3		0	0	32	46	0	0
1	49.3909	---	---	0	0	0	0	1	3	1	0	0	1	44	95	0	3		0	16.5714	18		0	0	59	145	0	0		0	8.49531	3		0	0	32	46	0	0
1	49.4224	---	---	0	0	0	0	1	3	1	0	0	1	44	95	0	3		0	16.1429	18		0	0	59	145	0	0		0	8.17842	3		0	0	32	46	0	0
1	49.4553	---	---	0	0	0	0	1	3	1	0	0	1	44	95	0	3		0	15.1	18		0	0	59	145	0	0		0	8	3		0	0	32	46	0	0
1	49.5016	---	---	0	0	0	0	1	3	1	0	0	1	44	94	0	3		0	13.9	18		0	0	59	145	0	0		0	8	3		0	0	32	46	0	0
1	49.5426	---	---	0	0	0	0	2	4	1	0	0	1	44	94	0	3		0	12.8571	18		0	0	59	145	0	0		0	6.83199	3		0	0	32	46	0	0
1	49.5789	---	---	0	0	0	0	1	4	0.52381	0	0	1	44	94	0	3		0	12.2857	18		0	0	59	145	0	0		0	6	3		0	0	32	46	0	0
1	49.626	---	---	0	0	0	0	0	4	0.428571	0	0	1	44	94	0	3		0	13	18		0	0	59.5	145	0	0		0	6.09552	3		0	0	32	46	0	0
1	49.6568	---	---	0	0	0	0	1	3	1	0	0	1	44	94	0	3		0	14	18		0	0	60	145	0	0		0	6.89937	3		0	0	32	46	0	0
1	49.6946	---	---	0	0	0	0	1	3	1	0	0	1	44	94	0	3		0	14.6	18.3		0	0	60	145	0	0		0	7.70322	3		0	0	32	46	0	0
1	49.7471	---	---	0	0	0	0	2	4	1	0	0	1	44	94	0	3		0	15.8	18.9		0	0	60	145	0	0		0	9.40284	3.70142		0	0	32	46	0	0
1	49.7928	---	---	0	0	0	0	2	4	1	0	0	1	44	94	0	3		0	16.3333	19		0	0	60	144.667	0	0		0	10	4		0	0	32	46	0	0
1	49.8503	---	---	0	0	0	0	1	4	0.52381	0	0	1	44	94	0	3		0	17	19		0	0	60	144	0	0		0	9.88076	4		0	0	32	46	0	0
1	49.9068	---	---	0	0	0	0	1	4	0.52381	0	0	1	44	94	0	3		0	16.1429	19.8571		0	0	60	144	0	0		0	9.05926	4		0	0	32	46	0	0
1	49.9563	---	---	0	0	0	0	1	4	0.52381	0	0	1	44	94	0	3		0	16	20		0	0	60	144	0	0		0	9	4		0	0	32	46	0	0
1	50.0157	---	---	0	0	0	0	2	4	1	0	0	1	45	94	0	3		0	15.7	20.1		0	0	60	144	0	0		0	9	4		0	0	32	46	0	0
1	50.0545	---	---	0	0	0	0	3	3	1	0	0	1	45	94	0	3		0	14.8	20.4		0	0	60	144	0	0		0	8.4711	4.26445		0	0	32	45.7356	0	0
1	50.1129	---	---	0	0	0	0	3	3	1	0	0	1	45	94	0	3		0	13	21		0	0	60	144	0	0		0	7	5		0	0	32	45	0	0
1	50.1901	---	---	0	0	0	0	0	3	0.428571	0	0	1	45	94	0	3		0	13	21.8889		0	0	60	144	0	0		0	6.66143	4.66143		0	0	32	45	0	0
1	50.2309	---	---	0	0	0	0	0	3	0.428571	0	0	1	45	94	0	3		0	13	21.4		0	0	60.3	144	0	0		0	6.14596	4.14596		0	0	32	45	0	0
1	50.282	---	---	0	0	0	0	0	3	0.428571	0	0	1	45	94	0	3		0	13	20.4		0	0	60.8	144	0	0		0	6	3.54838		0	0	32	45	0	0
1	50.3262	---	---	0	0	0	0	0	3	0.428571	0	0	1	46	94	0	3		0	13	19.5		0	0	61	144.5	0	0		0	5.87747	3		0	0	32	45	0	0
1	50.3617	---	---	0	0	0	0	0	3	0.428571	0	0	1	46	94	0	3		0	13	19		0	0	61	145	0	0		0	4.66833	3		0	0	32	45	0	0
1	50.3961	---	---	0	0	0	0	0	4	0.428571	0	0	1	46	94	0	3		0	12	19		0	0	61	145	0	0		0	4	3.38633		0	0	32	45	0	0
1	50.4288	---	---	0	0	0	0	0	3	0.428571	0	0	1	46	94	0	3		0	12	20		0	0	61	145	0	0		0	4	3.88125		0	0	32	45	0	0
1	50.4682	---	---	0	0	0	0	0	3	0.428571	0	0	1	46	94	0	3		0	12	20		0	0	61	145	0	0		0	4	4		0	0	32	45	0	0
1	50.5534	---	---	0	0	0	0	0	4	0.428571	0	0	1	46	95	0	3		0	12	21		0	0	61	145	0	0		0	4	4.7049		0	0	32	45.7049	0	0
1	50.6162	---	---	0	0	0	0	0	3	0.428571	0	0	1	46	95	0	3		0	12.1429	21.1429		0	0	61	144.857	0	0		0	4.74513	5		0	0	32	46	0	0
1	50.6653	---	---	0	0	0	0	1	3	1	0	0	1	46	94	0	3		0	12.8571	21.8571		0	0	61	144.143	0	0		0	5	5		0	0	32	46	0	0
1	50.6968	---	---	0	0	0	0	1	4	0.52381	0	0	1	46	94	0	3		0	13	22.4		0	0	61	144	0	0		0	5.94591	5		0	0	32	46	0	0
1	50.7347	---	---	0	0	0	0	1	5	0.545455	0	0	1	46	94	0	3		0	13	23		0	0	61	144	0	0		0	7	5		0	0	32.3402	46	0	0
1	50.7709	---	---	0	0	0	0	1	6	0.282051	0	0	1	46	94	0	3		0	12.4286	22.4286		0	0	61	144	0	0		0	7	5		0	0	33	46	0	0
1	50.8007	---	---	0	0	0	0	1	4	0.52381	0	0	1	46	94	0	3		0	12	22		0	0	61	144	0	0		0	7	5		0	0	33	46	0	0
1	50.8317	---	---	0	0	0	0	1	4	0.52381	0	0	1	46	94	0	3		0	12	22.5		0	0	61	144	0	0		0	7	5		0	0	33	46	0	0
1	50.8707	---	---	0	0	0	0	1	4	0.52381	0	0	1	46	94	0	3		0	12.25	22.875		0	0.125	61	144	0	0		0	7.10027	5.10027		0	0	33	46	0	0
1	50.9073	---	---	0	0	0	0	2	3	1	0	0	1	46	94	0	3		0	13.25	22.375		0	0.625	61	144	0	0		0	8	6		0	0	33	46	0	0
1	50.9433	---	---	0	0	0	0	2	3	1	0	0	1	46	94	0	3		0	14	22		0	1	61	144	0	0		0	8	6		0	0	33	46	0	0
1	50.9772	---	---	0	0	0	0	2	4	1	0	0	1	46	94	0	3		0	14.4	24		0	1.4	61	143.6	0	0		0	8	6		0	0	33	46	0	0
1	51.0282	---	---	0	0	0	0	4	4	1	0	0	1	47	94	0	3		0	14.9	26.5		0	1.9	61	143.1	0	0		0	8	6		0	0	33	46	0	0
1	51.0778	---	---	0	0	0	0	3	5	1	0	0	1	47	94	0	3		0	15	27		0	2	61	143	0	0		0	9	6		0	1	33	46	0	0
1	51.1179	---	---	0	0	0	0	2	3	1	0	0	1	47	94	0	3		0	15	27		0	2	61	143	0	0		0	9	6		0	1	33	46	0	0
1	51.1735	---	---	0	0	0	0	1	3	1	0	0	1	47	94	0	3		0	15.625	23.875		0	0.75	61	142.375	0	0		0	9.67177	6		0	0.328234	33	46	0	0
1	51.2054	---	---	0	0	0	0	1	3	1	0	0	1	47	94	0	3		0	16	22.125		0	0	61	142	0	0		0	9.06436	6		0	0	33	46	0	0
1	51.2571	---	---	0	0	0	0	1	3	1	0	0	1	47	94	0	3		0	16	22.75		0	0	61	142	0	0		0	9	6		0	0	33	46	0	0
1	51.3456	---	---	0	0	0	0	0	6	0.181818	0	0	1	47	94	0	3		0	13.6667	24.5556		0	0	61	141.222	0	0		0	8.06331	6		0	0	33	46	0	0
1	51.3959	---	---	0	0	0	0	0	7	0.0769231	0	0	1	47	94	0	3		0	13	25.375		0	0	61.375	141	0	0		0	8	6		0	0	33.6277	46	0	0
1	51.4496	---	---	0	0	0	0	0	7	0.0769231	0	0	1	47	94	0	3		0	13	26		0	0	62	141	0	0		0	8	6		0	0	34	46	0	0
1	51.4918	---	---	0	0	0	0	0	4	0.428571	0	0	1	47	94	0	3		0	13	25.4286		0	0	62.5714	141	0	0		0	8	5.82636		0	0	34	46	0	0
1	51.5245	---	---	0	0	0	0	1	6	0.282051	0	0	1	47	94	0	3		0	13	25		0	0	63	141	0	0		0	7.95031	5.04969		0	0	34	46	0	0
1	51.5568	---	---	0	0	0	0	1	6	0.282051	0	0	1	47	94	0	3		0	13.5	25.5		0	0	63	140.5	0	0		0	7.0558	6		0	0	34	46	0	0
1	51.5906	---	---	0	0	0	0	1	7	0.282051	0	0	1	47	94	0	3		0	13.875	25.875		0	0	63	140.125	0	0		0	7.61866	6		0	0	34	46	0	0
1	51.6374	---	---	0	0	0	0	0	4	0.428571	0	0	1	47	94	0	3		0	14.8	24.8		0	0	63	139.6	0	0		0	8	6		0	0	34	46	0	0
1	51.6696	---	---	0	0	0	0	0	5	0.166667	0	0	1	47	94	0	3		0	15.4	23.9		0	0	63	139.3	0	0		0	8	6.27635		0	0	34	46	0	0
1	51.7068	---	50770857-54399781	0	3.62892	0	1	0	8	0.0769231	0	0	1	47	94	0	3		0	15.875	22.75		0	0	63	139	0	0		0	8	8		0	0	34	46	0	0
1	51.7488	---	---	0	0	0	0	0	8	0.0769231	0	0	1	47	93	0	3		0	15.375	21.75		0	0	63	139	0	0		0	7.20256	7.46837		0	0	34	46	0	0
1	51.7902	---	---	0	0	0	0	0	5	0.166667	0	0	1	47	93	0	3		0	14.8889	20.8889		0	0	63	139	0	0		0	5	6		0	0	34	46	0	0
1	51.8245	---	---	0	0	0	0	0	3	0.428571	0	0	1	47	93	0	3		0	14.5556	20.5556		0	0	63	139	0	0		0	5	6		0	0	34	46	0	0
1	51.8618	---	---	0	0	0	0	0	6	0.181818	0	0	1	47	92	0	3		0	14.1111	20.1111		0	0	63	139	0	0		0	5.52487	5.47513		0	0	34	46	0	0
1	51.8968	---	---	0	0	0	0	0	4	0.428571	0	0	1	47	91	0	3		0	14	19.6667		0	0	63	139	0	0		0	6	4.64183		0	0	34	46	0	0
1	51.9285	---	---	0	0	0	0	0	3	0.428571	0	0	1	47	91	0	3		0	14	19.3333		0	0	63	139	0	0		0	6	4		0	0	34	46	0	0
1	51.9707	---	---	0	0	0	0	1	3	1	0	0	1	47	91	0	3		0	14	19		0	0	63	139	0	0		0	6	4		0	0	34	46	0	0
1	52.004	---	---	0	0	0	0	1	4	0.52381	0	0	1	47	91	0	3		0	14	19		0	0	63	139	0	0		0	6	3.61094		0	0	34	46	0	0
1	52.037	---	---	0	0	0	0	0	4	0.428571	0	0	1	47	91	0	3		0	14	19		0	0	63	139	0	0		0	6	3		0	0	34	46	0	0
1	52.0724	---	---	0	0	0	0	0	4	0.428571	0	0	1	47	91	0	3		0	14.375	19.375		0	0	63	139	0	0		0	6.42358	3		0	0	34	45.5764	0	0
1	52.1131	---	---	0	0	0	0	1	4	0.52381	0	0	1	47	91	0	3		0	14.875	19.875		0	0	63	139	0	0		0	6.73273	3.26727		0	0	34	45	0	0
1	52.1492	---	---	0	0	0	0	1	2	1	0	0	1	46	91	0	3		0	15	20.5		0	0	63	139	0	0		0	6.05734	3.94266		0	0	34	45	0	0
1	52.1859	---	---	0	0	0	0	1	4	0.52381	0	0	1	46	91	0	3		0	14.8333	21		0	0	63	139.167	0	0		0	6	4.60497		0	0	34	45	0	0
1	52.2166	---	---	0	0	0	0	1	6	0.282051	0	0	1	46	91	0	3		0	14.3333	21		0	0	63	139.667	0	0		0	6	5.10484		0	0	34	45	0	0
1	52.2499	---	---	0	0	0	0	1	7	0.282051	0	0	1	46	92	0	3		0	14	21		0	0	63	140	0	0		0	6	5.62051		0	0	34	45	0	0
1	52.2903	---	---	0	0	0	0	1	5	0.545455	0	0	1	46	92	0	3		0	14	21		0	0	63	140	0	0		0	6.47084	5.52916		0	0	34	45	0	0
1	52.3267	---	---	0	0	0	0	1	5	0.545455	0	0	1	46	91	0	3		0	14.375	20.625		0	0	63	140	0	0		0	7.31781	5		0	0	34	45	0	0
1	52.382	---	---	0	0	0	0	1	5	0.545455	0	0	1	46	91	0	3		0	15	20		0	0	63	140	0	0		0	7.87814	5		0	0	34	45	0	0
1	52.4326	---	---	0	0	0	0	1	5	0.545455	0	0	1	46	92	0	3		0	14.5455	20.4545		0	0	63	140	0	0		0	7.05218	5		0	0	34	45	0	0
1	52.4809	---	---	0	0	0	0	1	4	0.52381	0	0	1	46	91	0	3		0	14.0909	20.9091		0	0	63	140	0	0		0	7	4		0	0	34	45	0	0
1	52.5201	---	---	0	0	0	0	1	5	0.545455	0	0	1	46	91	0	3		0	14	20.25		0	0	63	140	0	0		0	7	4		0	0	34	45	0	0
1	52.5592	---	---	0	0	0	0	1	4	0.52381	0	0	1	46	91	0	3		0	14	19.25		0	0	63	140	0	0		0	7	2.65335		0	0	34	45	0	0
1	52.595	---	---	0	0	0	0	1	2	1	0	0	1	46	91	0	3		0	14	18.6667		0	0	63	140	0	0		0	7	1.40281		0	0	34.5972	45	0	0
1	52.628	---	---	0	0	0	0	1	2	1	0	0	1	46	91	0	3		0	14	18		0	0	63	140	0	0		0	7	1		0	0	35	45	0	0
1	52.6603	---	---	0	0	0	0	0	2	1	0	0	1	46	91	0	3		0	14	16.5		0	0	63	140	0	0		0	7	1.07356		0	0	35	45	0	0
1	52.6983	---	---	0	0	0	0	0	2	1	0	0	1	46	91	0	3		0	13.8571	15.2857		0	0	63	140	0	0		0	6.70302	2.29698		0	0	35	45	0	0
1	52.7312	---	---	0	0	0	0	0	2	1	0	0	1	46	91	0	3		0	13.4286	16.1429		0	0	63	140	0	0		0	6	3.05588		0	0	35.0559	45	0	0
1	52.7668	---	---	0	0	0	0	0	2	1	0	0	1	46	91	0	3		0	13	16.875		0	0	63	140	0	0		0	6	3.98125		0	0	36	45	0	0
1	52.8113	---	---	0	0	0	0	0	2	1	0	0	1	46	91	0	3		0	13	16.375		0	0	63	140	0	0		0	6	3.31345		0	0	36	45	0	0
1	52.8455	---	---	0	0	0	0	0	2	1	0	0	1	46	91	0	3		0	13	16.4		0	0	63.2	140	0	0		0	6	3		0	0	36	45	0	0
1	52.8804	---	---	0	0	0	0	0	5	0.166667	0	0	1	46	91	0	3		0	13	17.6		0	0	63.8	140	0	0		0	6	3		0	0	36	45	0	0
1	52.9138	---	---	0	0	0	0	0	5	0.166667	0	0	1	46	91	0	3		0	14	18		0	0	64	140	0	0		0	6.59043	3		0	0	36	45	0	0
1	52.9532	---	---	0	0	0	0	1	5	0.545455	0	0	1	46	91	0	3		0	14.6	18		0	0	64	139.6	0	0		0	7	3.65908		0	0	36	45	0	0
1	52.9882	---	---	0	0	0	0	0	4	0.428571	0	0	1	46	91	0	3		0	13.8333	17.8333		0	0	64.1667	139	0	0		0	6.60652	4		0	0	36	45	0	0
1	53.0264	---	---	0	0	0	0	0	4	0.428571	0	0	1	46	91	0	3		0	13.1667	17.1667		0	0	64.8333	139	0	0		0	6.03619	4		0	0	36	45	0	0
1	53.0657	---	---	0	0	0	0	1	5	0.545455	0	0	1	46	91	0	3		0	13	17.375		0	0	65	139	0	0		0	6	4		0	0	36	45	0	0
1	53.1103	---	---	0	0	0	0	1	5	0.545455	0	0	1	46	91	0	3		0	13	17.875		0	0	65	139	0	0		0	6	3.11		0	0	36	45	0	0
1	53.146	---	---	0	0	0	0	1	5	0.545455	0	0	1	46	91	0	3		0	13.375	18		0	0	65	139	0	0		0	6.06733	2		0	0	36	45	0	0
1	53.1849	---	---	0	0	0	0	1	5	0.545455	0	0	1	46	91	0	3		0	13.75	18		0	0	65	139	0	0		0	6.58885	2		0	0	36	45	0	0
1	53.2248	---	---	0	0	0	0	0	5	0.166667	0	0	1	46	91	0	3		0	13.6667	18		0	0	65	139	0	0		0	7	2		0	0	36	45	0	0
1	53.2611	---	---	0	0	0	0	0	7	0.0769231	0	0	1	46	91	0	3		0	13	18		0	0	65	139	0	0		0	7	2		0	0	36	45	0	0
1	53.3019	---	---	0	0	0	0	0	5	0.166667	0	0	1	46	91	0	3		0	12	18.5		0	0	65.5	138.5	0	0		0	7.66679	3.33358		0	0	36.6668	45	0	0
1	53.3367	---	---	0	0	0	0	1	5	0.545455	0	0	1	46	91	0	3		0	11	19.75		0	0	66	138	0	0		0	6.70993	3.56998		0	0	37	45	0	0
1	53.3727	---	---	0	0	0	0	1	5	0.545455	0	0	1	46	91	0	3		0	11	20		0	0	66	138	0	0		0	5.58153	3.58153		0	0	37	45	0	0
1	53.4233	---	---	0	0	0	0	1	6	0.282051	0	0	1	46	91	0	3		0	11	22		0	0	66	138	0	0		0	6	4		0	0	37	45	0	0
1	53.4582	---	---	0	0	0	0	1	6	0.282051	0	0	1	46	91	0	3		0	11	22		0	0	66	138	0	0		0	6	4		0	0	37	45	0	0
1	53.4961	---	---	0	0	0	0	1	8	0.131222	0	0	1	46	91	0	3		0	11	22.3333		0	0	66	138	0	0		0	5.44693	4.55307		0	0	37.5531	45	0	0
1	53.5361	---	---	0	0	0	0	1	8	0.131222	0	0	1	47	91	0	3		0	11	23		0	0	66	138	0	0		0	5	5		0	0	38	45	0	0
1	53.5673	---	---	0	0	0	0	0	8	0.0769231	0	0	1	47	91	0	3		0	11	23		0	0	66	138	0	0		0	5	5		0	0	38	45	0	0
1	53.6527	---	---	0	0	0	0	0	7	0.0769231	0	0	1	47	91	0	3		0	11.5	26		0	0	66	138	0	0		0	4.96938	6		0	0	38	46	0	0
1	53.6974	---	---	0	0	0	0	1	8	0.131222	0	0	1	47	91	0	3		0	11.75	27		0	0	66	139.5	0	0		0	4	6.28823		0	0	38	46	0	0
1	53.7386	---	---	0	0	0	0	1	10	0.0686499	0	0	1	47	90	0	3		0	11.4	27.6		0	0	66	140	0	0		0	4	7		0	0	38	46	0	0
1	53.7746	---	---	0	0	0	0	1	11	0.0686499	0	0	1	48	89	0	3		0	11	28.3333		0	0	66	140	0	0		0	4	7		0	0	38	46	0	0
1	53.8113	---	---	0	0	0	0	1	12	0.0302059	0	0	1	48	89	0	3		0	11	29		0	0	66	140	0	0		0	4	7		0	0	38	46	0	0
1	53.8426	---	---	0	0	0	0	1	9	0.140867	0	0	1	48	89	0	3		0	11	27.5		0	0	66	139.25	0	0		0	3.58499	6.58499		0	0	38	46	0	0
1	53.8757	---	---	0	0	0	0	1	9	0.140867	0	0	1	48	89	0	3		0	10.25	27.75		0	0	66	139	0	0		0	3	6		0	0	38	46	0	0
1	53.9102	---	---	0	0	0	0	1	9	0.140867	0	0	1	48	89	0	3		0	10	27.6667		0	0	66.3333	139	0	0		0	2.82758	6.17242		0	0	38	45.8276	0	0
1	53.9437	---	---	0	0	0	0	0	9	0.0294118	0	0	1	48	89	0	3		0	10	27.1667		0	0	66.8333	139	0	0		0	2.20482	6.79518		0	0	38	45.2048	0	0
1	53.9795	---	---	0	0	0	0	0	9	0.0294118	0	0	1	48	89	0	3		0	9.25	25.5		0	0	67	139	0	0		0	2.87362	5.25275		0	0	38	45	0	0
1	54.0223	---	---	0	0	0	0	0	9	0.0294118	0	0	1	48	89	0	3		0	8.57143	24.5714		0	0	67.4286	139	0	0		0	3.66963	5		0	0	38	45	0	0
1	54.0603	---	---	0	0	0	0	0	8	0.0769231	0	0	1	48	89	0	3		0	8	24		0	0	68	139	0	0		0	4	5		0	0	38	45	0	0
1	54.0942	---	---	0	0	0	0	0	8	0.0769231	0	0	1	48	89	0	3		0	8	25		0	0	68	139	0	0		0	3.48029	5.51971		0	0	38	45	0	0
1	54.1294	---	---	0	0	0	0	0	10	0.0325077	0	0	1	48	89	0	3		0	8	26.6		0	0	68	139	0	0		0	2.27678	8.16965		0	0	38	45	0	0
1	54.1632	---	---	0	0	0	0	0	11	0.01373	0	0	1	48	89	0	3		0	8	28.4		0	0	68	139	0	0		0	2	9		0	0	38	45	0	0
1	54.1963	---	---	0	0	0	0	0	12	0.01373	0	0	1	47	89	0	3		0	8	28.1429		0	0	68	139	0	0		0	2	9		0	0	38	45	0	0
1	54.2445	---	---	0	0	0	0	0	12	0.01373	0	0	1	47	89	0	3		0	8	27		0	0	68	139	0	0		0	2	9		0	0	38.6924	45	0	0
1	54.2736	---	---	0	0	0	0	0	11	0.01373	0	0	1	47	89	0	3		0	8	27		0	0	68	139	0	0		0	2	9		0	0	39	45	0	0
1	54.305	---	---	0	0	0	0	0	11	0.01373	0	0	1	48	89	0	3		0	8	27.1667		0	0	68	138.833	0	0		0	2	9		0	0	39	45	0	0
1	54.3356	---	---	0	0	0	0	0	10	0.0325077	0	0	1	48	89	0	3		0	8	27.8333		0	0	68	138.167	0	0		0	1.42781	9		0	0	39	45	0	0
1	54.3693	---	---	0	0	0	0	0	12	0.01373	0	0	1	48	88	0	3		0	8	28		0	0	68	138	0	0		0	1	9		0	0	39	45	0	0
1	54.3998	---	53811259-55128473	0	1.31721	0	1	0	15	0.00244716	0	0	1	48	88	0	3		0	8	28.1667		0	0	68	138	0	0		0	1	9		0	0	39	45	0	0
1	54.4372	---	---	0	0	0	0	0	14	0.0057971	0	0	1	48	88	0	3		0	8	28.8333		0	0	68	138	0	0		0	1	8		0	0	39	45	0	0
1	54.4704	---	---	0	0	0	0	0	13	0.00521739	0	0	1	48	88	0	3		0	8	28.6667		0	0	68	138	0	0		0	1	8.19521		0	0	39	45	0	0
1	54.5033	---	---	0	0	0	0	0	12	0.01373	0	0	1	48	88	0	3		0	8	28.1667		0	0	68	138	0	0		0	1	8.85066		0	0	39	45	0	0
1	54.5333	---	---	0	0	0	0	0	12	0.01373	0	0	1	48	88	0	3		0	8	28.5		0	0	68	138	0	0		0	1	8.03343		0	0	39	45	0	0
1	54.5662	---	---	0	0	0	0	0	10	0.0325077	0	0	1	49	88	0	3		0	8	29		0	0	68	138	0	0		0	1	6.56931		0	0	39	45	0	0
1	54.5981	---	---	0	0	0	0	0	9	0.0294118	0	0	1	49	88	0	3		0	7.8	29		0	0	68	138	0	0		0	1	6		0	0	39	45	0	0
1	54.6275	---	---	0	0	0	0	0	9	0.0294118	0	0	1	49	88	0	3		0	7.2	29		0	0	68	138	0	0		0	1	6		0	0	39	45	0	0
1	54.6599	---	---	0	0	0	0	0	8	0.0769231	0	0	1	49	88	0	3		0	7	29		0	0	68	138	0	0		0	1	6		0	0	39	45	0	0
1	54.7197	---	---	0	0	0	0	0	10	0.0325077	0	0	1	49	88	0	3		0	7	29.25		0	0	68	138	0	0		0	1	6		0	0	39	45	0	0
1	54.7591	---	---	0	0	0	0	0	10	0.0325077	0	0	1	49	88	0	3		0	7	30.25		0	0	68	138	0	0		0	1	6		0	0	39	45	0	0
1	54.7987	---	---	0	0	0	0	0	11	0.01373	0	0	1	49	88	0	3		0	7	31		0	0	68	138	0	0		0	1	6		0	0	39	45	0	0
1	54.8362	---	---	0	0	0	0	0	12	0.01373	0	0	1	49	88	0	3		0	7	30.3333		0	0	68	138	0	0		0	1	6		0	0	39	45	0	0
1	54.8798	---	---	0	0	0	0	0	13	0.00521739	0	0	1	49	88	0	3		0	7	27.6667		0	0	68	138	0	0		0	1	6		0	0	39	45	0	0
1	54.9249	---	---	0	0	0	0	0	9	0.0294118	0	0	1	49	88	0	3		0	7	27		0	0	68	137.25	0	0		0	1	6		0	0	39	44.9615	0	0
1	54.9595	---	---	0	0	0	0	0	9	0.0294118	0	0	1	50	87	0	3		0	7.75	27.75		0	0	68	137	0	0		0	1	5.93319		0	0	39	44	0	0
1	54.9975	---	---	0	0	0	0	0	9	0.0294118	0	0	1	50	87	0	3		0	8.75	31.75		0	0	68	137	0	0		0	1	5		0	0	39	44	0	0
1	55.0338	---	---	0	0	0	0	0	10	0.0325077	0	0	1	50	87	0	3		0	8.2	31.8		0	0	68.4	137.4	0	0		0	1	5.60283		0	0	39	44	0	0
1	55.0726	---	---	0	0	0	0	0	9	0.0294118	0	0	1	50	87	0	3		0	7	30		0	0	69	138	0	0		0	1	7		0	0	39	44	0	0
1	55.1056	---	---	0	0	0	0	0	9	0.0294118	0	0	1	50	87	0	3		0	7	28.8333		0	0	69	137	0	0		0	1	7		0	0	39	44	0	0
1	55.1492	---	---	0	0	0	0	0	8	0.0769231	0	0	1	50	87	0	3		0	7	28.1667		0	0	69	137	0	0		0	1	7.16198		0	0	39	44	0	0
1	55.2099	---	---	0	0	0	0	0	9	0.0294118	0	0	1	50	87	0	3		0	7	27.5		0	0	69.25	137	0	0		0	1	8		0	0	39.4356	44	0	0
1	55.2437	---	---	0	0	0	0	0	9	0.0294118	0	0	1	51	87	0	3		0	7	26		0	0	70	137	0	0		0	1	8		0	0	40	44	0	0
1	55.2851	---	---	0	0	0	0	0	8	0.0769231	0	0	1	51	87	0	3		0	7	25.5		0	0	70	137	0	0		1	4	7		4	0	40	44	0	0
1	55.3203	---	---	0	0	0	0	0	8	0.0769231	0	0	1	51	87	0	3		0	7	24		0	0	70	137	0	0		0	1.37863	5.62137		0	0	40	44	0	0
1	55.3503	---	---	0	0	0	0	0	8	0.0769231	0	0	1	51	87	0	3		0	7	22.8		0	0	70	137	0	0		0	2	5		0	0	40	44	0	0
1	55.39	---	---	0	0	0	0	0	7	0.0769231	0	0	1	51	87	0	3		0	7	21.7143		0	0	70	137	0	0		0	2	5		0	0	40	44	0	0
1	55.4319	---	---	0	0	0	0	0	6	0.181818	0	0	1	51	87	0	3		0	7	21.1429		0	0	70	137	0	0		0	2	5		0	0	40	44	0	0
1	55.4673	---	---	0	0	0	0	0	7	0.0769231	0	0	1	51	87	0	3		0	8.2	21		0	0	70	137	0	0		0	2	5.36211		0	0	40	44	0	0
1	55.5779	---	---	0	0	0	0	0	7	0.0769231	0	0	1	51	87	0	3		0	9.33333	21		0	0	70.6667	137	0	0		0	3	6		0	0	40	44	0	0
1	55.6171	---	---	0	0	0	0	0	6	0.181818	0	0	1	51	87	0	3		0	9	20		0	0	71	137	0	0		0	3	6		0	0	40	44	0	0
1	55.6617	---	---	0	0	0	0	0	6	0.181818	0	0	1	51	87	0	3		0	9	20		0	0	71	137	0	0		0	3	6		0	0	40	44	0	0
1	55.7392	---	---	0	0	0	0	0	6	0.181818	0	0	1	51	87	0	3		0	9	20		0	0	71	137	0	0		0	3	6		0	0	40	44	0	0
1	55.8182	---	---	0	0	0	0	0	7	0.0769231	0	0	1	51	87	0	3		0	10	19		0	0	72	136	0	0		0	3	6		0	0	41	43	0	0
1	55.8535	---	---	0	0	0	0	0	7	0.0769231	0	0	1	51	87	0	3		0	10	20		0	1	72	136	0	0		0	3	6		0	0	41	43	0	0
1	55.8882	---	---	0	0	0	0	0	7	0.0769231	0	0	1	51	87	0	3		0	10	20		0	1	72	136	0	0		0	3	6		0	0	41	43	0	0
1	55.9338	---	---	0	0	0	0	0	6	0.181818	0	0	1	51	86	0	3		0	10	20		0	0	72	136	0	0		0	3	6		0	0	41	43	0	0
1	55.9681	---	---	0	0	0	0	0	6	0.181818	0	0	1	51	86	0	3		0	10	19.3333		0	0	72	136	0	0		0	3	6		0	0	41.5534	43	0	0
1	56.0538	---	---	0	0	0	0	0	6	0.181818	0	0	1	51	86	0	3		0	10.25	19		0	0	73	136	0	0		0	3	6		0	0	42	43	0	0
1	56.146	---	---	0	0	0	0	0	6	0.181818	0	0	1	51	87	0	3		0	11	17.25		0	0	73	136	0	0		0	3	6		0	0	42	43	0	0
1	56.1915	---	---	0	0	0	0	0	5	0.166667	0	0	1	51	86	0	3		0	11	17		0	0	73	136	0	0		0	3.31164	6.31164		0	0	42	43	0	0
1	56.3034	---	---	0	0	0	0	1	5	0.545455	0	0	1	51	86	0	3		0	11	17		0	0	74	136	0	0		0	4.32292	7		0	0	42	43	0	0
1	56.4135	---	---	0	0	0	0	0	5	0.166667	0	0	1	51	86	0	3		0	13	16		0	0	74	136	0	0		0	5.37101	6.62899		0	0	42	43	0	0
1	56.4626	---	---	0	0	0	0	0	4	0.428571	0	0	1	51	86	0	3		0	12	17		0	0	75	135	0	0		0	6	5.59906		0	0	42	43	0	0
1	56.5939	---	---	0	0	0	0	0	4	0.428571	0	0	1	52	86	0	3		0	11	16		0	0	76	135	0	0		0	6	4		0	0	42	43	0	0
1	56.7092	---	---	0	0	0	0	0	4	0.428571	0	0	1	52	86	0	3		0	10	17.2		0	0	76	135	0	0		0	6	4		0	0	42	43	0	0
1	56.7468	---	---	0	0	0	0	0	3	0.428571	0	0	1	52	86	0	3		0	10	18		0	0	76	135	0	0		0	6	3.76921		0	0	42	43	0	0
1	56.7848	---	---	0	0	0	0	1	1	1	0	0	1	51	86	0	3		0	10.75	16.5		0	0	76	135	0	0		0	6.03578	3		0	0	42	43	0	0
1	56.8212	---	---	0	0	0	0	0	0	1	0	0	1	51	85	0	3		0	11	16		0	0	75.4	134.4	0	0		0	7	3.54233		0	0	42	42.8192	0	0
1	56.8639	---	---	0	0	0	0	1	1	1	0	0	1	51	85	0	3		0	11	16.3333		0	0	75	134	0	0		0	7	5.92882		0	0	42	42.0237	0	0
1	56.8987	---	---	0	0	0	0	1	1	1	0	0	1	51	85	0	3		0	11	17		0	0	75	134	0	0		0	13	6.01022		0.0102199	0	42	41	0	0
1	56.931	---	---	0	0	0	0	1	1	1	0	0	1	51	85	0	3		0	11	17		0	0	75	134	0	0		0	13	6.63212		0.632123	0	42	41	0	0
1	56.9666	---	---	0	0	0	0	0	0	1	0	0	1	51	85	0	3		0	10.3333	16.6667		0	0	75	134	0	0		0	11.7113	7		0.355648	0	42	41	0	0
1	57.0089	---	---	0	0	0	0	0	0	1	0	0	1	51	85	0	3		0	9	15.3333		0	0	75	134	0	0		0	6.53827	4.02551		0	0	42	40.2564	0	0
1	57.0423	---	---	0	0	0	0	0	0	1	0	0	1	51	85	0	3		0	9	15		0	0	75	134	0	0		0	5	3		0	0	42	40	0	0
1	57.0753	---	---	0	0	0	0	0	1	1	0	0	1	51	85	0	3		0	9	15.75		0	0	75	134	0	0		0	4.39122	3		0	0	42	40	0	0
1	57.1131	---	---	0	0	0	0	0	1	1	0	0	1	51	85	0	3		0	9	17		0	0	75	134	0	0		0	4	3.61478		0	0	42	40	0	0
1	57.144	---	---	0	0	0	0	0	1	1	0	0	1	51	85	0	3		0	9	18		0	0	75	134	0	0		0	4	4		0	0	42	40	0	0
1	57.1805	---	---	0	0	0	0	0	1	1	0	0	1	51	85	0	3		0	9.75	18.75		0	0	75	134	0	0		0	4	4		0	0	42	40	0	0
1	57.2137	---	---	0	0	0	0	1	1	1	0	0	1	51	85	0	3		0	10	19		0	0	75	134	0	0		0	4.84034	4		0	0	42	40	0	0
1	57.2454	---	---	0	0	0	0	1	1	1	0	0	1	51	85	0	3		0	10	19		0	0	75	134	0	0		0	5	3.02639		0	0	42	40	0	0
1	57.281	---	---	0	0	0	0	1	1	1	0	0	1	51	85	0	3		0	10	19		0	0	75	134	0	0		0	4.73416	3		0	0	42	39.8671	0	0
1	57.3146	---	---	0	0	0	0	0	1	1	0	0	1	51	84	0	3		0	8.66667	19		0	0	75	133.333	0	0		0	3.64984	3		0	0	42	39.3249	0	0
1	57.3466	---	---	0	0	0	0	0	1	1	0	0	1	51	84	0	3		0	8	16.75		0	0	75	133	0	0		0	3	3		0	0	42	39	0	0
1	57.3768	---	---	0	0	0	0	1	1	1	0	0	1	51	84	0	3		0	7.5	15.5		0	0	75	133	0	0		0	3	3		0	0	42	39	0	0
1	57.4074	---	---	0	0	0	0	0	1	1	0	0	1	51	84	0	3		0	7	15		0	0	75	133	0	0		0	3	3		0	0	42	39	0	0
1	57.4403	---	---	0	0	0	0	0	1	1	0	0	1	51	84	0	3		0	7	14.6667		0	0	75	133	0	0		0	3	2.90117		0	0	42	38.9012	0	0
1	57.4722	---	---	0	0	0	0	0	1	1	0	0	1	51	84	0	3		0	7	14		0	0	75	133	0	0		0	3	2		0	0	42	38	0	0
1	57.5092	---	---	0	0	0	0	0	1	1	0	0	1	51	84	0	3		0	7	14		0	0	75	133	0	0		0	3	2		0	0	42	38	0	0
1	57.5431	---	---	0	0	0	0	0	0	1	0	0	1	51	84	0	3		0	7	14		0	0	75	133	0	0		0	3	2		0	0	42	38	0	0
1	57.5718	---	---	0	0	0	0	0	0	1	0	0	1	51	84	0	3		0	7	12.5		0	0	75	132.25	0	0		0	3	2		0	0	42	38	0	0
1	57.6099	---	---	0	0	0	0	2	0	1	0	0	1	51	84	0	3		0	7	12.75		0	0	75	131.25	0	0		0	3	2		0	0	42	38	0	0
1	57.6455	---	---	0	0	0	0	0	0	1	0	0	1	51	84	0	3		0	7.25	13		0	0	75	131	0	0		0	3.14906	2		0	0	42	38	0	0
1	57.6858	---	---	0	0	0	0	0	0	1	0	0	1	51	84	0	3		0	8	13		0	0	75	131	0	0		0	4	2		0	0	42	38	0	0
1	57.7205	---	---	0	0	0	0	1	0	1	0	0	1	51	84	0	3		0	8	13		0	0	75	131	0	0		0	4	2.32568		0	0	42	37.6743	0	0
1	57.7565	---	---	0	0	0	0	2	0	1	0	0	1	51	83	0	3		0	8	13		0	0	75	131	0	0		0	4	3		0	0	42	37	0	0
1	57.7915	---	---	0	0	0	0	1	0	1	0	0	1	52	83	0	3		0	8	13		0	0	75	131	0	0		0	4	3		0	0	42	37	0	0
1	57.8337	---	---	0	0	0	0	1	1	1	0	0	1	52	83	0	3		0	8	13.75		0	0	75	131	0	0		0	4	3		0	0	42	37	0	0
1	57.8675	---	---	0	0	0	0	1	1	1	0	0	1	52	83	0	3		0	8	14		0	0	75	131	0	0		0	4	3		0	0	42	37	0	0
1	57.9012	---	---	0	0	0	0	1	1	1	0	0	1	52	83	0	3		0	8	14.5		0	0	75	130.5	0	0		0	4	3		0	0	42	37	0	0
1	57.9477	---	---	0	0	0	0	1	1	1	0	0	1	53	83	0	3		0	8	15		0	0	75	130	0	0		0	4	3		0	0	42	37	0	0
1	57.9813	---	---	0	0	0	0	1	2	1	0	0	1	53	83	0	3		0	8	15		0	0	75	130	0	0		0	4	3		0	0	42	37	0	0
1	58.0217	---	---	0	0	0	0	1	1	1	0	0	1	53	83	0	3		0	8	15		0	0	74.5	130	0	0		0	4	3		0	0	42	37	0	0
1	58.0544	---	---	0	0	0	0	1	1	1	0	0	1	52	83	0	3		0	8	14.6667		0	0	74	130	0	0		0	4	3		0	0	42	37	0	0
1	58.0935	---	---	0	0	0	0	1	1	1	0	0	1	53	83	0	3		0	8	14		0	0	74	130	0	0		0	4	3		0	0	42	37	0	0
1	58.129	---	---	0	0	0	0	1	2	1	0	0	1	53	83	0	3		0	8	14		0	0	74	130	0	0		0	4	3		0	0	42	37	0	0
1	58.1663	---	---	0	0	0	0	1	3	1	0	0	1	53	83	0	3		0	8	14		0	0	74.3333	130	0	0		0	4	2.88885		0	0	42.1112	37	0	0
1	58.209	---	---	0	0	0	0	1	3	1	0	0	1	53	83	0	3		0	8	14		0	0	75	130	0	0		0	4	2		0	0	43	37	0	0
1	58.2409	---	---	0	0	0	0	1	3	1	0	0	1	53	83	0	3		0	8	14		0	0	75	130	0	0		0	4	2		0	0	43	37	0	0
1	58.2742	---	---	0	0	0	0	1	3	1	0	0	1	54	83	0	3		0	8	14		0	0	75	130	0	0		0	4	2		0	0	43	37	0	0
1	58.3108	---	---	0	0	0	0	1	3	1	0	0	1	54	83	0	3		0	8	14.3333		0	0	75	130	0	0		0	4	2		0	0	43	36	0	0
1	58.34	---	---	0	0	0	0	1	3	1	0	0	1	54	83	0	3		0	8	14.8		0	0	75	130	0	0		0	4	2		0	0	43	36	0	0
1	58.3719	---	---	0	0	0	0	1	3	1	0	0	1	54	83	0	3		0	8	14.2		0	0	75	130	0	0		0	4	2		0	0	43	36	0	0
1	58.4039	---	---	0	0	0	0	1	2	1	0	0	1	54	83	0	3		0	8	14.4		0	0	75	130	0	0		0	4	2		0	0	43	36	0	0
1	58.4449	---	---	0	0	0	0	1	2	1	0	0	1	54	83	0	3		0	8.25	15.25		0	0	75	130	0	0		0	4.78144	2		0	0	43	36	0	0
1	58.4751	---	---	0	0	0	0	1	2	1	0	0	1	54	83	0	3		0	9	16		0	0	75	130	0	0		0	5	2		0	0	43	36	0	0
1	58.5174	---	---	0	0	0	0	1	3	1	0	0	1	54	83	0	3		0	9	16		0	0	75	130	0	0		0	5	2		0	0	43	36	0	0
1	58.5768	---	---	0	0	0	0	1	2	1	0	0	1	54	83	0	3		0	9.5	16		0	0	75	130	0	0		0	4.98939	2		0	0	43.0106	36	0	0
1	58.6381	---	---	0	0	0	0	1	2	1	0	0	1	54	83	0	3		0	8.66667	17.3333		0	0	76	130	0	0		0	4	2		0	0	44	36	0	0
1	58.6916	---	---	0	0	0	0	1	2	1	0	0	1	54	83	0	3		0	8	17.25		0	0	76.75	130	0	0		0	4	1		0	0	44	36	0	0
1	58.7247	---	---	0	0	0	0	1	2	1	0	0	1	54	83	0	3		0	9	16		0	0	77	130	0	0		0	4	1		0	0	44	36	0	0
1	58.7688	---	---	0	0	0	0	1	2	1	0	0	1	54	83	0	3		0	9	16		0	0	78	130	0	0		0	4.61738	1.61738		0	0	44	36	0	0
1	58.8001	---	---	0	0	0	0	1	3	1	0	0	1	54	83	0	3		0	9	16		0	0	78	130	0	0		0	5	2.38164		0	0	44	36	0	0
1	58.8367	---	---	0	0	0	0	2	4	1	0	0	1	54	83	0	3		0	9	16		0	0	78	130	0	0		0	5.26955	3		0	0	44	36	0	0
1	58.8862	---	---	0	0	0	0	2	4	1	0	0	1	53	83	0	3		0	9	16		0	0	78	130	0	0		0	6.82494	3.27498		0	0	43.725	36	0	0
1	58.9175	---	---	0	0	0	0	4	4	1	0	0	1	53	83	0	3		0	8.25	16.75		0	0	78	130	0	0		0	7.73548	3.15698		0	0	43	35.5785	0	0
1	58.9527	---	---	0	0	0	0	3	4	1	0	0	1	53	83	0	3		0	8	16.6667		0	0	77.6667	129.667	0	0		0	5.95879	1.95879		0	0	43	35	0	0
1	58.9883	---	---	0	0	0	0	3	4	1	0	0	1	53	83	0	3		0	8	16		0	0	77	129	0	0		0	5.23265	1.23265		0	0	43	35	0	0
1	59.0213	---	---	0	0	0	0	3	5	1	0	0	1	53	83	0	3		0	8	16		0	0	77	129	0	0		0	5	1		0	0	43	35	0	0
1	59.0579	---	---	0	0	0	0	2	4	1	0	0	1	53	83	0	3		0	7.6	16.4		0	0	77	129	0	0		0	4.9314	2		0	0	43	35	0	0
1	59.1097	---	---	0	0	0	0	1	4	0.52381	0	0	1	53	83	0	3		0	7	17.5		0	0	77	129	0	0		0	4	2.17413		0	0	43	35	0	0
1	59.1883	---	---	0	0	0	0	1	5	0.545455	0	0	1	53	83	0	3		0	6.75	16		0	0	77	128	0	0		0	3.77283	3		0	0	43	34	0	0
1	59.2492	---	---	0	0	0	0	2	5	0.608392	0	0	1	53	83	0	3		0	6.75	15.25		0	0	77	128	0	0		0	3.71249	3		0	0	43	34	0	0
1	59.3269	---	---	0	0	0	0	2	5	0.608392	0	0	1	53	83	0	3		0	8	15		0	0	77	128	0	0		0	4	3		0	0	43.1416	34	0	0
1	59.4289	---	---	0	0	0	0	2	2	1	0	0	1	53	83	0	3		0	7	15		0	0	78	127	0	0		0	4	3.4812		0	0	44	34	0	0
1	59.5346	---	---	0	0	0	0	2	2	1	0	0	1	53	83	0	3		0	6	14		0	0	78	127	0	0		0	4	2.99138		0	0	44	34	0	0
1	59.5704	---	---	0	0	0	0	2	2	1	0	0	1	53	83	0	3		0	6	12.6667		0	0	78	127	0	0		0	4	2.04153		0	0	44	34	0	0
1	59.6058	---	---	0	0	0	0	2	1	1	0	0	1	53	81	0	3		0	6.4	12.8		0	0	78	127	0	0		0	4	1.24309		0	0	44	34	0	0
1	59.6451	---	---	0	0	0	0	2	2	1	0	0	1	53	81	0	3		0	7	14		0	0	78	127	0	0		0	4	1.55051		0	0	44	34	0	0
1	59.6759	---	---	0	0	0	0	3	3	1	0	0	1	53	81	0	3		0	7	14		0	0	78	127	0	0		0	4	2		0	0	44	34	0	0
1	59.722	---	---	0	0	0	0	3	5	1	0	0	1	53	81	0	3		0	7	14		0	0	78	127	0	0		0	4	2		0	0	44	34	0	0
1	59.7561	---	---	0	0	0	0	3	2	1	0	0	1	53	81	0	3		0	7.6	13.4		0	0	78	127	0	0		0	4	2		0	0	44	34	0	0
1	59.7944	---	---	0	0	0	0	2	1	1	0	0	1	53	81	0	3		0	7.8	13.4		0	0	78	126.8	0	0		0	4	1.38266		0	0	44	34	0	0
1	59.8385	---	---	0	0	0	0	2	3	1	0	0	1	53	81	0	3		0	7.2	15		0	0	78	126	0	0		0	4	1.81482		0	0	44	34	0	0
1	59.8765	---	---	0	0	0	0	2	3	1	0	0	1	53	81	0	3		0	8	15		0	0	78	126	0	0		0	4.45153	2		0	0	44	34	0	0
1	59.911	---	---	0	0	0	0	2	5	0.608392	0	0	1	53	81	0	3		0	8	15		0	0	78	126	0	0		0	4.86977	2		0	0	44	34	0	0
1	59.9407	---	---	0	0	0	0	2	3	1	0	0	1	53	81	0	3		0	8	15		0	0	78	126	0	0		0	5	2		0	0	44	34	0	0
1	59.9786	---	---	0	0	0	0	2	3	1	0	0	1	53	81	0	3		0	7.25	15		0	0	78	126	0	0		0	4.65157	2		0	0	44	34	0	0
1	60.0181	---	---	0	0	0	0	2	3	1	0	0	1	53	81	0	3		0	7	15		0	0	78.75	125.25	0	0		0	4.37516	2.37516		0	0	44	34	0	0
1	60.063	---	---	0	0	0	0	1	3	1	0	0	1	53	81	0	3		0	7	14		0	0	79	125	0	0		0	5.16436	3		0	0	44	34	0	0
1	60.101	---	---	0	0	0	0	2	3	1	0	0	1	53	80	0	3		0	7	13		0	0	79	125	0	0		0	5.99954	3		0	0	44	34	0	0
1	60.1362	---	---	0	0	0	0	2	4	1	0	0	1	53	80	0	3		0	7	13		0	0	79	125	0	0		0	4	2		0	0	44	33	0	0
1	60.1751	---	---	0	0	0	0	2	3	1	0	0	1	53	80	0	3		0	7.8	13		0	0	79	125	0	0		0	4	2		0	0	44	33	0	0
1	60.2175	---	---	0	0	0	0	2	4	1	0	0	1	53	80	0	3		0	8.75	13		0	0	79	125	0	0		0	4	2		0	0	44	33	0	0
1	60.2532	---	---	0	0	0	0	3	4	1	0	0	1	53	80	0	3		0	9	12		0	0	79	125	0	0		0	4	2		0	0	44	33	0	0
1	60.2869	---	---	0	0	0	0	3	3	1	0	0	1	54	80	0	3		0	9	10.3333		0	0	79	125	0	0		0	3.771	2		0	0	44	33	0	0
1	60.3248	---	---	0	0	0	0	3	3	1	0	0	1	54	80	0	3		0	9	9.33333		0	0	79	125	0	0		0	3.21897	2		0	0	44	33	0	0
1	60.3733	---	---	0	0	0	0	1	3	1	0	0	1	54	80	0	3		0	6	9		0	0	79	125	0	0		0	3	2		0	0	44	33	0	0
1	60.5182	---	---	0	0	0	0	1	3	1	0	0	1	55	80	0	3		0	5	9		0	0	79	125	0	0		0	2	2.02247		0	0	44	33	0	0
1	60.6224	---	---	0	0	0	0	1	3	1	0	0	1	55	80	0	3		0	4.6	10		0	0	79	125	0	0		0	2.18805	3		0	0	44	33	0	0
1	60.7263	---	---	0	0	0	0	1	3	1	0	0	1	54	80	0	3		0	5.57143	7.42857		0	0	78	125	0	0		0	3.41261	1.58739		0	0	43	33	0	0
1	60.812	---	---	0	0	0	0	2	3	1	0	0	1	54	80	0	3		0	5	7		0	0	78	125	0	0		0	4	1		0	0	43	33	0	0
1	60.8779	---	---	0	0	0	0	1	3	1	0	0	1	54	80	0	3		0	5.4	6.6		0	0	78	125	0	0		0	4	1		0	0	43	33	0	0
1	60.9551	---	---	0	0	0	0	1	3	1	0	0	1	54	80	0	3		0	6	6		0	0	78	125	0	0		0	3	1		0	0	43	33	0	0
1	60.9925	---	---	0	0	0	0	1	3	1	0	0	1	55	80	0	3		0	6	6		0	0	78	125	0	0		0	3	1		0	0	43	33	0	0
1	61.0533	---	---	0	0	0	0	1	3	1	0	0	1	55	80	0	3		0	5	7		0	0	80	125	0	0		0	3	1		0	0	44	33	0	0
1	61.1054	---	---	0	0	0	0	1	3	1	0	0	1	55	80	0	3		0	5.33333	7		0	0	79	126	0	0		0	3.70962	1		0	0	43	33	0	0
1	61.1436	---	---	0	0	0	0	1	4	0.52381	0	0	1	55	80	0	3		0	4.5	7		0	0	79.5	126	0	0		0	2.60703	1		0	0	43	33	0	0
1	61.1753	---	---	0	0	0	0	1	4	0.52381	0	0	1	55	80	0	3		0	4	7		0	0	80	126	0	0		0	2	1		0	0	43	33	0	0
1	61.2122	---	---	0	0	0	0	1	4	0.52381	0	0	1	55	80	0	3		0	4	7		0	0	80	126	0	0		0	2	1		0	0	43	33	0	0
1	61.2438	---	---	0	0	0	0	1	4	0.52381	0	0	1	55	80	0	3		0	4	7		0	0	80	126	0	0		0	2	1		0	0	43	33	0	0
1	61.285	---	---	0	0	0	0	1	4	0.52381	0	0	1	55	80	0	3		0	4.42857	7		0	0	80.4286	125.571	0	0		0	2.48978	1		0	0	43	33	0	0
1	61.3226	---	---	0	0	0	0	1	4	0.52381	0	0	1	55	80	0	3		0	4.85714	7		0	0	80.8571	125.143	0	0		0	2.91729	1		0	0	43	33	0	0
1	61.3537	---	---	0	0	0	0	1	4	0.52381	0	0	1	55	80	0	3		0	5	7		0	0	81.4	125	0	0		0	3	1		0	0	43	33	0	0
1	61.385	---	---	0	0	0	0	1	4	0.52381	0	0	1	55	80	0	3		0	5	7.33333		0	0	82	125	0	0		0	3	1		0	0	43	33	0	0
1	61.4165	---	---	0	0	0	0	1	4	0.52381	0	0	1	55	80	0	3		0	5	8		0	0	82	125	0	0		0	3	1		0	0	43	33	0	0
1	61.4505	---	---	0	0	0	0	1	4	0.52381	0	0	1	55	80	0	3		0	5	8		0	0	82	125	0	0		0	3	1		0	0	43	33	0	0
1	61.4843	---	---	0	0	0	0	1	4	0.52381	0	0	1	55	80	0	3		0	5	9.2		0	0	82	125	0	0		0	3	1		0	0	43	33	0	0
1	61.511	---	---	0	0	0	0	1	4	0.52381	0	0	1	55	80	0	3		0	5	11		0	0	82	125	0	0		0	3	1.12774		0	0	43	33	0	0
1	61.5437	---	---	0	0	0	0	1	5	0.545455	0	0	1	55	80	0	3		0	5.75	10.25		0	0	82	125	0	0		0	3	1.79308		0	0	43	33	0	0
1	61.5751	---	---	0	0	0	0	1	5	0.545455	0	0	1	55	80	0	3		0	5.4	10.6		0	0	82	125	0	0		0	3	2		0	0	43	33	0	0
1	61.6076	---	---	0	0	0	0	1	4	0.52381	0	0	1	55	81	0	3		0	5	11.3333		0	0	82	125	0	0		0	3.34853	2		0	0	43	33	0	0
1	61.6367	---	---	0	0	0	0	1	4	0.52381	0	0	1	55	81	0	3		0	5	12		0	0	82	125	0	0		0	4	2.09829		0	0	43	33	0	0
1	61.6671	---	---	0	0	0	0	1	5	0.545455	0	0	1	55	81	0	3		0	5	12		0	0	82	125	0	0		0	4	2.8488		0	0	43	33	0	0
1	61.7009	---	---	0	0	0	0	2	4	1	0	0	1	55	81	0	3		0	5	13		0	0	82	125	0	0		0	4	2.37168		0	0	43	33	0	0
1	61.7693	---	---	0	0	0	0	2	4	1	0	0	1	55	81	0	3		0	5	13.4		0	0	82	125	0	0		0	4	2.91068		0	0	43	33	0	0
1	61.8843	---	---	0	0	0	0	2	5	0.608392	0	0	1	55	81	0	3		0	5	14.5		0	0	81.5	125	0	0		0	4	3		0	0	44	33	0	0
1	61.926	---	---	0	0	0	0	2	7	0.334842	0	0	1	55	81	0	3		0	5	14		0	0	81	125	0	0		0	4	3		0	0	44	33	0	0
1	61.9566	---	---	0	0	0	0	2	7	0.334842	0	0	1	55	81	0	3		0	5	13.8		0	0	81	125	0	0		0	4	3		0	0	44	33	0	0
1	61.9916	---	---	0	0	0	0	1	7	0.282051	0	0	1	55	81	0	3		0	5	13.2		0	0	81	125	0	0		0	4	2.54186		0	0	44	33	0	0
1	62.0281	---	---	0	0	0	0	1	7	0.282051	0	0	1	55	81	0	3		0	5	13		0	0	81	125	0	0		0	4.21878	2		0	0	44	33	0	0
1	62.0681	---	---	0	0	0	0	0	8	0.0769231	0	0	1	55	81	0	3		0	5.28571	12.7143		0	0	81	125	0	0		0	5	1.8105		0	0	44	33	0	0
1	62.1039	---	---	0	0	0	0	1	6	0.282051	0	0	1	55	81	0	3		0	5.71429	12.2857		0	0	81	125	0	0		0	5	1.07236		0	0	44	33	0	0
1	62.137	---	---	0	0	0	0	2	6	0.608392	0	0	1	55	81	0	3		0	6.66667	12.6667		0	0	81	125.667	0	0		0	5	1.82013		0	0	44	33	0	0
1	62.1734	---	---	0	0	0	0	2	6	0.608392	0	0	1	55	81	0	3		0	7	13		0	0	81	126	0	0		0	5	2.44387		0	0	44	33	0	0
1	62.211	---	---	0	0	0	0	2	6	0.608392	0	0	1	55	81	0	3		0	7	13		0	0	81	126	0	0		0	5	3		0	0	44	33	0	0
1	62.245	---	---	0	0	0	0	2	6	0.608392	0	0	1	55	81	0	3		0	7	13.5		0	0	82	126	0	0		0	5	2.86184		0	0	44	33	0	0
1	62.2818	---	---	0	0	0	0	2	5	0.608392	0	0	1	55	81	0	3		0	7	13		0	0	82	126	0	0		0	5	2		0	0	44	33	0	0
1	62.3202	---	---	0	0	0	0	3	4	1	0	0	1	55	81	0	3		0	6.6	13		0	0	82	126	0	0		0	5	2		0	0	44	33	0	0
1	62.348	---	---	0	0	0	0	1	6	0.282051	0	0	1	55	81	0	3		0	6	13		0	0	82	126	0	0		0	4.81004	2.18996		0	0	44	33	0	0
1	62.3753	---	---	0	0	0	0	1	6	0.282051	0	0	1	55	81	0	3		0	6	12.5		0	0	82	126	0	0		0	4	3.10417		0	0	44	33	0	0
1	62.4105	---	---	0	0	0	0	0	9	0.0294118	0	0	1	55	81	0	3		0	6	12		0	0	82	126	0	0		0	4	3.91215		0	0	44	33	0	0
1	62.4511	---	---	0	0	0	0	0	9	0.0294118	0	0	1	55	80	0	3		0	6	13		0	0	82	126	0	0		0	4	4		0	0	44	33	0	0
1	62.4841	---	---	0	0	0	0	0	9	0.0294118	0	0	1	55	80	0	3		0	6.5	13		0	0	82	126	0	0		0	4.17143	3.82857		0	0	44	33	0	0
1	62.5184	---	---	0	0	0	0	1	7	0.282051	0	0	1	55	80	0	3		0	7	12.5		0	0	82	126	0	0		0	5	2		0	0	44	33	0	0
1	62.553	---	---	0	0	0	0	1	7	0.282051	0	0	1	55	80	0	3		0	7	12		0	0	82	126	0	0		0	5	2		0	0	44	33	0	0
1	62.6159	---	---	0	0	0	0	1	8	0.131222	0	0	1	55	80	0	3		0	7	13.6		0	0	82	125.8	0	0		0	5	2		0	0	44	33	0	0
1	62.6832	---	61904105-63571576	0	1.66747	0	1	1	10	0.0686499	0	0	1	55	80	0	3		0	7	16		0	0	82	124.75	0	0		0	4.43838	3.14613		0	0	44	33	0	0
1	62.7209	---	---	0	0	0	0	2	8	0.349845	0	0	1	56	80	0	3		0	7	16		0	0	82	124.25	0	0		0	7	4		0	0	44	33	0	0
1	62.7548	---	---	0	0	0	0	1	7	0.282051	0	0	1	56	80	0	3		0	6.875	15.5		0	0	82	124	0	0		0	7	4		0	0	44	33	0	0
1	62.7932	---	---	0	0	0	0	1	6	0.282051	0	0	1	56	79	0	3		0	6.375	13.5		0	0	82	124	0	0		0	6.64284	4		0	0	44	33	0	0
1	62.8359	---	---	0	0	0	0	2	5	0.608392	0	0	1	56	79	0	3		0	6	11.6667		0	0	82	124	0	0		0	6	3.71756		0	0	44	33	0	0
1	62.8715	---	---	0	0	0	0	2	5	0.608392	0	0	1	56	79	0	3		0	6	11.1667		0	0	82	124	0	0		0	6	3.01916		0	0	44	33	0	0
1	62.9057	---	---	0	0	0	0	2	5	0.608392	0	0	1	56	79	0	3		0	6	11.4286		0	0	81.5714	123.571	0	0		0	4.79154	2.39577		0	0	44	33	0	0
1	62.9443	---	---	0	0	0	0	2	5	0.608392	0	0	1	56	79	0	3		0	6	11.8571		0	0	81.1429	123.143	0	0		0	4	2.07466		0	0	43.9253	33	0	0
1	63.0207	---	---	0	0	0	0	1	5	0.545455	0	0	1	56	79	0	3		0	5.66667	11.6667		0	0	81	123	0	0		0	3.29812	3		0	0	43	33	0	0
1	63.0546	---	---	0	0	0	0	1	5	0.545455	0	0	1	56	79	0	3		0	5.16667	11.1667		0	0	81	123	0	0		0	3.29468	2.70532		0	0	43	33	0	0
1	63.0877	---	---	0	0	0	0	1	5	0.545455	0	0	1	56	79	0	3		0	5.6	10.4		0	0	81	123	0	0		0	3.91956	2.08044		0	0	43	33	0	0
1	63.1239	---	---	0	0	0	0	1	5	0.545455	0	0	1	56	79	0	3		0	6	10		0	0	81	123	0	0		0	4	2		0	0	43	33	0	0
1	63.1604	---	---	0	0	0	0	1	5	0.545455	0	0	1	56	79	0	3		0	6	10		0	0	81	123	0	0		0	4	2		0	0	43	33	0	0
1	63.2612	---	---	0	0	0	0	1	6	0.282051	0	0	1	56	78	0	3		0	7	12		0	0	81	122	0	0		0	5	3		0	0	44	32	0	0
1	63.3578	---	---	0	0	0	0	1	5	0.545455	0	0	1	56	78	0	3		0	6	12		0	0	81	121	0	0		0	4	3		0	0	44	32	0	0
1	63.4167	---	---	0	0	0	0	2	5	0.608392	0	0	1	56	78	0	3		0	6	12		0	0	81	120.5	0	0		0	4	3		0	0	44	32	0	0
1	63.4559	---	---	0	0	0	0	2	6	0.608392	0	0	1	56	78	0	3		0	6	12		0	0	81	120	0	0		0	4	3		0	0	44	32	0	0
1	63.4912	---	---	0	0	0	0	2	6	0.608392	0	0	1	56	78	0	3		0	6	12		0	0	81	120	0	0		0	4	3		0	0	44	32	0	0
1	63.5331	---	---	0	0	0	0	1	6	0.282051	0	0	1	56	78	0	3		0	6	12		0	0	81	120	0	0		0	4	3		0	0	44	32	0	0
1	63.5716	---	---	0	0	0	0	1	6	0.282051	0	0	1	56	78	0	3		0	6	12		0	0	81	120	0	0		0	4.79439	3		0	0	44	32	0	0
1	63.6091	---	---	0	0	0	0	1	6	0.282051	0	0	1	56	78	0	3		0	7.33333	12		0	0	81	120	0	0		0	7.41585	3		0	0	44	32	0	0
1	63.6501	---	---	0	0	0	0	1	6	0.282051	0	0	1	56	78	0	3		0	8	12.5		0	0	81.5	119.5	0	0		0	8.57985	3		0	0	44.5799	32	0	0
1	63.6907	---	---	0	0	0	0	1	6	0.282051	0	0	1	57	78	0	3		0	8	12.7143		0	0	82	119	0	0		0	9	3		0	0	45	32	0	0
1	63.7307	---	---	0	0	0	0	0	5	0.166667	0	0	1	57	78	0	3		0	8	12.1429		0	0	82	119	0	0		0	9	3		0	0	45	32	0	0
1	63.7717	---	---	0	0	0	0	0	5	0.166667	0	0	1	57	78	0	3		0	8	12		0	0	82	119	0	0		0	8.84681	3		0	0	45	32	0	0
1	63.809	---	---	0	0	0	0	0	7	0.0769231	0	0	1	57	78	0	3		0	8	12		0	0	82	118.571	0	0		0	8.1605	3		0	0	45	32	0	0
1	63.851	---	---	0	0	0	0	1	5	0.545455	0	0	1	57	78	0	3		0	8	12		0	0	82	118	0	0		0	6.33891	3.5537		0	0	45	32	0	0
1	63.8841	---	---	0	0	0	0	2	5	0.608392	0	0	1	57	78	0	3		0	7.4	12		0	0	82.6	118	0	0		0	5	4		0	0	45.294	32	0	0
1	63.9325	---	---	0	0	0	0	3	4	1	0	0	1	57	77	0	3		0	7	12		0	0	82	118	0	0		0	5	4		0	0	45	32	0	0
1	64.0075	---	---	0	0	0	0	1	4	0.52381	0	0	1	58	77	0	3		0	7.4	12.6		0	0	82.4	118	0	0		0	5	2.60784		0	0	45.3922	32	0	0
1	64.0378	---	---	0	0	0	0	1	3	1	0	0	1	58	77	0	3		0	8	12		0	0	83	118	0	0		0	5	2		0	0	46	32	0	0
1	64.0662	---	---	0	0	0	0	1	3	1	0	0	1	58	77	0	3		0	8	12		0	0	83	118	0	0		0	5	2		0	0	46	32	0	0
1	64.1057	---	---	0	0	0	0	1	3	1	0	0	1	58	77	0	3		0	8	11.6		0	0	83	118	0	0		0	5	2		0	0	46	32	0	0
1	64.1402	---	---	0	0	0	0	1	4	0.52381	0	0	1	58	76	0	3		0	8	11		0	0	83	118	0	0		0	5	2		0	0	46	32	0	0
1	64.1733	---	---	0	0	0	0	2	4	1	0	0	1	57	76	0	3		0	8	11		0	0	83	117.5	0	0		0	5	2		0	0	46	32	0	0
1	64.2099	---	---	0	0	0	0	2	5	0.608392	0	0	1	57	76	0	3		0	8	11.25		0	0	83	117	0	0		0	5.0711	2.0711		0	0	46	32	0	0
1	64.2409	---	---	0	0	0	0	1	5	0.545455	0	0	1	57	76	0	3		0	8	12		0	0	83	117	0	0		0	5.6422	2.6422		0	0	46	32	0	0
1	64.2718	---	---	0	0	0	0	1	6	0.282051	0	0	1	57	76	0	3		0	8.75	12.75		0	0	83	117	0	0		0	6	3		0	0	46	32	0	0
1	64.3078	---	---	0	0	0	0	1	4	0.52381	0	0	1	57	76	0	3		0	9	13		0	0	83	117	0	0		0	6	3		0	0	46	32	0	0
1	64.3409	---	---	0	0	0	0	2	4	1	0	0	1	57	76	0	3		0	9	13		0	0	83	117	0	0		0	6	3		0	0	46	32	0	0
1	64.3756	---	---	0	0	0	0	3	5	1	0	0	1	57	76	0	3		0	8.75	13.25		0	0	83	117	0	0		0	6	3		0	0	46	32	0	0
1	64.413	---	---	0	0	0	0	3	5	1	0	0	1	57	76	0	3		0	8	14		0	0	83	117	0	0		0	6	3		0	0	46	32	0	0
1	64.4505	---	---	0	0	0	0	2	4	1	0	0	1	57	76	0	3		0	8	16		0	0	83	117	0	0		0	6	3		0	0	46	32	0	0
1	64.4813	---	---	0	0	0	0	2	5	0.608392	0	0	1	57	76	0	3		0	8	15.25		0	0	83	117	0	0		0	6	3		0	0	46	32	0	0
1	64.5622	---	---	0	0	0	0	2	6	0.608392	0	0	1	57	76	0	3		0	8	15		0	0	83	117	0	0		0	6	3		0	0	46	32	0	0
1	64.6313	---	---	0	0	0	0	2	4	1	0	0	1	57	76	0	3		0	8	15		0	0	83	117	0	0		0	6	3		0	0	46	32	0	0
1	64.6969	---	---	0	0	0	0	2	4	1	0	0	1	57	76	0	3		0	7	14		0	0	83	116.8	0	0		0	5.43398	3.56602		0	0	46	32	0	0
1	64.7284	---	---	0	0	0	0	2	4	1	0	0	1	57	76	0	3		0	7	14		0	0	83	116.2	0	0		0	5	4		0	0	46	32	0	0
1	64.7621	---	---	0	0	0	0	2	3	1	0	0	1	57	76	0	3		0	7	13.6		0	0	83	115.6	0	0		0	5	4		0	0	46	32	0	0
1	64.7904	---	---	0	0	0	0	1	5	0.545455	0	0	1	57	75	0	3		0	7	13		0	0	83	115	0	0		0	5	3.15237		0	0	46	31.1524	0	0
1	64.8253	---	---	0	0	0	0	2	5	0.608392	0	0	1	57	75	0	3		0	7	13		0	0	83	115	0	0		0	5	3		0	0	46	31	0	0
1	64.8645	---	---	0	0	0	0	1	4	0.52381	0	0	1	56	75	0	3		0	7	12.3333		0	0	83	115	0	0		0	5	3		0	0	46	31	0	0
1	64.8959	---	---	0	0	0	0	2	4	1	0	0	1	56	75	0	3		0	7	12		0	0	83	115	0	0		0	5	3		0	0	46	31	0	0
1	64.9376	---	---	0	0	0	0	2	4	1	0	0	1	56	75	0	3		0	7	12.75		0	0	83	115	0	0		0	5	3.12403		0	0	46	31	0	0
1	64.981	---	---	0	0	0	0	2	5	0.608392	0	0	1	56	75	0	3		0	7	13.75		0	0	83	115	0	0		0	5	5		0	0	46	31	0	0
1	65.0185	---	---	0	0	0	0	2	4	1	0	0	1	56	75	0	3		0	7	14.4286		0	0	83	115	0	0		0	5	5		0	0	46	31	0	0
1	65.0545	---	---	0	0	0	0	2	4	1	0	0	1	56	75	0	3		0	7	14.8571		0	0	83	115	0	0		0	5	5		0	0	46	31	0	0
1	65.0844	---	---	0	0	0	0	2	5	0.608392	0	0	1	56	75	0	3		0	7	15		0	0	83	115	0	0		0	5	5		0	0	46	31	0	0
1	65.1139	---	---	0	0	0	0	2	3	1	0	0	1	56	75	0	3		0	7	16		0	0	83	115	0	0		0	5	5		0	0	46	31	0	0
1	65.1461	---	---	0	0	0	0	3	5	1	0	0	1	56	75	0	3		0	8	14.5		0	0	83	114.5	0	0		0	5	4.56082		0	0	46	31	0	0
1	65.1815	---	---	0	0	0	0	2	2	1	0	0	1	56	75	0	3		0	8	11		0	0	83	114	0	0		0	5	4.07802		0	0	46	31	0	0
1	65.2106	---	---	0	0	0	0	2	2	1	0	0	1	56	75	0	3		0	7	11		0	0	83	114	0	0		0	5	4		0	0	46	31	0	0
1	65.2483	---	---	0	0	0	0	2	2	1	0	0	1	56	75	0	3		0	7	11		0	0	83	114	0	0		0	5	4		0	0	46	31	0	0
1	65.2796	---	---	0	0	0	0	2	3	1	0	0	1	56	75	0	3		0	7	11		0	0	83	114	0	0		0	5	4		0	0	46	31	0	0
1	65.2961	---	---	0	0	0	0	2	2	1	0	0	1	56	75	0	3		0	7	11		0	0	83	114	0	0		0	5	4.20288		0	0	46	31	0	0
1	65.3139	---	---	0	0	0	0	2	2	1	0	0	1	56	75	0	3		0	7	11		0	0	83	114	0	0		0	5	4.45122		0	0	46	31	0	0
1	65.3464	---	---	0	0	0	0	2	2	1	0	0	1	56	75	0	3		0	7	11		0	0	83	114	0	0		0	5	5		0	0	46	31	0	0
1	65.3902	---	---	0	0	0	0	2	6	0.608392	0	0	1	56	75	0	3		0	7	11		0	0	83	114	0	0		0	5	4.84009		0	0	46	31	0	0
1	65.422	---	---	0	0	0	0	2	5	0.608392	0	0	1	56	75	0	3		0	7	11.4		0	0	83	114	0	0		0	5	4.32488		0	0	46	31	0	0
1	65.4595	---	---	0	0	0	0	2	5	0.608392	0	0	1	56	75	0	3		0	7	12		0	0	83	114	0	0		0	5	4.49601		0	0	46	31	0	0
1	65.4997	---	---	0	0	0	0	2	5	0.608392	0	0	1	56	75	0	3		0	7	12		0	0	83	114	0	0		0	5	5		0	0	46	31	0	0
1	65.5324	---	---	0	0	0	0	2	5	0.608392	0	0	1	56	75	0	3		0	7	11.5		0	0	83	114	0	0		0	5	5		0	0	46	31	0	0
1	65.5634	---	---	0	0	0	0	2	5	0.608392	0	0	1	57	75	0	3		0	7	11		0	0	83	114	0	0		0	5	4.48277		0	0	46	31	0	0
1	65.5969	---	---	0	0	0	0	2	3	1	0	0	1	57	75	0	3		0	7	10.2		0	0	83	114	0	0		0	5	4		0	0	46	31	0	0
1	65.6362	---	---	0	0	0	0	2	3	1	0	0	1	57	75	0	3		0	7	10		0	0	83	114	0	0		0	5	4		0	0	46	31	0	0
1	65.6727	---	---	0	0	0	0	2	3	1	0	0	1	57	75	0	3		0	7	9.66667		0	0	83.3333	113.667	0	0		0	6	4		0	0	46.0737	31	0	0
1	65.7217	---	---	0	0	0	0	3	3	1	0	0	1	58	75	0	3		0	7	8.8		0	0	84	113	0	0		0	6	3.81656		0	0	47	31	0	0
1	65.7599	---	---	0	0	0	0	2	2	1	0	0	1	58	75	0	3		0	7	8		0	0	84	113	0	0		0	6	3.01471		0	0	47	31	0	0
1	65.8076	---	---	0	0	0	0	1	2	1	0	0	1	58	75	0	3		0	7	8		0	0	85	113	0	0		0	6	3		0	0	47	30.8948	0	0
1	65.841	---	---	0	0	0	0	1	2	1	0	0	1	58	75	0	3		0	7	8.5		0	0	85	112.5	0	0		0	6	3		0	0	47	30.0455	0	0
1	65.8752	---	---	0	0	0	0	1	2	1	0	0	1	58	75	0	3		0	7	9.16667		0	0	85	112	0	0		0	6	4		0	0	47	30	0	0
1	65.9449	---	---	0	0	0	0	2	2	1	0	0	1	58	75	0	3		0	7	10		0	0	85	112	0	0		0	6	4		0	0	47	30	0	0
1	66.0122	---	---	0	0	0	0	2	2	1	0	0	1	58	75	0	3		0	8	10.6667		0	0	85	112	0	0		0	7	4		0	0	47	30	0	0
1	66.0558	---	---	0	0	0	0	2	2	1	0	0	1	58	74	0	3		0	8	10		0	0	85	111	0	0		0	6.44657	4		0	0	47	30	0	0
1	66.0963	---	---	0	0	0	0	2	2	1	0	0	1	58	74	0	3		0	7.2	10.8		0	0	85	111	0	0		0	6	4.34449		0	0	47	30	0	0
1	66.1405	---	---	0	0	0	0	2	2	1	0	0	1	58	73	0	3		0	7	11		0	0	85.75	110.25	0	0		0	5.90664	4.90664		0	0	47	29.9066	0	0
1	66.1841	---	---	0	0	0	0	2	2	1	0	0	1	58	73	0	3		0	7	10.4		0	0	86	110	0	0		0	5.06578	4.06578		0	0	47	29.0658	0	0
1	66.2257	---	---	0	0	0	0	2	2	1	0	0	1	58	73	0	3		0	7	10		0	0	86	110	0	0		0	5	4		0	0	47	29	0	0
1	66.2624	---	---	0	0	0	0	1	3	1	0	0	1	58	73	0	3		0	7	10		0	0	86	110	0	0		0	5	4		0	0	47	29	0	0
1	66.2994	---	---	0	0	0	0	1	2	1	0	0	1	58	73	0	3		0	7	10		0	0	86	110	0	0		0	5	4		0	0	47	29	0	0
1	66.339	---	---	0	0	0	0	2	2	1	0	0	1	58	73	0	3		0	7	10		0	0	86.5	110	0	0		0	5	4		0	0	47	29	0	0
1	66.377	---	---	0	0	0	0	2	2	1	0	0	1	59	73	0	3		0	7	10		0	0	87	110	0	0		0	5	4		0	0	47.8856	29	0	0
1	66.4115	---	---	0	0	0	0	2	2	1	0	0	1	59	73	0	3		0	7	10		0	0	87	110	0	0		0	5	4		0	0	48	29	0	0
1	66.4485	---	---	0	0	0	0	2	2	1	0	0	1	59	73	0	3		0	7	10.8		0	0	88.6	110	0	0		0	5	4.33481		0	0	48.3348	28.6652	0	0
1	66.4862	---	---	0	0	0	0	2	2	1	0	0	1	60	73	0	3		0	7	11		0	0	89	110	0	0		0	5	5		0	0	49	28	0	0
1	66.523	---	---	0	0	0	0	2	2	1	0	0	1	60	73	0	3		0	7	11		0	0	89	110	0	0		0	5	5		0.0593655	0	49.0594	28	0	0
1	66.5504	---	---	0	0	0	0	0	2	1	0	0	1	61	73	0	3		0	6.33333	11		0	0	89.3333	110	0	0		0	5	5		0.816578	0	49.8166	28	0	0
1	66.583	---	---	0	0	0	0	0	2	1	0	0	1	61	73	0	3		0	5	10.8		0	0	90	110	0	0		0	5	5		1	0	50	28	0	0
1	66.6177	---	---	0	0	0	0	1	2	1	0	0	1	61	73	0	3		0	5	10		0	0	90	110	0	0		0	5	5		1	0	50	28	0	0
1	66.7125	---	---	0	0	0	0	1	2	1	0	0	1	61	73	0	3		0	5	11		0	0	90	110	0	0		0	4	6		0	0	51	28	0	0
1	66.7798	---	---	0	0	0	0	1	2	1	0	0	1	61	73	0	3		0	5	11		0	0	90	110	0	0		0	4	6		0	0	51	28	0	0
1	66.8133	---	---	0	0	0	0	1	2	1	0	0	1	61	73	0	3		0	5	11		0	0	90	110	0	0		0	4	6		0	0	51	28	0	0
1	66.8448	---	---	0	0	0	0	1	2	1	0	0	1	61	73	0	3		0	5	11		0	0	90	110	0	0		0	4	5.4475		0	0	51	28	0	0
1	66.8777	---	---	0	0	0	0	1	2	1	0	0	1	61	73	0	3		0	4.5	11.5		0	0	90	110	0	0		0	3.46509	5.53491		0	0	51	28	0	0
1	66.913	---	---	0	0	0	0	1	2	1	0	0	1	61	73	0	3		0	4	12.3333		0	0	90	110	0	0		0	3	6.44483		0	0	51	28	0	0
1	66.9488	---	---	0	0	0	0	0	3	0.428571	0	0	1	61	73	0	3		0	4	13.6667		0	0	90	110	0	0		0	3	7.71855		0	0	51	28	0	0
1	66.9816	---	---	0	0	0	0	0	3	0.428571	0	0	1	61	73	0	3		0	3.6	14		0	0	90	110	0	0		0	2.41722	7.41722		0	0	52.1656	28.5828	0	0
1	67.0166	---	---	0	0	0	0	0	3	0.428571	0	0	1	61	73	0	3		0	3.2	14		0	0	90	110	0	0		0	2	7		0	0	53	29	0	0
1	67.0524	---	---	0	0	0	0	0	3	0.428571	0	0	1	61	73	0	3		0	3.8	14		0	0	90	110	0	0		0	2.78169	7		0	0	53	29	0	0
1	67.0984	---	---	0	0	0	0	1	3	1	0	0	1	61	73	0	3		0	4	13.4286		0	0	90	109.429	0	0		0	4.46577	7.46577		0	0	53	29	0	0
1	67.1465	---	---	0	0	0	0	1	3	1	0	0	1	61	72	0	3		0	4	12.6667		0	0	90	109	0	0		0	5	8.33871		0	0	53	29	0	0
1	67.1901	---	---	0	0	0	0	1	3	1	0	0	1	61	72	0	3		0	4	12		0	0	90	109	0	0		0	4.94702	8.97351		0	0	53	29	0	0
1	67.2236	---	---	0	0	0	0	1	3	1	0	0	1	61	72	0	3		0	3.57143	12		0	0	90	109	0	0		0	3.73478	8.36739		0	0	53	29	0	0
1	67.2605	---	---	0	0	0	0	0	2	1	0	0	1	61	72	0	3		0	3	12		0	0	90	109	0	0		0	3	6.87305		0	0	53	29	0	0
1	67.3012	---	---	0	0	0	0	0	2	1	0	0	1	61	72	0	3		0	3	10.6667		0	0	90.6667	109	0	0		0	3	6.65916		0	0	53	29	0	0
1	67.3424	---	---	0	0	0	0	0	3	0.428571	0	0	1	61	72	0	3		0	3	10		0	0	91	109	0	0		0	3	6.46821		0	0	53	29	0	0
1	67.3726	---	---	0	0	0	0	0	3	0.428571	0	0	1	61	71	0	3		0	3	10		0	0	91	109	0	0		0	3	6		0	0	53	29	0	0
1	67.4103	---	---	0	0	0	0	0	3	0.428571	0	0	1	61	71	0	3		0	3	10		0	0	91	109	0	0		0	3	6		0	0	53	29	0	0
1	67.4483	---	---	0	0	0	0	0	2	1	0	0	1	61	71	0	3		0	3	10.5		0	0	91.5	109	0	0		0	3	6		0	0	53	29	0	0
1	67.493	---	---	0	0	0	0	0	3	0.428571	0	0	1	61	71	0	3		0	3	11		0	0	92	109	0	0		0	3	5		0	0	53	29	0	0
1	67.5312	---	---	0	0	0	0	0	2	1	0	0	1	61	71	0	3		0	3	11		0	0	92	109	0	0		0	3	5		0	0	53	29	0	0
1	67.5676	---	---	0	0	0	0	1	3	1	0	0	1	61	70	0	3		0	3	11		0	0	92	109	0	0		0	3	5		0	0	53	29	0	0
1	67.5975	---	---	0	0	0	0	0	3	0.428571	0	0	1	63	70	0	3		0	3	11.25		0	0	92.5	108.75	0	0		0	3	5		0	0	53.3535	29	0	0
1	67.635	---	---	0	0	0	0	0	3	0.428571	0	0	1	63	70	0	3		0	3	12		0	0	94	108	0	0		0	3	5.37549		0	0	54	29	0	0
1	67.665	---	---	0	0	0	0	0	3	0.428571	0	0	1	63	70	0	3		0	3	12.4286		0	0	94.4286	108	0	0		0	3	6		0	0	54	29	0	0
1	67.7286	---	---	0	0	0	0	0	3	0.428571	0	0	1	63	70	0	3		0	3	14		0	0	95	108	0	0		0	3	6		0	0	54.9653	29	0	0
1	67.7923	---	---	0	0	0	0	0	3	0.428571	0	0	1	63	70	0	3		0	3	13.6667		0	0	95	108	0	0		0	3	6		0	0	55	29	0	0
1	67.8435	---	---	0	0	0	0	0	2	1	0	0	1	63	70	0	3		0	3	12.25		0	0	95	107.25	0	0		0	3	5		0	0	55	29	0	0
1	67.8974	---	---	0	0	0	0	0	2	1	0	0	1	63	70	0	3		0	3	12		0	0	95	107	0	0		0	3	5		0	0	55	29	0	0
1	67.9275	---	---	0	0	0	0	0	2	1	0	0	1	63	70	0	3		0	3	13		0	0	95	107	0	0		0	3	5.47435		0	0	55	29	0	0
1	67.9642	---	---	0	0	0	0	0	3	0.428571	0	0	1	63	70	0	3		0	3	13		0	0	95	107	0	0		0	3	6		0	0	55	29	0	0
1	67.9997	---	---	0	0	0	0	0	3	0.428571	0	0	1	63	70	0	3		0	3	14.5		0	0	95.75	107	0	0		0	3	6.59157		0	0	55.5916	29	0	0
1	68.0295	---	---	0	0	0	0	0	3	0.428571	0	0	1	63	70	0	3		0	3	14.2		0	0	96	107	0	0		0	3	7		0	0	56	29	0	0
1	68.0643	---	---	0	0	0	0	0	3	0.428571	0	0	1	63	70	0	3		0	3	13		0	0	96	107	0	0		0	3	6.90608		0	0	56	29	0	0
1	68.107	---	---	0	0	0	0	0	3	0.428571	0	0	1	63	70	0	3		0	2.6	12		0	0	96	105.6	0	0		0	3	6		0	0	56	29	0	0
1	68.1599	---	---	0	0	0	0	0	3	0.428571	0	0	1	63	70	0	3		0	2	12		0	0	96	105	0	0		0	3	6		0	0	56	29	0	0
1	68.2218	---	---	0	0	0	0	0	3	0.428571	0	0	1	63	70	0	3		0	2	12		0	0	96	105	0	0		0	3	6		0	0	56	29	0	0
1	68.2804	---	---	0	0	0	0	0	3	0.428571	0	0	1	63	70	0	3		0	2	12.75		0	0	96	105	0	0		0	3	6		0	0	56	29	0	0
1	68.3324	---	---	0	0	0	0	0	2	1	0	0	1	63	70	0	3		0	2	12.2		0	0	96	105	0	0		0	3	5.17261		0	0	56	29	0	0
1	68.3669	---	---	0	0	0	0	0	3	0.428571	0	0	1	63	70	0	3		0	2	12		0	0	96	105	0	0		0	3	5		0	0	56	29	0	0
1	68.3959	---	---	0	0	0	0	0	2	1	0	0	1	63	70	0	3		0	2	12		0	0	96	105	0	0		0	3	5		0	0	56	29	0	0
1	68.4164	---	---	0	0	0	0	0	2	1	0	0	1	63	70	0	3		0	2	12		0	0	96	105	0	0		0	2.48965	5		0	0	56	29	0	0
1	68.4321	---	---	0	0	0	0	0	3	0.428571	0	0	1	63	70	0	3		0	2	12		0	0	96	105	0	0		0	2.10349	5		0	0	56	29	0	0
1	68.4511	---	---	0	0	0	0	0	4	0.428571	0	0	1	63	70	0	3		0	2	12.4		0	0	96	105	0	0		0	2	5.62742		0	0	56	29	0	0
1	68.4825	---	---	0	0	0	0	0	3	0.428571	0	0	1	63	70	0	3		0	2	13		0	0	96	105	0	0		0	2	6		0	0	56	29	0	0
1	68.519	---	---	0	0	0	0	0	4	0.428571	0	0	1	63	70	0	3		0	3.6	13.8		0	0	96	104.2	0	0		0	2.01569	5		0	0	56	29	0	0
1	68.5826	---	---	0	0	0	0	0	4	0.428571	0	0	1	63	70	0	3		0	4	14		0	0	96	104	0	0		0	3	5		0	0	56	29	0	0
1	68.6327	---	---	0	0	0	0	0	4	0.428571	0	0	1	63	70	0	3		0	4	14		0	0	96	104	0	0		0	3	5		0	0	56	29	0	0
1	68.6791	---	---	0	0	0	0	0	3	0.428571	0	0	1	63	70	0	3		0	4	14		0	0	95	104	0	0		0	3	5		0	0	56	29	0	0
1	68.7119	---	---	0	0	0	0	0	4	0.428571	0	0	1	63	70	0	3		0	4	12.5		0	0	95	104	0	0		0	3	4.92508		0	0	56	29	0	0
1	68.746	---	---	0	0	0	0	0	4	0.428571	0	0	1	63	70	0	3		0	4	12		0	0	95	104	0	0		0	3	4.10138		0	0	56	29	0	0
1	68.8241	---	---	0	0	0	0	0	4	0.428571	0	0	1	63	70	0	3		0	4	12		0	0	95	104	0	0		0	3	4		0	0	56	29	0	0
1	68.9703	---	---	0	0	0	0	0	3	0.428571	0	0	1	63	70	0	3		0	4.71429	12.7143		0	0	95	104	0	0		0	3.7484	4		0	0	56	29	0	0
1	69.1117	---	---	0	0	0	0	0	3	0.428571	0	0	1	63	70	0	3		0	8	13		0	0	95	104	0	0		0	5	4		0	0	56	28.1538	0	0
1	69.177	---	---	0	0	0	0	0	3	0.428571	0	0	1	63	70	0	3		0	8	13		0	0	95	104	0	0		0	5	4		0	0	56	28	0	0
1	69.321	---	---	0	0	0	0	0	3	0.428571	0	0	1	63	70	0	3		0	8	15		0	0	96	104	0	0		0	5	5		0	0	56	28	0	0
1	69.4162	---	---	0	0	0	0	0	3	0.428571	0	0	1	63	70	0	3		0	8	15.6667		0	0	96	104	0	0		0	6	5		0	0	55	28	0	0
1	69.5218	---	---	0	0	0	0	0	3	0.428571	0	0	1	64	70	0	3		0	9	15.2		0	0	96	104	0	0		0	6	5		0	0	56	28	0	0
1	69.6715	---	---	0	0	0	0	2	2	1	0	0	1	64	70	0	3		0	9	13.2857		0	0	96	102.286	0	0		0	6	4.32663		0	0	56	28	0	0
1	69.7929	---	---	0	0	0	0	1	2	1	0	0	1	64	70	0	3		0	9	13		0	0	96	101	0	0		0	6	4		0	0	56	28	0	0
1	69.8266	---	---	0	0	0	0	1	3	1	0	0	1	64	70	0	3		0	9	13		0	0	96	101	0	0		0	6	4		0	0	56	28	0	0
1	69.8614	---	---	0	0	0	0	1	3	1	0	0	1	64	70	0	3		0	9	13.75		0	0	96	101	0	0		0	6	4		0	0	56	28	0	0
1	69.8994	---	---	0	0	0	0	1	3	1	0	0	1	64	70	0	3		0	9	15.5		0	0	96	101	0	0		0	6	4		0	0	56	28	0	0
1	69.9405	---	---	0	0	0	0	2	4	1	0	0	1	64	70	0	3		0	9	16		0	0	95.4	101	0	0		0	6	4		0	0	56	28	0	0
1	69.9778	---	---	0	0	0	0	1	4	0.52381	0	0	1	63	70	0	3		0	9.33333	16.3333		0	0	95	101	0	0		0	6	4		0	0	55.4439	28	0	0
1	70.0057	---	---	0	0	0	0	1	5	0.545455	0	0	1	64	70	0	3		0	9.83333	16.8333		0	0	95	101	0	0		0	6.09075	4		0	0	55	28	0	0
1	70.0502	---	---	0	0	0	0	1	4	0.52381	0	0	1	64	71	0	3		0	10.5	17		0	0	95.5	101.5	0	0		0	6.70473	4		0	0	55	28	0	0
1	70.0879	---	---	0	0	0	0	2	4	1	0	0	1	64	70	0	3		0	10.8333	17		0	0	96	102	0	0		0	7.31854	4.31854		0	0	55.6371	28	0	0
1	70.1304	---	---	0	0	0	0	1	5	0.545455	0	0	1	64	70	0	3		0	10.1667	17		0	0	96	102	0	0		0	7.93218	4.93218		0	0	56.8644	28	0	0
1	70.1708	---	---	0	0	0	0	1	4	0.52381	0	0	1	64	71	0	3		0	10	17		0	0	96	102	0	0		0	8	5		0	0	57	28	0	0
1	70.2118	---	---	0	0	0	0	1	3	1	0	0	1	64	71	0	3		0	10	17		0	0	96	102	0	0		0	8	5		0	0	57	28	0	0
1	70.2475	---	---	0	0	0	0	1	3	1	0	0	1	64	71	0	3		0	10	17		0	0	96	102	0	0		0	8	5		0	0	57	28	0	0
1	70.277	---	---	0	0	0	0	1	3	1	0	0	1	64	71	0	3		0	10	17		0	0	96	102	0	0		0	7.6324	5		0	0	57	28	0	0
1	70.3098	---	---	0	0	0	0	1	4	0.52381	0	0	1	64	71	0	3		0	10	17		0	0	96	102	0	0		0	7	5.10987		0	0	57	28	0	0
1	70.3442	---	---	0	0	0	0	1	5	0.545455	0	0	1	64	71	0	3		0	10	17		0	0	96	102	0	0		0	7	5.56154		0	0	57	28	0	0
1	70.3762	---	---	0	0	0	0	1	5	0.545455	0	0	1	64	71	0	3		0	10	17.5714		0	0	96	102	0	0		0	7.44432	6		0	0	57	28	0	0
1	70.4123	---	---	0	0	0	0	1	6	0.282051	0	0	1	64	71	0	3		0	10	18.4286		0	0	96	102	0	0		0	8	6		0	0	57	28	0	0
1	70.4496	---	---	0	0	0	0	1	5	0.545455	0	0	1	64	71	0	3		0	10	18.6667		0	0.333333	96	102	0	0		0	8	6.43372		0	0	57	28	0	0
1	70.4805	---	---	0	0	0	0	1	5	0.545455	0	0	1	64	71	0	3		0	10	18.1667		0	0.833333	96	102	0	0		0	7.5314	7		0	0	57	28	0	0
1	70.515	---	---	0	0	0	0	1	5	0.545455	0	0	1	63	71	0	3		0	9.625	16.875		0	1	96	102.375	0	0		0	6.32436	7		0	0	57	28.6756	0	0
1	70.5485	---	---	0	0	0	0	1	5	0.545455	0	0	1	63	71	0	3		0	9.25	15.75		0	1	96	102.75	0	0		0	6	6.08447		0	0	57	29	0	0
1	70.5849	---	---	0	0	0	0	3	4	1	0	0	1	64	71	0	3		0	9	14.875		0	0.875	96	103	0	0		0	6	5		0	0	57	29	0	0
1	70.6176	---	---	0	0	0	0	1	4	0.52381	0	0	1	64	71	0	3		0	9	14.375		0	0.375	96	103	0	0		0	6	5		0	0	57	29	0	0
1	70.6464	---	---	0	0	0	0	1	4	0.52381	0	0	1	64	71	0	3		0	9	14		0	0	96	103	0	0		0	6	5		0	0	57	29	0	0
1	70.6766	---	---	0	0	0	0	1	4	0.52381	0	0	1	64	71	0	3		0	9	14		0	0	96	103	0	0		0	6	5		0	0	57	29	0	0
1	70.736	---	---	0	0	0	0	2	4	1	0	0	1	64	71	0	3		0	9	14.2		0	0	96	103	0	0		0	6	6		0	0	57	29	0	0
1	70.7758	---	---	0	0	0	0	1	3	1	0	0	1	64	71	0	3		0	9	15		0	0	96	103	0	0		0	5.60162	5.60162		0	0	57	29	0	0
1	70.8723	---	---	0	0	0	0	1	4	0.52381	0	0	1	64	71	0	3		0	9	15		0	0	96	103	0	0		0	5	6		0	0	57.5096	29	0	0
1	70.9182	---	---	0	0	0	0	1	5	0.545455	0	0	1	64	71	0	3		0	9	15.4		0	0	96	103.4	0	0		0	5	6		0	0	58	29	0	0
1	71.0036	---	---	0	0	0	0	2	5	0.608392	0	0	1	64	71	0	3		0	9	17		0	0	97.1667	104	0	0		0	6	6		0	0	58	29	0	0
1	71.091	---	---	0	0	0	0	2	3	1	0	0	1	64	71	0	3		0	9	16		0	0	98	104	0	0		0	6	6		0	0	58	29	0	0
1	71.1279	---	---	0	0	0	0	2	4	1	0	0	1	65	71	0	3		0	9	16		0	0	98	104	0	0		0	6	6		0	0	58	29	0	0
1	71.1675	---	---	0	0	0	0	1	5	0.545455	0	0	1	65	71	0	3		0	8.4	16		0	0	98	104	0	0		0	5.06196	6		0	0	58	29	0	0
1	71.203	---	---	0	0	0	0	1	5	0.545455	0	0	1	65	71	0	3		0	8	16		0	0	98	104	0	0		0	5	6		0	0	58	29	0	0
1	71.2357	---	---	0	0	0	0	1	4	0.52381	0	0	1	65	71	0	3		0	8	15.4		0	0	98	104	0	0		0	6	6		0	0	58	29	0	0
1	71.2654	---	---	0	0	0	0	1	3	1	0	0	1	65	71	0	3		0	8	13.6		0	0	98	104	0	0		0	6	5.54958		0	0	58	29	0	0
1	71.2869	---	---	0	0	0	0	1	2	1	0	0	1	65	71	0	3		0	8.16667	13.1667		0	0	98	104	0	0		0	6	5		0	0	58	29	0	0
1	71.3028	---	---	0	0	0	0	1	2	1	0	0	1	65	70	0	3		0	8.33333	13.3333		0	0	98	104	0	0		0	6	5		0	0	58	29	0	0
1	71.3178	---	---	0	0	0	0	1	2	1	0	0	1	65	70	0	3		0	8.66667	13.6667		0	0	98	104	0	0		0	6.28232	5.28232		0	0	58	29	0	0
1	71.3419	---	---	0	0	0	0	1	4	0.52381	0	0	1	65	70	0	3		0	9	14		0	0	98	104	0	0		0	6.61255	5.61255		0	0	58	29	0	0
1	71.4198	---	---	0	0	0	0	1	4	0.52381	0	0	1	65	70	0	3		0	9	13		0	0	98	104	0	0		0	7	5.09461		0	0	58	29	0	0
1	71.481	---	---	0	0	0	0	2	4	1	0	0	1	65	70	0	3		0	11	13		0	0	98	104	0	0		0	8.35635	5		0	0	58	29	0	0
1	71.5692	---	---	0	0	0	0	2	4	1	0	0	1	65	70	0	3		0	10.25	13		0	0	98	104	0	0		0	8.55495	4.77747		0	0	58	29	0	0
1	71.6179	---	---	0	0	0	0	2	4	1	0	0	1	65	70	0	3		0	9.42857	13		0	0	98.5714	104	0	0		0	7.04895	4.02447		0	0	58	29	0	0
1	71.6606	---	---	0	0	0	0	2	4	1	0	0	1	65	70	0	3		0	9	13		0	0	99	104	0	0		0	7	4		0	0	58	29	0	0
1	71.6949	---	---	0	0	0	0	2	4	1	0	0	1	65	70	0	3		0	9	13		0	0	99	104	0	0		0	7	4		0	0	58	29	0	0
1	71.73	---	---	0	0	0	0	2	3	1	0	0	1	65	70	0	3		0	9.33333	13		0	0	99	104.333	0	0		0	7	4		0	0	58	29	0	0
1	71.7691	---	---	0	0	0	0	2	3	1	0	0	1	65	70	0	3		0	10	13		0	0	99	105	0	0		0	7	4		0	0	58	29	0	0
1	71.7954	---	---	0	0	0	0	2	3	1	0	0	1	65	70	0	3		0	11.2	13.6		0	0	99	105	0	0		0	7	4		0	0	58	29	0	0
1	71.8284	---	---	0	0	0	0	2	3	1	0	0	1	65	70	0	3		0	11.6667	14		0	0	99	105	0	0		0	7	4		0	0	58	29	0	0
1	71.8616	---	---	0	0	0	0	2	3	1	0	0	1	65	70	0	3		0	11.3333	14		0	0	99	105	0	0		0	7.34785	4		0	0	58	29	0	0
1	71.8919	---	---	0	0	0	0	3	3	1	0	0	1	65	70	0	3		0	12.3333	14		0	0	99	105	0	0		0	7.84981	4		0	0	58	29	0	0
1	71.9315	---	---	0	0	0	0	3	4	1	0	0	1	64	70	0	3		0	13.4	14.4		0	0	99	105	0	0		0	8.41438	4		0	0	57.5856	29	0	0
1	71.9734	---	---	0	0	0	0	3	2	1	0	0	1	64	70	0	3		0	14	15		0	0	98.8	105	0	0		0	8.94866	4		0	0	57.0513	29	0	0
1	72.0128	---	---	0	0	0	0	4	1	0.52381	0	0	1	64	70	0	3		0	14	15		0	0	98	105	0	0		0	9	4		0	0	57	29	0	0
1	72.0478	---	---	0	0	0	0	5	1	0.545455	0	0	1	64	70	0	3		0	14.8	15		0	0	98	105	0	0		0	9.43596	4		0	0	57	29	0	0
1	72.0854	---	---	0	0	0	0	5	2	0.608392	0	0	1	64	70	0	3		0	14.5	15		0	0	98	105	0	0		0	10.3559	4		0	0	57.178	29	0	0
1	72.1193	---	---	0	0	0	0	4	2	1	0	0	1	65	70	0	3		0	14	15		0	0	98	105	0	0		0	11.2725	4		0	0	57.6362	29	0	0
1	72.1609	---	---	0	0	0	0	5	3	1	0	0	1	65	70	0	3		0	15	14		0	0	98.5	105	0	0		0	12	4		0	0	58	29	0	0
1	72.1925	---	---	0	0	0	0	3	3	1	0	0	1	65	70	0	3		0	15.75	13.25		0	0	98.875	105	0	0		0	12.0448	4		0	0	58	29	0	0
1	72.2235	---	---	0	0	0	0	4	4	1	0	0	1	65	70	0	3		0	17.2	13		0	0	99	105	0	0		0	12.7016	4		0	0	58	29	0	0
1	72.2564	---	---	0	0	0	0	3	4	1	0	0	1	65	70	0	3		0	18.75	13		0	0	99	105	0	0		0	13.6704	4		0	0	58	29	0	0
1	72.2877	---	---	0	0	0	0	3	3	1	0	0	1	65	70	0	3		0	18	13		0	0	99	105	0	0		0	14	4		0	0	58	29	0	0
1	72.3193	---	---	0	0	0	0	2	3	1	0	0	1	65	70	0	3		0	18	12.4		0	0	99	105	0	0		0	13.7193	4		0	0	58	29.2807	0	0
1	72.3508	---	---	0	0	0	0	3	3	1	0	0	1	65	70	0	3		0	17.8333	12		0	0	99.1667	105	0	0		0	13.0948	4		0	0	58	29.9052	0	0
1	72.3883	---	---	0	0	0	0	3	4	1	0	0	1	65	70	0	3		0	17.1667	12		0	0	99.8333	105	0	0		0	11.6999	4.43335		0	0	58	30	0	0
1	72.4179	---	---	0	0	0	0	3	3	1	0	0	1	65	71	0	3		0	16.6667	12		0	0	100	105	0	0		0	10.5996	4.80012		0	0	58	30	0	0
1	72.4518	---	---	0	0	0	0	3	3	1	0	0	1	65	71	0	3		0	16.1667	12		0	0	100	105	0	0		0	9.58242	5		0	0	58	30	0	0
1	72.4843	---	---	0	0	0	0	2	3	1	0	0	1	65	71	0	3		0	15.2	11.6		0	0	100	105	0	0		0	8.66472	5		0	0	58	30	0	0
1	72.5146	---	---	0	0	0	0	2	3	1	0	0	1	65	71	0	3		0	14	11		0	0	100	105	0	0		0	8.09283	5.09283		0	0	57.8143	30	0	0
1	72.543	---	---	0	0	0	0	2	5	0.608392	1	0	8	65	71	0	3		1	19.25	41.75		2.25	24	100.75	105	0	0		0	8.42959	5.42959		0	0	57.1408	30	0	0
1	72.632	---	---	0	0	0	0	1	5	0.545455	0	0	1	65	71	0	3		0	13	15		0	0	102	103	0	0		0	9	6		0	0	56	30	0	0
1	72.7866	---	---	0	0	0	0	1	5	0.545455	0	0	1	65	71	0	3		0	22	12		0	0	102	103	0	0		0	6	5		0	0	56	28.9713	0	0
1	72.9059	---	---	0	0	0	0	2	5	0.608392	0	0	1	66	71	0	3		0	9	13		0	0	102	101	0	0		0	6	5		0	0	56	28	0	0
1	72.9944	---	---	0	0	0	0	3	3	1	0	0	1	66	71	0	3		0	8	14		0	0	102.2	101	0	0		0	6	5.5925		0	0	56	28	0	0
1	73.0949	---	---	0	0	0	0	2	4	1	0	0	1	66	71	0	3		0	8	14		0	0	103	101	0	0		0	5.4839	6		0	0	57	28	0	0
1	73.2184	---	---	0	0	0	0	2	4	1	0	0	1	66	71	0	3		0	8.75	13.25		0	0	103	101	0	0		0	6.50268	6		0	0	57	28	0	0
1	73.3458	---	---	0	0	0	0	1	4	0.52381	0	0	1	66	70	0	3		0	8	12		0	0	103	101	0	0		0	6	5.4318		0	0	58	28	0	0
1	73.4106	---	---	0	0	0	0	1	4	0.52381	0	0	1	66	70	0	3		0	8	12		0	0	103	101	0	0		0	6	5		0	0	58	28	0	0
1	73.4849	---	---	0	0	0	0	1	4	0.52381	0	0	1	66	70	0	3		0	8	12		0	0	103	101	0	0		0	6	5		0	0	58	28	0	0
1	73.5981	---	---	0	0	0	0	2	3	1	0	0	1	66	70	0	3		0	9.66667	11.3333		0	0	103	101	0	0		0	6.52803	5		0	0	58	28	0	0
1	73.7455	---	---	0	0	0	0	3	2	1	0	0	1	66	70	0	3		0	8.42857	10		0	0	103	101	0	0		0	6	4		0	0	58	28	0	0
1	73.8738	---	---	0	0	0	0	2	2	1	0	0	1	66	70	0	3		0	8.83333	10.8333		0	0	103	101	0	0		0	6	4		0	0	58	28	0	0
1	73.9768	---	---	0	0	0	0	2	2	1	0	0	1	66	70	0	3		0	9	11		0	0	103	101	0	0		0	6	4		0	0	58	28	0	0
1	74.0216	---	---	0	0	0	0	1	4	0.52381	0	0	1	66	70	0	3		0	8.25	11		0	0	103	101	0	0		0	5.2273	3.2273		0	0	57.2273	28	0	0
1	74.1663	---	---	0	0	0	0	1	3	1	0	0	1	66	70	0	3		0	8	12		0	0	103	102	0	0		0	5	4		0	0	57	28	0	0
1	74.2521	---	---	0	0	0	0	1	3	1	0	0	1	66	70	0	3		0	8	11.4286		0	0	102.429	102	0	0		0	5	4		0	0	57	28	0	0
1	74.3053	---	---	0	0	0	0	1	4	0.52381	0	0	1	66	70	0	3		0	8	11.375		0	0	102	102	0	0		0	5	4		0	0	57	28	0	0
1	74.3452	---	---	0	0	0	0	2	4	1	0	0	1	66	70	0	3		0	8	11.875		0	0	102	102	0	0		0	5	4		0	0	57	28	0	0
1	74.3888	---	---	0	0	0	0	2	4	1	0	0	1	66	70	0	3		0	8	12.4286		0	0	102	102	0	0		0	5	4		0	0	57	28	0	0
1	74.4345	---	---	0	0	0	0	2	4	1	0	0	1	66	70	0	3		0	8	13		0	0	102	102	0	0		0	5	4		0	0	57	28	0	0
1	74.4759	---	---	0	0	0	0	2	3	1	0	0	1	66	70	0	3		0	8	13		0	0	102	101.286	0	0		0	5	4		0	0	57	28	0	0
1	74.5148	---	---	0	0	0	0	1	4	0.52381	0	0	1	66	70	0	3		0	8.33333	12.8333		0	0	102	101	0	0		0	5	4		0	0	57	28	0	0
1	74.5584	---	---	0	0	0	0	2	4	1	0	0	1	66	70	0	3		0	10	12		0	0	102	101	0	0		0	5	4		0	0	57	28	0	0
1	74.6012	---	---	0	0	0	0	1	4	0.52381	0	0	1	66	69	0	3		0	10	12		0	0	102	101	0	0		0	5	4		0	0	57	28	0	0
1	74.6393	---	---	0	0	0	0	1	4	0.52381	0	0	1	66	69	0	3		0	10.4	11.6		0	0	102	101	0	0		0	5	4		0	0	57	28	0	0
1	74.6747	---	---	0	0	0	0	2	4	1	0	0	1	66	70	0	3		0	11	11		0	0	102	101	0	0		0	5	3.22029		0	0	57	28	0	0
1	74.7168	---	---	0	0	0	0	2	2	1	0	0	1	66	70	0	3		0	11.8333	11.8333		0	0	102	101	0	0		0	5	3		0	0	57	28	0	0
1	74.7489	---	---	0	0	0	0	2	3	1	0	0	1	66	70	0	3		0	11.5	12		0	0	102	101	0	0		0	5	3		0	0	57	28	0	0
1	74.7789	---	---	0	0	0	0	1	3	1	0	0	1	66	69	0	3		0	10.6667	12		0	0	102	101	0	0		0	5	3		0	0	57	28	0	0
1	74.8167	---	---	0	0	0	0	1	3	1	0	0	1	66	69	0	3		0	10.5	12.5		0	0	102	101	0	0		0	5	3		0	0	57	28	0	0
1	74.8519	---	---	0	0	0	0	1	2	1	0	0	1	66	69	0	3		0	11	13		0	0	102.167	101	0	0		0	5	3		0	0	57	28	0	0
1	74.885	---	---	0	0	0	0	1	2	1	0	0	1	66	69	0	3		0	11	13		0	0	102.833	101	0	0		0	5	3		0	0	57	28	0	0
1	74.9216	---	---	0	0	0	0	1	3	1	0	0	1	66	69	0	3		0	10.3333	13		0	0	103	101	0	0		0	5	3		0	0	57	28	0	0
1	74.9503	---	---	0	0	0	0	1	3	1	0	0	1	66	69	0	3		0	10	13		0	0	103	100.6	0	0		0	5	3		0	0	57	28	0	0
1	74.9928	---	---	0	0	0	0	1	3	1	0	0	1	66	69	0	3		0	10.5	13.75		0.25	0.5	103	100	0	0		0	5	3		0	0	57	28	0	0
1	75.0331	---	---	0	0	0	0	1	3	1	0	0	1	66	69	0	3		1	11.6	15.8		1	2	103	100	0	0		0	5	3		0	0	57	28	0	0
1	75.2107	---	---	0	0	0	0	4	3	1	0	0	1	66	69	0	3		0	9	13		0	0	103	100	0	0		0	5	4		0	0	57	28	0	0
1	75.3516	---	---	0	0	0	0	4	3	1	0	0	1	66	69	0	3		0	10	13		0	0	103	100	0	0		0	5.9462	4		0	0	57	28	0	0
1	75.3844	---	---	0	0	0	0	3	3	1	0	0	1	66	69	0	3		0	10	13		0	0	103	100	0	0		0	6	4		0	0	57	28	0	0
1	75.413	---	---	0	0	0	0	3	1	1	0	0	1	66	70	0	3		0	9.83333	13.1667		0	0	103	100	0	0		0	5.55637	4.44363		0	0	57	28	0	0
1	75.4522	---	---	0	0	0	0	2	2	1	0	0	1	66	70	0	3		0	9.16667	13.8333		0	0	103	100	0	0		0	5	5		0	0	57	28	0	0
1	75.4905	---	---	0	0	0	0	2	3	1	0	0	1	66	70	0	3		0	9	15		0	0	103	100	0	0		0	5.41654	5		0	0	57	28	0	0
1	75.534	---	---	0	0	0	0	2	3	1	0	0	1	66	70	0	3		0	9.66667	14.3333		0	0	103	100	0	0		0	6	4.58856		0	0	57	28	0	0
1	75.5713	---	---	0	0	0	0	2	3	1	0	0	1	66	70	0	3		0	10	14		0	0	103	100	0	0		0	5.48054	4		0	0	57	28	0	0
1	75.6113	---	---	0	0	0	0	2	3	1	0	0	1	66	70	0	3		0	9.75	13.875		0	0	103	100	0	0		0	5	4		0	0	57	28	0	0
1	75.6704	---	---	0	0	0	0	2	5	0.608392	0	0	1	66	70	0	3		0	8.25	13.125		0	0	103	100	0	0		0	4.98643	4		0	0	57	28	0	0
1	75.7207	---	---	0	0	0	0	2	5	0.608392	0	0	1	66	70	0	3		0	9.14286	13		0	0	103	100	0	0		0	4.09826	4		0	0	57	28	0	0
1	75.758	---	---	0	0	0	0	2	4	1	0	0	1	66	70	0	3		0	10	13		0	0	103	100	0	0		0	4.81998	4		0	0	57	28	0	0
1	75.7977	---	---	0	0	0	0	2	5	0.608392	0	0	1	66	70	0	3		0	10	12.8		0	0	103	99.8	0	0		0	5	4		0	0	57	28	0	0
1	75.8269	---	---	0	0	0	0	2	5	0.608392	0	0	1	65	70	0	3		0	10	12.2		0	0	103	99.2	0	0		0	5	4.26162		0	0	57	28	0	0
1	75.8599	---	---	0	0	0	0	2	5	0.608392	0	0	1	65	70	0	3		0	10	12.5		0	0	103	99	0	0		0	5	4.7601		0	0	57	28	0	0
1	75.8934	---	---	0	0	0	0	2	5	0.608392	0	0	1	65	70	0	3		0	10	13		0	0	103	99	0	0		0	5.27062	5		0	0	57	28	0	0
1	75.9657	---	---	0	0	0	0	1	5	0.545455	0	0	1	65	70	0	3		0	9	14		0	0	103	99	0	0		0	6	5		0	0	57	28	0	0
1	76.0045	---	---	0	0	0	0	2	4	1	0	0	1	65	70	0	3		0	9	14		0	0	103	99	0	0		0	6	5.81449		0	0	57	28	0	0
1	76.0434	---	---	0	0	0	0	2	4	1	0	0	1	65	70	0	3		0	8.5	14		0	0	103	99	0	0		0	5.95896	7		0	0	57	28	0	0
1	76.0877	---	---	0	0	0	0	2	4	1	0	0	1	65	70	0	3		0	8	13.5714		0	0	103	99	0	0		0	5	7		0	0	57	28	0	0
1	76.131	---	---	0	0	0	0	3	3	1	0	0	1	65	70	0	3		0	8	13		0	0	103	99	0	0		0	5	6.67337		0.32663	0	57	28	0	0
1	76.1689	---	---	0	0	0	0	2	3	1	0	0	1	65	70	0	3		0	9	12		0	0	103	99	0	0		0	5	6.2821		0.717897	0	57	28	0	0
1	76.2624	---	---	0	0	0	0	2	3	1	0	0	1	65	70	0	3		0	9	13		0	0	103	99	0	0		0	5	7		0	0	57	28	0	0
1	76.3178	---	---	0	0	0	0	2	2	1	0	0	1	65	70	0	3		0	9	13		0	0	103	99	0	0		0	5.03537	7.10611		0	0.247586	57	28.0354	0	0
1	76.3525	---	---	0	0	0	0	2	2	1	0	0	1	65	70	0	3		0	9.25	13.5		0	0	103	99	0	0		1	5.76867	9.30601		0	5.38068	57	28.7687	0	0
1	76.38	---	---	0	0	0	0	2	2	1	0	0	1	65	70	0	3		0	10	15		0	0	103	99	0	0		1	6.93767	10		0	7	57	29	0	0
1	76.4235	---	---	0	0	0	0	2	3	1	0	0	1	65	70	0	3		0	10	16		0	0	103	99	0	0		1	5.60763	9		0	3.21526	57	29	0	0
1	76.4581	---	---	0	0	0	0	3	3	1	0	0	1	65	70	0	3		0	10.3333	15.6667		0	0	103	99.3333	0	0		1	5.28037	8.71963		0	1.43927	57	29	0	0
1	76.4973	---	---	0	0	0	0	3	3	1	0	0	1	64	70	0	3		0	11	15		0	0	103	100	0	0		0	6	8		0	0	57	29	0	0
1	76.5316	---	---	0	0	0	0	3	2	1	0	0	1	64	70	0	3		0	11	15		0	0	103	100	0	0		0	6.20017	8		0	0	57	29	0	0
1	76.5624	---	---	0	0	0	0	4	3	1	0	0	1	64	70	0	3		0	13	14		0	0	103	100	0	0		0	6.94671	8		0	0	57	29	0	0
1	76.5933	---	---	0	0	0	0	4	4	1	0	0	1	64	70	0	3		0	12.4	14.6		0	0	103	100	0	0		0	6.18289	8		0	0	57	29	0	0
1	76.6252	---	---	0	0	0	0	4	3	1	0	0	1	64	70	0	3		0	11.5	15		0	0	103	100	0	0		0	6	8.80049		0	0	57.8005	29	0	0
1	76.6597	---	---	0	0	0	0	4	3	1	0	0	1	64	70	0	3		0	11	15		0	0	103	100	0	0		0	5.3558	9		0	0	58	29	0	0
1	76.6995	---	---	0	0	0	0	3	2	1	0	0	1	64	70	0	3		0	11	15		0	0	103	100	0	0		0	4.60362	9		0	0	58	29	0	0
1	76.7379	---	---	0	0	0	0	4	2	1	0	0	1	64	70	0	3		0	10.3333	15		0	0	103	100	0	0		0	4.03631	9		0	0	58	29	0	0
1	76.7744	---	---	0	0	0	0	4	3	1	0	0	1	64	70	0	3		0	10.3333	15		0	0	103	100	0	0		0	4	9		0	0	58	29	0	0
1	76.8098	---	---	0	0	0	0	3	3	1	0	0	1	64	70	0	3		0	10.6	15.4		0	0	103	100	0	0		0	4.90576	9		0	0	58	29	0	0
1	76.8402	---	---	0	0	0	0	3	3	1	0	0	1	64	70	0	3		0	10	16		0	0	103	100	0	0		0	4.11051	9		0	0	58	29	0	0
1	76.8724	---	---	0	0	0	0	3	3	1	0	0	1	64	70	0	3		0	10	16		0	0	103	100	0	0		0	4	8.91143		0	0	58	29	0	0
1	76.9297	---	---	0	0	0	0	3	3	1	0	0	1	64	70	0	3		0	10	13		0	0	103	100	0	0		0	4	8		0	0	58	29	0	0
1	76.9868	---	---	0	0	0	0	3	3	1	0	0	1	64	70	0	3		0	10	13		0	0	103	100	0	0		0	4	8		0	0	58	29	0	0
1	77.0279	---	---	0	0	0	0	3	3	1	0	0	1	64	70	0	3		0	10.5	14		0	0	103	100	0	0		0	4	8		0	0	58	29	0	0
1	77.1035	---	---	0	0	0	0	3	6	0.637186	0	0	1	64	70	0	3		0	11	15		0	0	103	100	0	0		0	4	8.07248		0	0	58	29	0	0
1	77.1387	---	---	0	0	0	0	3	4	1	0	0	1	64	70	0	3		0	10.5714	15.4286		0	0	102.571	100	0	0		0	4	8.74861		0	0	58	29	0	0
1	77.1763	---	---	0	0	0	0	3	6	0.637186	0	0	1	64	70	0	3		0	10	16		0	0	102	100	0	0		0	4	8.45479		0	0	58	29	0	0
1	77.2121	---	---	0	0	0	0	2	6	0.608392	0	0	1	64	70	0	3		0	9.4	16		0	0	102	100	0	0		0	4	8		0	0	58	29	0	0
1	77.2599	---	---	0	0	0	0	2	6	0.608392	0	0	1	64	70	0	3		0	9.5	16		0	0	102	100	0	0		0	4	8		0	0	58	29	0	0
1	77.2887	---	---	0	0	0	0	2	6	0.608392	0	0	1	64	70	0	3		0	10	16		0	0	102	100	0	0		0	4.49197	8		0	0	57.508	29	0	0
1	77.3275	---	---	0	0	0	0	3	6	0.637186	0	0	1	64	70	0	3		0	10	16.5714		0	0	102	100	0	0		0	5	8		0	0	57	29	0	0
1	77.3666	---	---	0	0	0	0	2	6	0.608392	0	0	1	63	70	0	3		0	9.8	17		0	0	102	99.8	0	0		0	5	8		0	0	57	28.5752	0	0
1	77.4063	---	---	0	0	0	0	3	5	1	0	0	1	63	70	0	3		0	9	17		0	0	102	99	0	0		0	5	8.03729		0	0	57	28	0	0
1	77.4504	---	---	0	0	0	0	3	4	1	0	0	1	63	70	0	3		0	9	17		0	0	102	99	0	0		0	5	8.69621		0	0	57	28	0	0
1	77.5003	---	---	0	0	0	0	3	3	1	0	0	1	63	70	0	3		0	9	17		0	0	102	99	0	0		0	5	9		0	0	57	28	0	0
1	77.532	---	---	0	0	0	0	3	3	1	0	0	1	63	70	0	3		0	9	17		0	0	102	99	0	0		0	5	9		0	0	57	28	0	0
1	77.5729	---	---	0	0	0	0	2	3	1	0	0	1	63	70	0	3		0	9	15.6667		0	0	102	99	0	0		0	5	8.08765		0	0	57	28	0	0
1	77.6078	---	---	0	0	0	0	3	4	1	0	0	1	63	70	0	3		0	9	16.75		0	0	102	99	0	0		0	5	10		0	0	57	28	0	0
1	77.6429	---	---	0	0	0	0	3	3	1	0	0	1	63	70	0	3		0	9	17		0	0	102	99	0	0		0	5	10		0	0	57	28	0	0
1	77.6911	---	---	0	0	0	0	3	3	1	0	0	1	63	69	0	3		0	9	17		0	0	102	99	0	0		0	5	10		0	0	57	28	0	0
1	77.7237	---	---	0	0	0	0	2	3	1	0	0	1	63	69	0	3		0	9	17		0	0	102	99	0	0		0	5	10		0	0	57	28	0	0
1	77.7569	---	---	0	0	0	0	2	4	1	0	0	1	63	69	0	3		0	10	18		0	0	102	99	0	0		0	5	11		0	0	57	28	0	0
1	77.7943	---	---	0	0	0	0	2	5	0.608392	0	0	1	63	69	0	3		0	10	18		0	0	102	99	0	0		0	5	11		0	0	57	28	0	0
1	77.8269	---	---	0	0	0	0	2	6	0.608392	0	0	1	63	69	0	3		0	10.75	18		0	0	102	99	0	0		0	5.48944	12		0	0	57	28	0	0
1	77.865	---	---	0	0	0	0	3	6	0.637186	0	0	1	63	69	0	3		0	11.75	18		0	0	102	99	0	0		0	7	12		0	0	57	28	0	0
1	77.9037	---	---	0	0	0	0	3	6	0.637186	0	0	1	63	69	0	3		0	12	17.7778		0	0	102	99	0	0		0	7	12		0	0	57	28	0	0
1	77.9398	---	---	0	0	0	0	3	7	0.649917	0	0	1	63	68	0	3		0	12	17.3333		0	0	102	99	0	0		0	7	12		0	0	57	28	0	0
1	77.9777	---	---	0	0	0	0	2	6	0.608392	0	0	1	63	68	0	3		0	12	17.1		0	0	102	99	0	0		0	7	11		0	0	57	28	0	0
1	78.0112	---	---	0	0	0	0	1	7	0.282051	0	0	1	63	68	0	3		0	12	17.4		0	0	102	99	0	0		0	7	11		0	0	57	28	0	0
1	78.0631	---	---	0	0	0	0	2	6	0.608392	0	0	1	63	68	0	3		0	12	17.9		0	0	102	99	0	0		0	7	12		0	0	57	28	0	0
1	78.0976	---	---	0	0	0	0	2	7	0.334842	0	0	1	63	68	0	3		0	12	17.5714		0	0	102	99	0	0		0	7	12		0	0	57	28	0	0
1	78.132	---	---	0	0	0	0	2	6	0.608392	0	0	1	63	68	0	3		0	12	17.1429		0	0	102	99	0	0		0	7	11.7892		0	0	57.2108	28	0	0
1	78.1775	---	---	0	0	0	0	2	5	0.608392	0	0	1	63	68	0	3		0	11	17.5		0	0	102	99	0	0		0	6.47937	11		0	0	58	28	0	0
1	78.2137	---	---	0	0	0	0	2	5	0.608392	0	0	1	63	68	0	3		0	10.25	17.875		0	0	102	99	0	0		0	5.72931	10.4586		0	0	58	28	0	0
1	78.2432	---	---	0	0	0	0	2	5	0.608392	0	0	1	63	68	0	3		0	10	17.75		0	0	102	99	0	0		0	5.06493	9.12986		0	0	58	28	0	0
1	78.2774	---	---	0	0	0	0	2	6	0.608392	0	0	1	63	68	0	3		0	10	17.25		0	0	102	99	0	0		0	5	8.17264		0	0	58	28	0	0
1	78.311	---	---	0	0	0	0	2	6	0.608392	0	0	1	63	68	0	3		0	9.83333	16.8333		0	0	102.333	99	0	0		0	5	8		0	0	58	28	0	0
1	78.3502	---	---	0	0	0	0	2	6	0.608392	0	0	1	62	69	0	3		0	9.16667	16.1667		0	0	103.667	99	0	0		0	5	8		0	0	58	28	0	0
1	78.3845	---	---	0	0	0	0	2	6	0.608392	0	0	1	63	69	0	3		0	9	16		0	0	104	99	0	0		0	5	8		0	0	58	28	0	0
1	78.4226	---	---	0	0	0	0	2	3	1	0	0	1	63	69	0	3		0	9	16		0	0	104	99	0	0		0	5	8		0	0	58	28	0	0
1	78.5136	---	---	0	0	0	0	2	1	1	0	0	1	63	69	0	3		0	9	14.2		0	0	104	98.2	0	0		0	5	6.66316		0	0	58	28	0	0
1	78.5588	---	---	0	0	0	0	3	1	1	0	0	1	63	69	0	3		0	9	14		0	0	104	98	0	0		0	4.81769	6		0	0	58	28	0	0
1	78.5974	---	---	0	0	0	0	3	2	1	0	0	1	63	69	0	3		0	9	14		0	0	104	98	0	0		0	4.22141	6		0	0	58	28	0	0
1	78.6378	---	---	0	0	0	0	3	2	1	0	0	1	63	69	0	3		0	9	14		0	0	104	98	0	0		0	4.31456	6		0	0	58	28	0	0
1	78.6815	---	---	0	0	0	0	2	4	1	0	0	1	63	69	0	3		0	9	14		0	0	104	98	0	0		0	4.81492	6		0	0	58	28	0	0
1	78.7299	---	---	0	0	0	0	2	2	1	0	0	1	63	69	0	3		0	9	14		0	0	104	98	0	0		0	5.89724	6		0	0	58	28	0	0
1	78.7623	---	---	0	0	0	0	2	3	1	0	0	1	63	69	0	3		0	9.75	14		0	0	104	98	0	0		0	6	6		0	0	58	28	0	0
1	78.8	---	---	0	0	0	0	2	3	1	0	0	1	63	69	0	3		0	10.5	14		0	0	104	98	0	0		0	6.49324	6		0	0	58	28	0	0
1	78.8375	---	---	0	0	0	0	2	2	1	0	0	1	63	69	0	3		0	11.1667	13.8333		0	0	104	98	0	0		0	7.33949	6		0	0	58	28	0	0
1	78.8837	---	---	0	0	0	0	2	0	1	0	0	1	63	69	0	3		0	11.8333	13.1667		0	0	104	98	0	0		0	8	6		0	0	58	28	0	0
1	78.9235	---	---	0	0	0	0	3	0	0.428571	0	0	1	63	69	0	3		0	12.6	12.4		0	0	104	98	0	0		0	8.11875	5.88125		0	0	58	28	0	0
1	78.9764	---	---	0	0	0	0	3	0	0.428571	0	0	1	63	69	0	3		0	13	12		0	0	104	98	0	0		0	9	5		0	0	58	28	0	0
1	79.0523	---	---	0	0	0	0	3	0	0.428571	0	0	1	65	69	0	3		0	14.8333	11.6667		0	0	104	97.8333	0	0		0	9.99294	5		0	0	58	28	0	0
1	79.1313	---	---	0	0	0	0	4	1	0.52381	0	0	1	64	69	0	3		0	20.8	10.6		0.6	0	104.6	97	0	0		0	10	5		0	0	58	28	0	0
1	79.1658	---	---	0	0	0	0	3	1	1	0	0	1	64	69	0	3		0	22.5714	10.7143		1	0	105	97	0	0		0	10.4685	4.76574		0	0	58.2343	28	0	0
1	79.2011	---	---	0	0	0	0	5	0	0.166667	0	0	1	64	69	0	3		0	23.4286	10.2857		1	0	105	97	0	0		0	11.82	4.08999		0	0	58.91	28	0	0
1	79.2376	---	---	0	0	0	0	5	0	0.166667	0	0	1	64	69	0	3		0	22.4	10		0.6	0	105	97	0	0		0	11.3887	4		0	0	59	28	0	0
1	79.2782	---	---	0	0	0	0	5	0	0.166667	0	0	1	64	69	0	3		0	19.4	9.8		0	0	105	96.8	0	0		0	11	4.39032		0	0	59	28	0	0
1	79.3206	---	---	0	0	0	0	5	1	0.545455	0	0	1	65	69	0	3		0	17	9		0	0	105	96	0	0		0	11	5.28575		0	0	59.2857	28	0	0
1	79.4025	---	---	0	0	0	0	4	1	0.52381	0	0	1	65	69	0	3		0	13.1667	9.83333		0	0	105	96	0	0		0	10.0836	5.91643		0	0	60	28	0	0
1	79.5194	---	---	0	0	0	0	6	1	0.282051	0	0	1	65	69	0	3		0	15	8.28571		0	0	105	95.7143	0	0		0	11	5		0	0	60	28	0	0
1	79.6523	---	---	0	0	0	0	5	0	0.166667	0	0	1	65	68	0	3		0	15	7.5		0	0	105	95	0	0		0	10	5		0	0	60	26	0	0
1	79.7587	---	---	0	0	0	0	5	0	0.166667	0	0	1	65	68	0	3		0	14	7		0	0	105	95	0	0		0	9	5		0	0	60	26	0	0
1	79.8421	---	---	0	0	0	0	5	0	0.166667	0	0	1	65	68	0	3		0	14	7		0	0	105	94	0	0		0	9	5		0	0	60	26	0	0
1	79.9983	---	---	0	0	0	0	5	0	0.166667	0	0	1	65	68	0	3		0	16	5		0	0	105	94.4	0	0		0	10	4		0	0	60	26	0	0
1	80.1361	---	---	0	0	0	0	5	0	0.166667	0	0	1	65	68	0	3		0	16.6667	5		0	0	105	94.3333	0	0		0	11.9426	4		0	0	60	25.0574	0	0
1	80.269	---	---	0	0	0	0	5	0	0.166667	0	0	1	65	68	0	3		0	18	5.33333		0	0	105.333	94	0	0		0	13	4		0	0	60	25	0	0
1	80.3371	---	---	0	0	0	0	5	0	0.166667	0	0	1	65	68	0	3		0	18	4		0	0	107	94	0	0		0	12.2047	3.20467		0	0	60	25	0	0
1	80.4471	---	---	0	0	0	0	5	0	0.166667	0	0	1	65	68	0	3		0	17	4		0	0	108	94	0	0		0	12.5573	3		0	0	61.5573	25	0	0
1	80.52	---	---	0	0	0	0	5	0	0.166667	0	0	1	65	68	0	3		0	17.7143	4.71429		0	0	108.714	94	0	0		0	13	3.77153		0	0	62	25	0	0
1	80.5949	---	---	0	0	0	0	5	0	0.166667	0	0	1	65	68	0	3		0	17	5		0	0	109	94	0	0		0	12	4		0	0	62	25	0	0
1	80.6813	---	---	0	0	0	0	5	0	0.166667	0	0	1	65	68	0	3		0	17.8	5.8		0	0	109	94	0	0		0	12.8054	4		0	0	62	25	0	0
1	80.718	---	---	0	0	0	0	5	0	0.166667	0	0	1	65	68	0	3		0	18	6		0	0	109	94	0	0		0	13	4		0	0	62	25	0	0
1	80.7666	---	---	0	0	0	0	5	0	0.166667	0	0	1	65	68	0	3		0	18	5.4		0	0	109	94	0	0		0	13	3.10494		0	0	62	25	0	0
1	80.8891	---	---	0	0	0	0	7	0	0.0769231	0	0	1	65	68	0	3		0	18.2857	4		1	0	109	94	0	0		0	12.4906	3.50942		0	0	62	25	0	0
1	81.0428	---	---	0	0	0	0	6	1	0.282051	0	0	1	65	68	0	3		0	19	6.8		1	0	108	94	0	0		0	13	4		0	0	62	25	0	0
1	81.2257	---	---	0	0	0	0	5	1	0.545455	0	0	1	65	68	0	3		0	18	4.66667		0	0	109	94	0	0		0	13	4.07529		0	0	63	25	0	0
1	81.3169	---	---	0	0	0	0	5	1	0.545455	0	0	1	66	68	0	3		0	17.4	4		0	0	109	94	0	0		0	12	4.6178		0	0	63	25	0	0
1	81.3581	---	---	0	0	0	0	5	1	0.545455	0	0	1	66	68	0	3		0	18	4		0	0	109	94	0	0		0	12.4142	4		0	0	63	25	0	0
1	81.4391	---	---	0	0	0	0	5	1	0.545455	0	0	1	66	68	0	3		0	17	4		0	0	109	94	0	0		0	13	4		0	0	63	25	0	0
1	81.472	---	---	0	0	0	0	5	1	0.545455	0	0	1	66	68	0	3		0	17.75	4.75		0	0	109	94	0	0		0	13	4.45215		0	0	63	25	0	0
1	81.5154	---	---	0	0	0	0	5	2	0.608392	0	0	1	66	68	0	3		0	18	5		0	0	109	94	0	0		0	13	5		0	0	63	25	0	0
1	81.5536	---	---	0	0	0	0	5	2	0.608392	0	0	1	66	68	0	3		0	18	6		0	0	109	94	0	0		0	13	5		0	0	63	25	0	0
1	81.5886	---	---	0	0	0	0	5	2	0.608392	0	0	1	66	68	0	3		0	18	6		0	0	109	94	0	0		0	13	5		0	0	63	25	0	0
1	81.6232	---	---	0	0	0	0	5	2	0.608392	0	0	1	66	68	0	3		0	18	6		0	0	109	94	0	0		0	13	5		0	0	63	25	0	0
1	81.655	---	---	0	0	0	0	5	2	0.608392	0	0	1	66	68	0	3		0	18	7		0	0	109	94	0	0		0	13	5.85376		0	0	63	25	0	0
1	81.6877	---	---	0	0	0	0	5	2	0.608392	0	0	1	66	68	0	3		0	18	8		0	0	109	94	0	0		0	13	6		0	0	63	25	0	0
1	81.7204	---	---	0	0	0	0	5	1	0.545455	0	0	1	66	68	0	3		0	18	7.75		0	0	109	94	0	0		0	13	6		0	0	63	25	0	0
1	81.7547	---	---	0	0	0	0	5	2	0.608392	0	0	1	65	68	0	3		0	18	7		0	0	109	94	0	0		0	13.9588	5		0	0	62.9588	26	0	0
1	81.7901	---	---	0	0	0	0	5	2	0.608392	0	0	1	65	68	0	3		0	20	7		0	0	106	94.2	0	0		0	13	5		0	0	62	26	0	0
1	81.8207	---	---	0	0	0	0	6	2	0.608392	0	0	1	65	68	0	3		0	20	7		0	0	106	94.8	0	0		0	13	5		0	0	62	26	0	0
1	81.8584	---	---	0	0	0	0	5	2	0.608392	0	0	1	65	68	0	3		0	20	7		0	0	106	95	0	0		0	13.2863	5		0	0	62	26	0	0
1	81.8928	---	---	0	0	0	0	5	3	1	0	0	1	65	68	0	3		0	20.75	7		0	0	106	95	0	0		0	13.9515	5		0	0	62	26	0	0
1	81.9284	---	---	0	0	0	0	5	3	1	0	0	1	65	68	0	3		0	21	6.4		0	0	106	95	0	0		0	14	5		0	0	62	26	0	0
1	81.9555	---	---	0	0	0	0	5	3	1	0	0	1	65	68	0	3		0	21	6		0	0	106	95	0	0		0	14	5		0	0	62	26	0	0
1	81.9962	---	---	0	0	0	0	5	3	1	0	0	1	65	68	0	3		0	21	6		0	0	106	95	0	0		0	14	5		0	0	62	26	0	0
1	82.0315	---	---	0	0	0	0	5	3	1	0	0	1	65	68	0	3		0	21	5.5		0	0	106	95	0	0		0	14.7072	4.64641		0	0	62	26	0	0
1	82.0651	---	---	0	0	0	0	5	2	0.608392	0	0	1	65	67	0	3		0	21	4.75		0	0	106	95	0	0		0	16	4		0	0	62	26	0	0
1	82.0988	---	---	0	0	0	0	5	2	0.608392	0	0	1	65	67	0	3		0	21	4		0	0	106	95	0	0		0	16	3.74193		0	0	62	26	0	0
1	82.1341	---	---	0	0	0	0	5	1	0.545455	0	0	1	65	67	0	3		0	21	3.25		0	0	106	95	0	0		0	16	2.82504		0	0	62	26	0	0
1	82.168	---	---	0	0	0	0	5	0	0.166667	0	0	1	65	67	0	3		0	21	3		0	0	106	95	0	0		0	16	2.42235		0	0	62	26	0	0
1	82.201	---	---	0	0	0	0	5	0	0.166667	0	0	1	65	67	0	3		0	21	3		0	0	106	95	0	0		0	15.7158	3		0	0	62	26	0	0
1	82.2352	---	---	0	0	0	0	5	0	0.166667	0	0	1	65	67	0	3		0	21	3		0	0	106.571	95	0	0		0	14.7975	3		0	0	62.2025	26	0	0
1	82.319	---	---	0	0	0	0	5	0	0.166667	0	0	1	65	67	0	3		0	21	3		0	0	107	95	0	0		0	14	3		0	0	63	26	0	0
1	82.4559	---	---	0	0	0	0	5	0	0.166667	0	0	1	65	67	0	3		0	23.8333	1.16667		0	0	107	95	0	0		0	14	1		0	0	63	26	0	0
1	82.5683	---	---	0	0	0	0	6	0	0.181818	0	0	1	65	67	0	3		0	24	2		0	0	107	95	0	0		0	14	1		0	0	63	26	0	0
1	82.6939	---	---	0	0	0	0	6	0	0.181818	0	0	1	65	67	0	3		0	23	2		0	0	107.6	94.6	0	0		0	13	1		0	0	63	26	0	0
1	82.8259	---	---	0	0	0	0	6	1	0.282051	0	0	1	65	67	0	3		0	24	3		0	0	108	95	0	0		0	12.5005	1		0	0	63	26	0	0
1	82.9607	---	---	0	0	0	0	6	1	0.282051	0	0	1	65	67	0	3		0	23	2		0	0	107.4	95	0	0		0	12	1		0	0	62.8136	26	0	0
1	83.1093	---	---	0	0	0	0	6	1	0.282051	0	0	1	65	67	0	3		0	21	2		0	0	107	95	0	0		0	12	1.16769		0	0	62	26	0	0
1	83.1884	---	---	0	0	0	0	6	2	0.608392	0	0	1	65	66	0	3		0	22	3		0	0	107	95	0	0		0	12	2		0	0	62	26	0	0
1	83.2432	---	---	0	0	0	0	6	2	0.608392	0	0	1	65	66	0	3		0	22	3		0	0	107	95	0	0		0	12	2		0	0	62	26	0	0
1	83.3027	---	---	0	0	0	0	6	1	0.282051	0	0	1	65	66	0	3		0	23	2		0	0	107	95	0	0		0	13	1		0	0	62	26	0	0
1	83.3591	---	---	0	0	0	0	5	1	0.545455	0	0	1	65	66	0	3		0	23	3		0	0	107	94	0	0		0	12.9957	1.00213		0	0	62	26	0	0
1	83.7378	---	---	0	0	0	0	4	1	0.52381	0	0	1	65	66	0	3		0	19	3		0	0	108	94.6667	0	0		0	11	2		0	0	62	26	0	0
1	83.8342	---	---	0	0	0	0	4	1	0.52381	0	0	1	65	66	0	3		0	18.25	4.5		0	0	108	95.75	0	0		0	11	2.30199		0	0	62	26	0	0
1	83.8935	---	---	0	0	0	0	4	1	0.52381	0	0	1	66	66	0	3		0	18	5		0	0	108	96	0	0		0	11	3.27177		0	0	62	26	0	0
1	83.9486	---	---	0	0	0	0	4	2	1	0	0	1	66	66	0	3		0	18	7		0	0	108	95.4	0	0		0	11	4		0	0	62	26	0	0
1	84.0008	---	---	0	0	0	0	4	2	1	0	0	1	66	66	0	3		0	18	7		0	0	108	95	0	0		0	11	4		0	0	62	26	0	0
1	84.0459	---	---	0	0	0	0	4	1	0.52381	0	0	1	66	66	0	3		0	18	8		0	0	108	95	0	0		0	10.055	4		0	0	62	26	0	0
1	84.0901	---	---	0	0	0	0	4	1	0.52381	0	0	1	66	66	0	3		0	16.4	6.4		0	0	108	95	0	0		0	10	3		0	0	62	26	0	0
1	84.1267	---	---	0	0	0	0	4	1	0.52381	0	0	1	66	66	0	3		0	16.6	6		0	0	108	95	0	0		0	10	3		0	0	62	26	0	0
1	84.1656	---	---	0	0	0	0	4	2	1	0	0	1	66	66	0	3		0	17	6.28571		0	0	108	95	0	0		0	10	3		0	0	62	26	0	0
1	84.2018	---	---	0	0	0	0	4	2	1	0	0	1	66	66	0	3		0	17	6.71429		0	0	108	95	0	0		0	10	3		0	0	62	26	0	0
1	84.2396	---	---	0	0	0	0	4	2	1	0	0	1	66	66	0	3		0	17	7		0	0	108	95	0	0		0	10	3		0	0	62	26	0	0
1	84.2848	---	---	0	0	0	0	4	2	1	0	0	1	65	66	0	3		0	17	7		0	0	107.75	95	0	0		0	10	3		0	0	62	26	0	0
1	84.3346	---	---	0	0	0	0	4	2	1	0	0	1	65	66	0	3		0	17	7		0	0	107	95	0	0		0	10	4.84814		0	0	61	26	0	0
1	84.3731	---	---	0	0	0	0	4	3	1	0	0	1	64	66	0	3		0	17	7.25		0	0	107.125	95	0	0		0	11.9086	4		0.636192	0	61	26	0	0
1	84.414	---	---	0	0	0	0	4	3	1	0	0	1	64	66	0	3		0	17	8.25		0	0	107.625	95	0	0		1	13	4		2	0	61	26	0	0
1	84.449	---	---	0	0	0	0	4	3	1	0	0	1	64	66	0	3		0	17	9		0	0	108	95	0	0		1	12.3111	3.65556		1.31111	0	61	26	0	0
1	84.4905	---	---	0	0	0	0	4	3	1	0	0	1	64	65	0	3		0	17	9		0	0	108	95	0	0		0	10.3059	3		0	0	61	26	0	0
1	84.5282	---	---	0	0	0	0	4	3	1	0	0	1	64	65	0	3		0	16	10		0	0	108	94	0	0		0	10	4.35498		0	0	61.355	27	0	0
1	84.5679	---	---	0	0	0	0	4	3	1	0	0	1	64	65	0	3		0	16	10		0	0	108	94	0	0		0	10	5		0	0	62	27	0	0
1	84.6099	---	---	0	0	0	0	4	3	1	0	0	1	64	65	0	3		0	16	10.75		0	0	108	94	0	0		0	10.1871	5		0	0	62	27	0	0
1	84.6413	---	---	0	0	0	0	4	3	1	0	0	1	65	65	0	3		0	16.6667	11.6667		0	0	108	94	0	0		0	11	4.557		0	0	62	27	0	0
1	84.6883	---	---	0	0	0	0	4	3	1	0	0	1	65	65	0	3		0	16	11		0	0	109	94	0	0		0	9.39487	4		0	0	62	27	0	0
1	84.7279	---	---	0	0	0	0	4	2	1	0	0	1	65	65	0	3		0	15.2	10.2		0	0	109	94	0	0		0	9	3.06971		0	0	62	27	0	0
1	84.7607	---	---	0	0	0	0	4	4	1	0	0	1	65	65	0	3		0	15	10.3333		0	0	109	94	0	0		0	9	3		0	0	62	27	0	0
1	84.795	---	---	0	0	0	0	4	3	1	0	0	1	66	65	0	3		0	15	11		0	0	109	94	0	0		0	9	3		0	0	62	27	0	0
1	84.8338	---	---	0	0	0	0	4	3	1	0	0	1	66	65	0	3		0	15	11		0	0	109	94	0	0		0	9	3		0	0	62	27	0	0
1	84.8759	---	---	0	0	0	0	4	3	1	0	0	1	66	65	0	3		0	14.3333	10.3333		0	0	109	93.3333	0	0		0	9	3		0	0	62	27	0	0
1	84.9068	---	---	0	0	0	0	4	3	1	0	0	1	65	65	0	3		0	14.3333	10		0	0	108.667	93	0	0		0	9	3		0	0	61	27	0	0
1	84.9461	---	---	0	0	0	0	4	2	1	0	0	1	65	65	0	3		0	15	10		0	0	108	93	0	0		0	9	3		0	0	61	27	0	0
1	85.0279	---	---	0	0	0	0	4	3	1	0	0	1	64	65	0	3		0	15	12.6667		0	0	108	93	0	0		0	9	4		0	0	61	27	0	0
1	85.0714	---	---	0	0	0	0	4	5	1	0	0	1	64	65	0	3		0	15	13.5		0	0	108	93.5	0	0		0	9	4.62785		0	0	61	27	0	0
1	85.1107	---	---	0	0	0	0	4	5	1	0	0	1	64	65	0	3		0	15.5	12.5		0	0	107.5	94	0	0		0	9	4.08363		0	0	61	27	0	0
1	85.1465	---	---	0	0	0	0	4	4	1	0	0	1	65	65	0	3		0	16	12		0	0	107	93.5	0	0		0	9	5		0	0	61	27	0	0
1	85.1799	---	---	0	0	0	0	4	5	1	0	0	1	65	65	0	3		0	15.6667	12		0	0	107	93	0	0		0	8.85266	4.85266		0	0	61	27	0	0
1	85.2202	---	---	0	0	0	0	4	3	1	0	0	1	64	65	0	3		0	15.3333	11		0	0	107	93	0	0		0	8.03748	4.03748		0	0	61	27	0	0
1	85.2645	---	---	0	0	0	0	4	4	1	0	0	1	64	65	0	3		0	16	9		0	0	107	93	0	0		0	8.99718	3.00282		0	0	60.0028	27	0	0
1	85.3063	---	---	0	0	0	0	4	2	1	0	0	1	64	65	0	3		0	16	9		0	0	106	93	0	0		0	9	1.86224		0	0	60	27	0	0
1	85.3395	---	---	0	0	0	0	4	2	1	0	0	1	63	65	0	3		0	16	8		0	0	106	93	0	0		0	9	1.13732		0	0	60	27	0	0
1	85.3724	---	---	0	0	0	0	4	2	1	0	0	1	63	65	0	3		0	16	8.6		0	0	106	93	0	0		0	9	1.15011		0	0	60	27	0	0
1	85.408	---	---	0	0	0	0	4	3	1	0	0	1	63	65	0	3		0	16	8.71429		0	0	106	93	0	0		0	9	2		0	0	60	27	0	0
1	85.442	---	---	0	0	0	0	4	2	1	0	0	1	63	65	0	3		0	16	8.28571		0	0	106	93	0	0		0	9	2		0	0	60	27	0	0
1	85.4841	---	---	0	0	0	0	4	3	1	0	0	1	63	65	0	3		0	15.6	8		0	0	106.4	93	0	0		0	9	2		0	0	60	27	0	0
1	85.5159	---	---	0	0	0	0	4	3	1	0	0	1	63	65	0	3		0	15	8		0	0	107	93	0	0		0	8.57846	2		0	0	60	27	0	0
1	85.5524	---	---	0	0	0	0	4	2	1	0	0	1	63	65	0	3		0	15	8		0	0	107	93	0	0		0	8	2		0	0	60	27	0	0
1	85.597	---	---	0	0	0	0	4	2	1	0	0	1	63	65	0	3		0	13	7		0	0	107	93	0	0		0	8	2		0	0	60	27	0	0
1	85.6313	---	---	0	0	0	0	4	1	0.52381	0	0	1	63	65	0	3		0	13	7.42857		0	0	107	93	0	0		0	8	2		0	0	60	27	0	0
1	85.6671	---	---	0	0	0	0	4	1	0.52381	0	0	1	63	64	0	3		0	13	8		0	0	107	93	0	0		0	8	2.75971		0	0	60	27	0	0
1	85.7008	---	---	0	0	0	0	4	1	0.52381	0	0	1	64	64	0	3		0	13	8		0	0	107	93	0	0		0	8	3		0	0	60	27	0	0
1	85.7306	---	---	0	0	0	0	4	1	0.52381	0	0	1	64	64	0	3		0	13	8		0	0	107	93	0	0		0	8	3		0	0	59.6276	27	0	0
1	85.7674	---	---	0	0	0	0	4	1	0.52381	0	0	1	62	64	0	3		0	13	8.8		0	0	105.4	93	0	0		0	8	3		0	0	59	27	0	0
1	85.8002	---	---	0	0	0	0	4	1	0.52381	0	0	1	62	64	0	3		0	13	9		0	0	105	93	0	0		0	8	3		0	0	59.3542	27	0	0
1	85.8473	---	---	0	0	0	0	4	2	1	0	0	1	62	64	0	3		0	13	8		0	0	105	93	0	0		0	8	2.72649		0	0	60	27	0	0
1	85.8992	---	---	0	0	0	0	4	1	0.52381	0	0	1	62	64	0	3		0	12	7		0	0	105	93	0	0		0	8	2		0	0	60	27	0	0
1	85.9339	---	---	0	0	0	0	4	1	0.52381	0	0	1	62	64	0	3		0	12	7		0	0	105	93	0	0		0	8	2		0	0	60	27	0	0
1	85.9692	---	---	0	0	0	0	4	1	0.52381	0	0	1	62	64	0	3		0	12	7		0	0	105	93	0	0		0	8	2		0	0	60	27	0	0
1	86.0093	---	---	0	0	0	0	4	1	0.52381	0	0	1	62	64	0	3		0	12	7		0	0	105	93	0	0		0	8	2		0	0	60	27	0	0
1	86.0451	---	---	0	0	0	0	4	0	0.428571	0	0	1	62	64	0	3		0	12	7		0	0	105	93.6	0	0		0	8	2		0	0	60	27	0	0
1	86.0854	---	---	0	0	0	0	4	0	0.428571	0	0	1	62	64	0	3		0	12	7.4		0	0	105	94	0	0		0	8	2.18113		0	0	59.8189	27	0	0
1	86.1325	---	---	0	0	0	0	4	1	0.52381	0	0	1	62	64	0	3		0	11.8	8.4		0	0	105.2	94	0	0		0	8	3.18877		0	0	59	27	0	0
1	86.1791	---	---	0	0	0	0	4	2	1	0	0	1	62	64	0	3		0	11	10		0	0	106	94	0	0		0	8	5		0	0	59	27	0	0
1	86.2113	---	---	0	0	0	0	4	2	1	0	0	1	62	64	0	3		0	11	10		0	0	106	94	0	0		0	8	5		0	0	59	27	0	0
1	86.2555	---	---	0	0	0	0	4	2	1	0	0	1	63	64	0	3		0	11	10		0	0	106	94	0	0		0	8	5		0	0	59	27	0	0
1	86.2917	---	---	0	0	0	0	4	2	1	0	0	1	64	64	0	3		0	11	10.5		0	0	105.5	94	0	0		0	8	5		0	0	59	27	0	0
1	86.333	---	---	0	0	0	0	5	2	0.608392	0	0	1	64	64	0	3		0	11.3333	10.6667		0	0	105	94	0	0		0	8.73244	5		0	0	59	27	0	0
1	86.3673	---	---	0	0	0	0	7	0	0.0769231	0	0	1	64	65	0	3		0	12	10		0	0	104.5	94.5	0	0		0	9	4		0	0	58.8169	27	0	0
1	86.4078	---	---	0	0	0	0	7	1	0.282051	0	0	1	64	65	0	3		0	11.3333	9.66667		0	0	104	95	0	0		0	8.27615	4		0	0	58	27	0	0
1	86.5125	---	---	0	0	0	0	3	2	1	0	0	1	64	65	0	3		0	9	10		0	0	104	95	0	0		0	7.37518	4		0	0	58	27	0	0
1	86.5858	---	---	0	0	0	0	3	2	1	0	0	1	64	65	0	3		0	8.625	10.375		0	0	104	95	0	0		0	8	4		0	0	58	27	0	0
1	86.6231	---	---	0	0	0	0	2	2	1	0	0	1	64	65	0	3		0	8.25	10.75		0	0	104	95	0	0		0	7.35558	4		0	0	58	27.6444	0	0
1	86.6636	---	---	0	0	0	0	2	2	1	0	0	1	64	65	0	3		0	8.4	11		0	0	104	95	0	0		0	7.68308	4		0	0	58	28	0	0
1	86.6935	---	---	0	0	0	0	2	2	1	0	0	1	64	65	0	3		0	9	11		0	0	104	95	0	0		0	8	4		0	0	58	28	0	0
1	86.7286	---	---	0	0	0	0	3	2	1	0	0	1	63	65	0	3		0	9	11		0	0	104	95	0	0		0	8	4		0	0	58	28	0	0
1	86.7759	---	---	0	0	0	0	2	2	1	0	0	1	63	65	0	3		0	9	10		0	0	104	95	0	0		0	8	2.35753		0	0	58	28	0	0
1	86.8118	---	---	0	0	0	0	2	2	1	0	0	1	63	65	0	3		0	9	9.125		0	0	104	95	0	0		0	8	2		0	0	58	28	0	0
1	86.8724	---	---	0	0	0	0	2	2	1	0	0	1	63	65	0	3		0	9	9.875		0	0	104	95	0	0		0	8	2		0	0	58	28	0	0
1	86.9259	---	---	0	0	0	0	2	2	1	0	0	1	64	65	0	3		0	9	10		0	0	104	95	0	0		0	8.57767	2		0	0	58	28	0	0
1	86.9625	---	---	0	0	0	0	2	2	1	0	0	1	64	65	0	3		0	9	10		0	0	104	95	0	0		0	9	2		0	0	58	28	0	0
1	87.001	---	---	0	0	0	0	3	2	1	0	0	1	64	65	0	3		0	9	10.5714		0	0	104	95	0	0		0	8.69408	2.30592		0	0	58	28	0	0
1	87.039	---	---	0	0	0	0	3	2	1	0	0	1	64	65	0	3		0	9	11.2		0	0	104	95.2	0	0		0	8.03116	2.96884		0	0	58	28	0	0
1	87.1032	---	---	0	0	0	0	2	4	1	0	0	1	64	65	0	3		0	9	12		0	0	104	96	0	0		0	8	3		0	0	58	28	0	0
1	87.1414	---	---	0	0	0	0	2	4	1	0	0	1	64	65	0	3		0	9	12		0	0	104	96	0	0		0	8	2.24346		0	0	58	28	0	0
1	87.1793	---	---	0	0	0	0	3	3	1	0	0	1	63	64	0	3		0	9.33333	12		0	0	104	96	0	0		0	8	2		0	0	58	28	0	0
1	87.2116	---	---	0	0	0	0	3	4	1	0	0	1	63	64	0	3		0	9.83333	12		0	0	104	96	0	0		0	8	2		0	0	58	28	0	0
1	87.2477	---	---	0	0	0	0	4	4	1	0	0	1	63	64	0	3		0	10	12		0	0	103.5	96	0	0		0	8	2		0	0	58	28	0	0
1	87.2843	---	---	0	0	0	0	5	4	1	0	0	1	64	63	0	3		0	10	12		0	0	103	96	0	0		0	8	2		0	0	58	28	0	0
1	87.3225	---	---	0	0	0	0	6	4	1	0	0	1	64	63	0	3		0	9.55556	11.1111		0	0	103	96	0	0		0	8	2		0	0	58	28	0	0
1	87.3552	---	---	0	0	0	0	4	3	1	0	0	1	64	63	0	3		0	9.11111	10.2222		0	0	103	96	0	0		0	8	2		0	0	58	28	0	0
1	87.3894	---	---	0	0	0	0	3	3	1	0	0	1	64	63	0	3		0	9	10		0	0	103	96	0	0		0	8	2		0	0	58	28	0	0
1	87.4251	---	---	0	0	0	0	3	4	1	0	0	1	64	63	0	3		0	10	10		0	0	103	95.8	0	0		0	8	2		0	0	58	28	0	0
1	87.4867	---	---	0	0	0	0	3	4	1	0	0	1	64	63	0	3		0	10	10		0	0	103	95	0	0		0	8	2.36276		0	0	58	28	0	0
1	87.562	---	---	0	0	0	0	3	4	1	0	0	1	64	63	0	3		0	10	11		0	0	103	95	0	0		0	7	3		0	0	59	28	0	0
1	87.5937	---	---	0	0	0	0	3	4	1	0	0	1	64	62	0	3		0	10	10.6667		0	0	103	95	0	0		0	7	3		0	0	59	28	0	0
1	87.6682	---	---	0	0	0	0	3	3	1	0	0	1	64	62	0	3		0	10.4	10		0	0	103	95	0	0		0	7	3		0	0	59	28	0	0
1	87.7249	---	---	0	0	0	0	3	3	1	0	0	1	64	62	0	3		0	11	10		0	0	103	95	0	0		0	7	3		0	0	59	28	0	0
1	87.8791	---	---	0	0	0	0	5	3	1	0	0	1	64	62	0	3		0	12.8	8.2		0	0	102	95	0	0		0	8.65213	3		0	0	58	28	0	0
1	87.9856	---	---	0	0	0	0	4	3	1	0	0	1	65	62	0	3		0	13	8		0	0	101	95	0	0		0	8	3		0	0	58	28	0	0
1	88.08	---	---	0	0	0	0	5	3	1	0	0	1	65	62	0	3		0	13.75	8.75		0	0	101	95	0	0		0	8	4		0	0	58	28	0	0
1	88.1724	---	---	0	0	0	0	5	4	1	0	0	1	65	62	0	3		0	13	9		0	0	101	95	0	0		0	7.88242	4		0	0	58	28	0	0
1	88.2504	---	---	0	0	0	0	4	6	1	0	0	1	65	62	0	3		0	12	10		0	0	101	95	0	0		0	7	4		0	0	58	28	0	0
1	88.3518	---	---	0	0	0	0	4	6	1	0	0	1	65	62	0	3		0	11.4286	10		0	0	101	95	0	0		0	7	4		0	0	58	28	0	0
1	88.4343	---	---	0	0	0	0	3	4	1	0	0	1	65	62	0	3		0	10.8	9.4		0	0	101	95.2	0	0		0	6.64263	3.71474		0	0	58	28	0	0
1	88.5326	---	---	0	0	0	0	2	5	0.608392	0	0	1	65	62	0	3		0	9.6	11		0	0	101	96	0	0		0	6	5		0	0	58	29	0	0
1	88.669	---	---	0	0	0	0	3	4	1	0	0	1	65	62	0	3		0	8	12.7143		0	0	101	96	0	0		0	6	5.31508		0	0	58	29	0	0
1	88.7312	---	---	0	0	0	0	2	4	1	0	0	1	65	62	0	3		0	8	12		0	0	101	96	0	0		0	6	5		0	0	58	29	0	0
1	88.7827	---	---	0	0	0	0	2	4	1	0	0	1	65	62	0	3		0	8	12		0	0	101	96	0	0		0	6	4.13808		0	0	58	29	0	0
1	88.8178	---	---	0	0	0	0	2	3	1	0	0	1	65	62	0	3		0	8.5	12		0	0	101	96	0	0		0	6.55114	4		0	0	58	29	0	0
1	88.8833	---	---	0	0	0	0	3	3	1	0	0	1	65	62	0	3		0	9	12		0	0	101	96	0	0		0	7	4		0	0	58	29	0	0
1	88.9202	---	---	0	0	0	0	4	3	1	0	0	1	65	62	0	3		0	9	12		0	0	101	96	0	0		0	7	4		0	0	58	29	0	0
1	88.9588	---	---	0	0	0	0	4	3	1	0	0	1	65	62	0	3		0	9.4	12.2		0	0	101	96.2	0	0		0	7	4		0	0	58	29	0	0
1	88.9986	---	---	0	0	0	0	4	4	1	0	0	1	65	62	0	3		0	11	13		0	0	101	97	0	0		0	7.36799	4		0	0	58	29	0	0
1	89.033	---	---	0	0	0	0	4	4	1	0	0	1	65	62	0	3		0	10.25	13		0	0	101	97	0	0		0	7.8196	4		0	0	58	29	0	0
1	89.0666	---	---	0	0	0	0	3	4	1	0	0	1	65	62	0	3		0	9.25	13		0	0	101	97	0	0		0	7.41333	4		0	0	58	29	0	0
1	89.1021	---	---	0	0	0	0	3	4	1	0	0	1	65	62	0	3		0	8.33333	13.6667		0	0	101	97	0	0		0	7	4		0	0	58	29	0	0
1	89.1357	---	---	0	0	0	0	2	3	1	0	0	1	65	62	0	3		0	7	15		0	0	101	97	0	0		0	7	4		0	0	58	29	0	0
1	89.1842	---	---	0	0	0	0	3	4	1	0	0	1	65	62	0	3		0	7	13.4		0	0	101	97.8	0	0		0	7	4		0	0	58	29	0	0
1	89.2222	---	---	0	0	0	0	2	4	1	0	0	1	65	62	0	3		0	7	13		0	0	101	98	0	0		0	7	4		0	0	58	29	0	0
1	89.2498	---	---	0	0	0	0	2	5	0.608392	0	0	1	65	62	0	3		0	7.66667	13		0	0	101	98.6667	0	0		0	7	4		0	0	58	29	0	0
1	89.2986	---	---	0	0	0	0	2	4	1	0	0	1	65	62	0	3		0	8	12.25		0	0	101	99	0	0		0	7	4.38888		0	0	58	29	0	0
1	89.3557	---	---	0	0	0	0	3	4	1	0	0	1	65	62	0	3		0	8	13		0	0	101	99	0	0		0	7	5		0	0	58	29	0	0
1	89.4025	---	---	0	0	0	0	3	3	1	0	0	1	65	62	0	3		0	8	13		0	0	101	99	0	0		0	7	5		0	0	58	29	0	0
1	89.4422	---	---	0	0	0	0	3	4	1	0	0	1	65	62	0	3		0	8	12.3333		0	0	101	99	0	0		0	7.0903	5		0	0	58	29	0	0
1	89.5106	---	---	0	0	0	0	2	5	0.608392	0	0	1	65	61	0	3		0	8.71429	12		0	0	101	99	0	0		0	8	5		0	0	58	29	0	0
1	89.5436	---	---	0	0	0	0	2	4	1	0	0	1	65	61	0	3		0	9	12		0	0	101	99	0	0		0	8	5		0	0	58	29	0	0
1	89.6005	---	---	0	0	0	0	2	4	1	0	0	1	65	61	0	3		0	9	12		0	0	101	99	0	0		0	8	5		0	0	58	29	0	0
1	89.6452	---	---	0	0	0	0	2	4	1	0	0	1	65	61	0	3		0	9	11.6667		0	0	101	99	0	0		0	8	4.27386		0	0	58	29	0	0
1	89.7384	---	---	0	0	0	0	2	4	1	0	0	1	65	61	0	3		0	9	10.8		0	0	101	99	0	0		0	8	3.6705		0	0	57.3295	29	0	0
1	89.7828	---	---	0	0	0	0	2	4	1	0	0	1	65	61	0	3		0	9	11		0	0	101	99	0	0		0	8	4		0	0	57	29	0	0
1	89.8165	---	---	0	0	0	0	3	4	1	0	0	1	65	61	0	3		0	9.5	11		0	0	101	99	0	0		0	8	4		0	0	57	29	0	0
1	89.8471	---	---	0	0	0	0	4	4	1	0	0	1	65	61	0	3		0	10	11		0	0	101	99	0	0		0	8	4		0	0	57	29	0	0
1	89.8797	---	---	0	0	0	0	3	4	1	0	0	1	65	62	0	3		0	10	11		0	0	101	99	0	0		0	8	4		0	0	57	29	0	0
1	89.918	---	---	0	0	0	0	2	4	1	0	0	1	65	61	0	3		0	9.2	11		0	0	101	99	0	0		0	8	4		0	0	57	29	0	0
1	89.9531	---	---	0	0	0	0	2	4	1	0	0	1	65	61	0	3		0	9	11.2857		0	0	101	99	0	0		0	8	4		0	0	57	29	0	0
1	89.9912	---	---	0	0	0	0	2	4	1	0	0	1	65	62	0	3		0	9	11.8571		0	0	101	99	0	0		0	8	4		0	0	57	29	0	0
1	90.038	---	---	0	0	0	0	2	4	1	0	0	1	65	62	0	3		0	9	12		0	0	101	98.6667	0	0		0	8	5		0	0	57	29	0	0
1	90.0727	---	---	0	0	0	0	2	5	0.608392	0	0	1	65	62	0	3		0	9	12		0	0	101	98.1667	0	0		0	8	5		0	0	57	29	0	0
1	90.1089	---	---	0	0	0	0	3	5	1	0	0	1	65	62	0	3		0	9	11.4		0	0	101	98	0	0		0	8	4.36293		0	0	57	29	0	0
1	90.1404	---	---	0	0	0	0	2	5	0.608392	0	0	1	65	62	0	3		0	9.16667	11		0	0	101	98	0	0		0	8	3.3461		0	0	57	29	0	0
1	90.1743	---	---	0	0	0	0	2	5	0.608392	0	0	1	65	62	0	3		0	9.66667	11		0	0	101	98	0	0		0	8.29917	3		0	0	57	29	0	0
1	90.2136	---	---	0	0	0	0	2	5	0.608392	0	0	1	65	62	0	3		0	10	11		0	0	101	98	0	0		0	8.85422	3		0	0	57	29	0	0
1	90.2534	---	---	0	0	0	0	2	5	0.608392	0	0	1	65	62	0	3		0	10	11		0	0	101	98	0	0		0	9	3		0	0	57	29	0	0
1	90.289	---	---	0	0	0	0	2	4	1	0	0	1	65	62	0	3		0	10.5	11		0	0	100.5	97.5	0	0		0	9.62575	3		0	0	57	29	0	0
1	90.3728	---	---	0	0	0	0	2	4	1	0	0	1	64	62	0	3		0	11	11		0	0	100	97	0	0		0	10	3		0	0	56	29	0	0
1	90.4847	---	---	0	0	0	0	2	4	1	0	0	1	64	62	0	3		0	11	11.3		0	0	100	97	0	0		0	10	3		0	0	56	29	0	0
1	90.543	---	---	0	0	0	0	3	4	1	0	0	1	64	62	0	3		0	11	11.9		0	0	100	97	0	0		0	10	3.78599		0	0	56	29	0	0
1	90.6397	---	---	0	0	0	0	3	3	1	0	0	1	64	62	0	3		0	12	12		0	0	101	97	0	0		0	10.7742	3.77418		0	0	56.2258	29	0	0
1	90.7675	---	---	0	0	0	0	3	3	1	0	0	1	65	62	0	3		0	10.4286	11.1429		0	0	102	97	0	0		0	9.94864	4		0	0	57	29	0	0
1	90.8727	---	---	0	0	0	0	2	2	1	0	0	1	64	62	0	3		0	10.3333	10.6667		0	0	102	97	0	0		0	9	3.0516		0	0	57	29	0	0
1	90.9114	---	---	0	0	0	0	1	2	1	0	0	1	64	62	0	3		0	9.25	11		0	0	102	97	0	0		0	8.09139	3		0	0	57	29	0	0
1	90.9542	---	---	0	0	0	0	1	2	1	0	0	1	64	61	0	3		0	9.42857	11		0	0	102	96.5714	0	0		0	7.04692	3		0	0	57	29	0	0
1	91.0089	---	---	0	0	0	0	2	2	1	0	0	1	64	61	0	3		0	10	10.5		0	0	102	96	0	0		0	7	3		0	0	57	29	0	0
1	91.0801	---	---	0	0	0	0	3	2	1	0	0	1	64	61	0	3		0	10	10.3333		0	0	102	96	0	0		0	7	3.59646		0	0	57	29	0	0
1	91.1421	---	---	0	0	0	0	3	4	1	0	0	1	64	61	0	3		0	10	11.3333		0	0	102	96	0	0		0	7	4		0	0	57	29	0	0
1	91.1743	---	---	0	0	0	0	2	4	1	0	0	1	64	61	0	3		0	10	11.8333		0	0	102	96	0	0		0	7	4		0	0	57	29	0	0
1	91.2134	---	---	0	0	0	0	2	4	1	0	0	1	64	61	0	3		0	10	11.5714		0	0	102	96	0	0		0	7	4		0	0	57	29	0	0
1	91.2591	---	---	0	0	0	0	2	5	0.608392	0	0	1	64	61	0	3		0	10	11.1667		0	0	102	96	0	0		0	7	4.46882		0	0	57	29	0	0
1	91.3125	---	---	0	0	0	0	2	5	0.608392	0	0	1	64	61	0	3		0	10	12		0	0	102	96	0	0		0	7	5		0	0	57	29	0	0
1	91.3764	---	---	0	0	0	0	1	4	0.52381	0	0	1	64	61	0	3		0	10.3333	10		0	0	102	95	0	0		0	7	4		0	0	57	28	0	0
1	91.4441	---	---	0	0	0	0	1	4	0.52381	0	0	1	64	60	0	3		0	11	10		0	0	102	94	0	0		0	7.00252	4		0	0	57	28	0	0
1	91.5147	---	---	0	0	0	0	2	4	1	0	0	1	64	60	0	3		0	12	10		0	0	102	94	0	0		0	9	4		0	0	57	28	0	0
1	91.5746	---	---	0	0	0	0	3	4	1	0	0	1	64	60	0	3		0	10	10		0	0	102	94	0	0		0	9	4.19306		0	0	57.1931	28	0	0
1	91.6211	---	---	0	0	0	0	3	4	1	0	0	1	64	60	0	3		0	9	11		0	0	102	94	0	0		0	7.86299	5		0	0	58	28	0	0
1	91.6604	---	---	0	0	0	0	4	4	1	0	0	1	64	60	0	3		0	8.33333	11.6667		0	0	102	94	0	0		0	7	5.67536		0	0	58	28	0	0
1	91.7418	---	---	0	0	0	0	2	5	0.608392	0	0	1	64	60	0	3		0	8	14.8		0	0	102	94	0	0		0	7	8.4772		0	0	58	28	0	0
1	91.7789	---	90174348-93739236	0	3.56489	0	1	2	10	0.193027	0	0	1	64	60	0	3		0	8	16		0	0	102	94	0	0		0	7	9		0	0	58	28	0	0
1	91.8278	---	---	0	0	0	0	2	9	0.193027	0	0	1	63	61	0	3		0	8	16.5		0	0	102	94	0	0		0	7	9.05572		0	0	58	28	0	0
1	91.8631	---	---	0	0	0	0	2	8	0.349845	0	0	1	63	61	0	3		0	8	18		0	0	102	94	0	0		0	7	10.1461		0	0	58	28	0	0
1	91.8926	---	---	0	0	0	0	3	6	0.637186	0	0	1	63	61	0	3		0	8	18.75		0	0	102	94	0	0		0	7	11		0	0	58	28	0	0
[truncated: 54,415 more rows]

## Sheet: Table S3
Table S3 List of genes encoded in the recurrent focal event regions.
The regions were identified using the following criteria: (1) Peak height >=8, i.e., no less than 8 patients have the focal gains (losses) at the peak position; (2) The 95% CI of the peak position is less than 1 million base pairs; (3) Less than 4 gains or losses were found in the normal tissue samples within the 95% CI; (4) The number of focal gains must be significantly different from the numbe…
Type	Chr	Position(Mb)	CI(Mb)	Known cancer driver genes
Amp	1	36.39	36.205-36.612	CLSPN↕ C1orf102↓
Amp	1	151.92	151.808-152.300	S100A9↓ AK307246↑ S100A2↓ S100A14↓ NPR1↑ SLC39A1↓ JTB↑ RAB13↑ TPM3↑ HAX1↑
Amp	2	113.72	113.654-113.758	IL1RN↓ PAX8↑
Amp	3	15.36	14.775-15.483	NR2C2↑
Amp	3	109.14	108.908-109.413	CD47↑
Amp	3	170.22	170.088-171.026	EVI1↑ MDS1↑ TERC↑
Amp	6	152.02	151.865-152.361	AKAP12↓ ESR1↑
Amp	10	73.76	73.158-73.991	PSAP↓ DDIT4↑
Amp	10	76.3	76.063-76.953	MYST4↑ VDAC2↑
Amp	10	79.23	78.862-79.475	DLG5↓
Amp	11	34.62	34.163-34.870	CAT↓ ELF5↓ EHF↓ CD44↑
Amp	12	54.78	54.624-55.277	ITGA7↓ CD63↓ MMP19↑ DGKA↑ CDK2↑ RAB5B↑ ERBB3↑ PA2G4↓ RNF41↓ OBFC2B↓ IL23A↓ GLS2↓ NACA↑
Amp	14	34.94	34.147-35.059	NFKBIA↓
Amp	14	76.56	76.429-76.771	NGB↓
Amp	15	69.63	69.417-70.339	PKM2↑
Amp	16	30.02	29.940-30.914	MVP↑ YPEL3↓ MAPK3↑ FUS↑ PYCARD↓
Amp	16	69.48	69.446-69.704
Amp	17	7.09	6.749-7.567	XAF1↓ GABARAP↓ EIF5A↓ KCTD11↓ TNK1↓ TMEM102↓ TNFSF12↓ TP53↓
Amp	17	24.34	24.099-24.449	RAB34↑ TRAF4↑
Amp	17	35.07	34.930-35.510	MED1↓ PPP1R1B↑ ERBB2↑ C17orf37↑ GRB7↑ GSDMA↓ THRA↑ CDC6↑ RARA↑
Amp	17	43.98	43.455-44.033	CDK5RAP3↓ HOXB9↑ HOXB13↓
Amp	19	13.07	12.982-13.734	JUNB↑ GADD45GIP1↓ LYL1↑
Amp	19	35.02	34.658-35.199	CCNE1↑
Amp	20	29.74	29.471-30.404	ID1↑ BCL2L1↑ TPX2↑ MYLK2↑ HCK↑ PLAGL2↑ ASXL1↓
Amp	22	28.54	28.451-29.288	NF2↓ LIF↑ OSM↓ SEC14L2↓ PES1↑
Amp	22	36.52	36.267-37.217	LGALS1↑ PICK1↑ MAFF↑ CSNK1E↑
Del	2	141.61	141.565-141.838	LRP1B↓
Del	3	118.02	117.896-118.161	LSAMP↓
Del	4	0.13	0.133-0.181
Del	4	182.35	182.278-182.850
Del	7	109.83	109.745-110.524
Del	8	0.31	0.238-1.150
Del	9	0.29	0.261-0.544	KANK1↓
Del	9	140.05	139.961-140.092
Del	10	89.65	89.397-90.310	PTEN↓
Del	11	0.25	0.218-0.675	SIRT3↓ IFITM1↑ HRAS↑ CD151↑
Del	11	134.2	133.636-134.382	JAM3↓
Del	13	47.87	47.726-47.991	RB1↓
Del	16	0.16	0.113-0.449	AXIN1↓ NME4↓
Del	16	3.67	3.199-3.849	PKMYT1↓ TNFRSF12A↑ DNASE1↓ TRAP1↑ CREBBP↓
Del	17	26.65	26.509-26.762	NF1↓ OMG↓
Del	19	63.72	62.991-63.725	TRIM28↓
Amp/Del' represents current focal region is a gain or loss region. CI represent the 95% confidence interval of the focal peak positions. The last column represents the identified cancer drivers. ↑Known oncogenes; ↓ Known TSGs; ↕ plays dual roles in cancer proliferation.

## Sheet: Table S4
Table S4 Prognostic results of ovarian cancer progression using fCNV on three platforms.
chr	pos	focal.coef.G4447A	broad.coef.G4447A	focal.pvalue.G4447A	broad.pvalue.G4447A	wald.test.pvalue.G4447A	focal.pvalue.SNP6	broad.pvalue.SNP6	wald.test.pvalue.SNP6	focal.pvalue.1M-Duo	broad.pvalue.1M-Duo	wald.test.pvalue.1M-Duo
1	554287	-0.190037	0.282735	0.26905	0.193849	0.234635	0.94441	0.842768	0.978134	0.716599	0.71381	0.71381
1	842726	-2.55486	0.244733	0.147937	0.270781	0.163461	0.609985	0.507159	0.668976	0.774153	0.685202	0.880682
1	890912	-1.15311	0.293363	0.552323	0.185986	0.352477	0.72699	0.457298	0.673382	0.764122	0.997483	0.955922
1	952029	0.768882	0.218477	0.559842	0.321543	0.484079	0.897386	0.403893	0.678708	0.190241	0.916025	0.37723
1	998353	0.84868	0.23536	0.535013	0.280577	0.467456	0.975663	0.373109	0.671659	0.38848	0.86117	0.648495
1	1057121	-0.443216	0.234191	0.630233	0.284352	0.500764	0.934952	0.352279	0.645968	0.780594	0.918533	0.947714
1	1092378	-0.44776	0.212968	0.607955	0.330817	0.528009	0.915239	0.342304	0.633494	0.561295	0.82457	0.821236
1	1125123	-1.05776	0.222588	0.342223	0.306518	0.405059	0.822835	0.333816	0.598948	0.0468226	0.631899	0.138578
1	1179223	0.547472	0.178691	0.501146	0.405847	0.545645	0.533429	0.340358	0.497341	0.859795	0.892558	0.977625
1	1235900	-0.142458	0.201931	0.870535	0.350183	0.645518	0.547827	0.331499	0.495126	0.392001	0.867375	0.6641
1	1485814	0.127519	0.212295	0.898253	0.321773	0.610721	0.975966	0.251765	0.515969	0.640097	0.898746	0.889353
1	1529041	-0.836545	0.21909	0.435974	0.306667	0.444026	0.32188	0.260085	0.232853	0.505668	0.90512	0.771696
1	1593055	-0.504467	0.203902	0.631029	0.339521	0.564579	0.0569448	0.274278	0.0674522	0.256879	0.901026	0.521794
1	1688902	-0.5741	0.23461	0.428119	0.282948	0.471708	0.0136822	0.300202	0.0277683	0.493162	0.824212	0.757811
1	1734369	-0.426629	0.243901	0.342493	0.265087	0.408876	0.273805	0.321238	0.349105	0.77732	0.951447	0.956916
1	1772905	-0.578575	0.262488	0.140744	0.229347	0.212463	0.187061	0.391643	0.305565	0.78118	0.940264	0.957203
1	1810477	-1.62551	0.346374	0.0861219	0.132872	0.147837	0.133539	0.421592	0.247037	0.514962	0.923394	0.778508
1	1851782	-0.924789	0.237393	0.393186	0.281338	0.443383	0.0966104	0.437015	0.194966	0.591526	0.957524	0.8604
1	1903796	0.109061	0.187341	0.918793	0.394987	0.682057	0.0644603	0.45709	0.145028	0.345432	0.91691	0.626811
1	1950921	-0.688861	0.214619	0.519588	0.339421	0.573757	0.0662908	0.445645	0.145347	0.0280769	0.900235	0.0761107
1	1990841	-1.46127	0.231451	0.182297	0.299897	0.299545	0.0681825	0.436289	0.146179	0.000165569	0.908864	0.000822366
1	2028813	0.00319095	0.172507	0.997806	0.4341	0.732593	0.0701282	0.42713	0.147016	0.029486	0.813221	0.0878228
1	2072085	1.46048	0.161891	0.273114	0.457441	0.402626	0.0086301	0.467782	0.0215289	0.435979	0.819659	0.706582
1	2105739	0.829385	0.135933	0.517374	0.539204	0.612642	0.000653581	0.525608	0.00202927	0.409465	0.864602	0.699677
1	2145421	0.15118	0.14958	0.895464	0.491724	0.7749	7.44395e-05	0.5824	0.00027946	0.504564	0.86651	0.787932
1	2188149	0.984989	0.164765	0.319505	0.446176	0.475367	0.000257537	0.574248	0.000917889	0.609491	0.867466	0.861674
1	2229298	1.19496	0.185188	0.325977	0.395718	0.479868	0.000890995	0.56621	0.00301481	0.370669	0.933572	0.657856
1	2276199	-0.0271373	0.153895	0.982914	0.479047	0.778398	0.00771831	0.542401	0.0208492	0.07772	0.916512	0.209916
1	2316953	0.939515	0.162109	0.454701	0.455496	0.598586	0.60545	0.469534	0.68148	0.839187	0.960877	0.971079
1	2359331	1.11429	0.191479	0.226272	0.382519	0.382047	0.68421	0.469903	0.713741	0.370106	0.90669	0.664882
1	2408007	1.65533	0.307788	0.0302469	0.180795	0.077788	0.775126	0.470817	0.739169	0.228165	0.811629	0.480378
1	2451969	1.32867	0.245079	0.123814	0.279178	0.245629	0.856482	0.471549	0.760163	0.104248	0.924891	0.260293
1	2502392	1.03526	0.216494	0.311536	0.340958	0.478082	0.861098	0.47209	0.759968	0.293728	0.926579	0.504653
1	2543783	0.218442	0.157882	0.839231	0.480389	0.779161	0.849391	0.472466	0.755786	0.786468	0.90286	0.938715
1	2704310	-0.401036	0.137578	0.742117	0.539461	0.735621	0.803642	0.474022	0.739153	0.213232	0.839267	0.452864
1	2755053	-2.69876	0.133217	0.0246198	0.539544	0.0616703	0.753188	0.47822	0.723713	0.15836	0.840358	0.369351
1	2791057	-2.97884	0.0922805	0.0135644	0.673321	0.0365062	0.727607	0.478905	0.714173	0.15836	0.840358	0.369351
1	2824748	-2.06869	0.140702	0.0847654	0.520248	0.177103	0.698277	0.475201	0.698875	0.173144	0.841967	0.394709
1	2865507	-0.875658	0.138765	0.4711	0.527336	0.599704	0.591453	0.474544	0.641679	0.197644	0.845003	0.435306
1	2900739	-1.33427	0.149405	0.268265	0.49556	0.421674	0.462201	0.482487	0.565961	0.103218	0.836915	0.25109
1	2938882	-0.029008	0.151246	0.979013	0.488871	0.786483	0.379173	0.52537	0.535309	0.00930231	0.802471	0.0329987
1	2978004	-1.23252	0.168631	0.257845	0.442108	0.416538	0.385706	0.634542	0.608469	0.00922576	0.793231	0.032846
1	3007814	-0.802013	0.16679	0.467841	0.448058	0.60909	0.308542	0.675246	0.536149	0.00922576	0.793231	0.032846
1	3045503	-0.637759	0.156183	0.565452	0.47593	0.67724	0.216539	0.719798	0.429423	0.0101505	0.801764	0.0359256
1	3074872	0.140493	0.139648	0.889937	0.52749	0.797042	0.181404	0.743165	0.384314	0.0109596	0.80868	0.0386056
1	3106460	0.559314	0.115324	0.618137	0.612278	0.706727	0.0513598	0.868893	0.141051	0.649282	0.935128	0.898104
1	3139473	0.747993	0.0900611	0.418782	0.690379	0.599399	0.0263404	0.949077	0.0823627	0.572189	0.86543	0.819131
1	3170548	0.0647983	0.125572	0.949224	0.572216	0.83967	0.0625463	0.885301	0.165852	0.188266	0.866969	0.404943
1	3204565	-0.918485	0.169599	0.412799	0.447337	0.603052	0.148519	0.82581	0.333973	0.158087	0.867212	0.3625
1	3241889	-1.0661	0.170736	0.25587	0.44046	0.439728	0.202312	0.804753	0.427184	0.147825	0.861828	0.343823
1	3275118	-1.12904	0.17678	0.238309	0.426419	0.42011	0.312197	0.792014	0.569857	0.146059	0.860868	0.340582
1	3312179	-0.188951	0.130612	0.865474	0.550748	0.823605	0.423301	0.781792	0.689031	0.309413	0.894849	0.557625
1	3351772	1.44188	0.18666	0.183521	0.403453	0.34395	0.571921	0.767866	0.808136	0.800283	0.931639	0.94779
1	3409755	1.92807	0.287168	0.0293108	0.212379	0.0764495	0.711598	0.768957	0.879468	0.788585	0.9052	0.958144
1	3450268	1.65964	0.332792	0.0266882	0.158925	0.0702758	0.803965	0.771906	0.916005	0.47672	0.890101	0.764656
1	3480777	1.37845	0.259959	0.0790473	0.259508	0.175392	0.881027	0.774125	0.944401	0.286618	0.884946	0.561875
1	3518791	0.124593	0.13423	0.890104	0.544357	0.830366	0.886869	0.779762	0.951754	0.225654	0.806226	0.46762
1	3556976	0.332632	0.126612	0.687076	0.564337	0.77941	0.870444	0.785964	0.95071	0.204106	0.816301	0.437087
1	3599630	0.653326	0.143626	0.412901	0.51365	0.597834	0.872761	0.79153	0.951243	0.19143	0.851097	0.421795
1	3637853	0.901934	0.160875	0.328392	0.467038	0.518425	0.850288	0.796045	0.947316	0.185538	0.846379	0.412073
1	3674826	-0.147904	0.127174	0.872746	0.563003	0.838412	0.874609	0.794156	0.952065	0.443956	0.91671	0.7415
1	3725097	-1.37049	0.17024	0.115134	0.441662	0.249514	0.560133	0.836658	0.798642	0.576263	0.922726	0.824706
1	3762054	-1.18125	0.196365	0.133496	0.381882	0.27931	0.425259	0.832596	0.709933	0.691934	0.922901	0.920237
1	3805854	-1.62399	0.197554	0.0763407	0.376631	0.179691	0.404269	0.784164	0.679035	0.776401	0.924531	0.943256
1	3917459	-1.39047	0.201829	0.134964	0.36952	0.277267	0.522084	0.804815	0.778809	0.603535	0.919403	0.867919
1	3978378	-1.36812	0.158604	0.126523	0.470841	0.259188	0.49417	0.819509	0.759235	0.549156	0.918805	0.832781
1	4036957	-0.980162	0.157589	0.254643	0.47417	0.436255	0.635489	0.811915	0.862865	0.745562	0.87552	0.929535
1	4097426	-0.650718	0.12504	0.41756	0.569686	0.600437	0.359912	0.796164	0.620941	0.986723	0.841804	0.980141
1	4135348	-0.701445	0.169034	0.328976	0.446016	0.51198	0.349122	0.771466	0.606525	0.986717	0.84924	0.981788
1	4219858	-0.931565	0.187828	0.180503	0.395659	0.325383	0.217351	0.746518	0.426321	0.979021	0.880588	0.988283
1	4275782	-0.770888	0.190519	0.268184	0.392497	0.434952	0.140479	0.717674	0.297993	0.894179	0.867789	0.976582
1	4338160	-1.13479	0.203809	0.0878702	0.355781	0.183945	0.100259	0.725977	0.226306	0.629929	0.794885	0.860286
1	4395812	-2.02899	0.237415	0.0123429	0.277982	0.032318	0.0529827	0.763247	0.13384	0.829143	0.78721	0.934348
1	4449157	-1.73112	0.233118	0.0669751	0.296334	0.148483	0.0103162	0.763772	0.0326882	0.421807	0.808772	0.702758
1	4509810	-1.24723	0.214929	0.198228	0.337771	0.347169	0.0122407	0.780796	0.0391981	0.389098	0.823365	0.675983
1	4560489	-0.373495	0.166391	0.646222	0.45588	0.719169	0.0505765	0.770057	0.138158	0.308219	0.837627	0.579396
1	4608162	-0.804726	0.16737	0.387984	0.447592	0.553025	0.575039	0.757544	0.805071	0.0149447	0.788102	0.0501282
1	4645154	-0.165873	0.143247	0.827287	0.514836	0.796136	0.0634764	0.667649	0.166166	0.00793642	0.768173	0.029468
1	4684718	-0.896727	0.149662	0.357765	0.495134	0.522519	0.0372057	0.650129	0.105814	0.00858234	0.771084	0.031606
1	4716092	-0.547189	0.165118	0.537248	0.453425	0.649311	0.597023	0.661244	0.790501	0.0666176	0.81654	0.185336
1	4749420	-0.614094	0.17388	0.473669	0.431816	0.611214	0.621229	0.674663	0.81174	0.0329163	0.819415	0.101024
1	4809419	0.0399056	0.148204	0.957603	0.503243	0.79003	0.584599	0.675511	0.788398	0.00744799	0.806639	0.0276889
1	4868272	-0.338049	0.162138	0.688504	0.462989	0.730875	0.209773	0.701691	0.419141	0.0846239	0.851169	0.225896
1	4922599	-1.49744	0.231286	0.11836	0.302017	0.231649	0.29696	0.698788	0.536891	0.0191958	0.821811	0.0637727
1	4982810	-2.30182	0.330022	0.0175879	0.152043	0.0467206	0.228676	0.697291	0.446339	0.0129339	0.815316	0.045426
1	5114962	-2.68689	0.370621	0.00583626	0.108557	0.0174551	0.143205	0.740098	0.318369	0.00339657	0.793326	0.0135089
1	5255757	-2.8363	0.35928	0.00467863	0.113463	0.0138657	0.495951	0.690856	0.726123	0.0277441	0.916264	0.088218
1	5455275	-2.22339	0.272939	0.0256793	0.219419	0.0654617	0.260243	0.726548	0.490582	0.0147341	0.901316	0.0503013
1	5563836	-2.68167	0.291842	0.0120606	0.190916	0.0342171	0.210928	0.707019	0.422732	0.0229042	0.911098	0.0738815
1	5617344	-2.12002	0.203769	0.0430845	0.352721	0.103835	0.210147	0.653046	0.406083	0.0182285	0.880519	0.0597273
1	5705334	-2.67793	0.260435	0.0120536	0.241276	0.0339361	0.195964	0.607901	0.394812	0.0287888	0.923435	0.0902012
1	5790496	-1.47423	0.188671	0.0886516	0.390622	0.184857	0.372688	0.651089	0.603148	0.135764	0.963625	0.318484
1	5833440	-1.25181	0.181689	0.0448697	0.40611	0.10344	0.724739	0.673414	0.846753	0.45121	0.984736	0.735927
1	5868845	-1.26327	0.17417	0.0572038	0.426451	0.129167	0.792375	0.669358	0.881792	0.568155	0.986527	0.849527
1	5905672	-1.36696	0.219381	0.0423829	0.321675	0.100997	0.648103	0.67908	0.830618	0.449091	0.979973	0.746646
1	5938735	-1.07983	0.185097	0.142579	0.40168	0.271764	0.758768	0.677611	0.868021	0.435723	0.979535	0.729933
1	5973573	0.0440253	0.143141	0.946233	0.515254	0.803011	0.847937	0.67362	0.886033	0.60269	0.989624	0.858313
1	6012731	-0.285039	0.144639	0.689545	0.509721	0.739179	0.449812	0.655179	0.658219	0.613313	0.988059	0.876586
1	6048988	-0.0454888	0.145739	0.946933	0.505943	0.799551	0.436445	0.65658	0.665291	0.661887	0.979111	0.905826
1	6085739	-1.12292	0.0815573	0.155675	0.716337	0.291169	0.588209	0.667361	0.788081	0.682964	0.980028	0.919559
1	6129740	-0.966928	0.0964368	0.19998	0.665842	0.352347	0.579288	0.664922	0.780955	0.659994	0.983626	0.907578
1	6167080	-1.12668	0.0919838	0.126224	0.679248	0.247626	0.570503	0.662493	0.773893	0.596154	0.990991	0.867974
1	6198918	-1.05119	0.104954	0.138316	0.633241	0.270177	0.623145	0.666133	0.799589	0.782368	0.996805	0.95611
1	6236952	-0.580746	0.118818	0.362151	0.588206	0.537552	0.763318	0.675751	0.863834	0.422043	0.975906	0.723999
1	6273232	-0.269165	0.134364	0.669754	0.539111	0.745025	0.875266	0.682472	0.909267	0.584751	0.981386	0.85654
1	6307123	-0.474905	0.141415	0.462581	0.517153	0.625504	0.91291	0.68614	0.915577	0.946214	0.978774	0.997248
1	6345238	-0.484143	0.120253	0.465076	0.583756	0.642836	0.913102	0.708891	0.925224	0.951073	0.984533	0.997851
1	6400587	-0.39969	0.104077	0.544456	0.638985	0.706357	0.853475	0.771691	0.942851	0.905345	0.981637	0.992679
1	6473459	-0.411537	0.105567	0.548102	0.631791	0.718367	0.827268	0.797989	0.947094	0.988487	0.960511	0.997886
1	6513136	0.0381	0.118431	0.952464	0.591842	0.866112	0.809326	0.804447	0.943463	0.969307	0.917932	0.993804
1	6564892	0.235389	0.123039	0.695118	0.57589	0.7992	0.721566	0.806033	0.912107	0.950613	0.900727	0.990806
1	6598370	0.14838	0.120348	0.816554	0.584403	0.841683	0.792371	0.783424	0.925319	0.931742	0.900129	0.987208
1	6634097	-0.386969	0.131285	0.595586	0.552737	0.752735	0.882275	0.76227	0.943174	0.912594	0.900148	0.985673
1	6666558	-0.461727	0.140927	0.513854	0.526352	0.69862	0.806878	0.74773	0.920248	0.873218	0.899471	0.980241
1	6707561	0.0134768	0.117388	0.983968	0.598284	0.8654	0.703897	0.76958	0.891373	0.880254	0.896861	0.980729
1	6770223	0.116747	0.107055	0.859482	0.630412	0.862683	0.764843	0.792385	0.923722	0.702992	0.879908	0.912876
1	6804959	0.398848	0.0923188	0.499978	0.677184	0.702335	0.819949	0.788826	0.945598	0.614986	0.881324	0.869484
1	6842767	0.381234	0.0941017	0.516912	0.671545	0.713067	0.794912	0.785412	0.937912	0.595395	0.890469	0.858425
1	6875042	0.516619	0.0941866	0.410157	0.671107	0.62393	0.742241	0.781638	0.91573	0.694866	0.891857	0.910639
1	6916813	0.675939	0.0828169	0.314618	0.710819	0.524909	0.581422	0.7747	0.814484	0.723744	0.886103	0.927533
1	6952373	0.897206	0.089783	0.189084	0.686005	0.366512	0.413888	0.766629	0.685493	0.625899	0.881234	0.872953
1	6996649	0.644389	0.0963068	0.361374	0.665125	0.572471	0.272047	0.755113	0.528697	0.397334	0.88652	0.692844
1	7034408	0.774336	0.0966164	0.290132	0.663224	0.496395	0.258251	0.753627	0.510929	0.370146	0.883446	0.663458
1	7065258	0.457989	0.0936611	0.498538	0.674826	0.696088	0.260876	0.752925	0.514338	0.370146	0.883446	0.663458
1	7103961	1.33068	0.0672815	0.0381033	0.762666	0.102257	0.243757	0.756981	0.490556	0.370146	0.883446	0.663458
1	7147473	1.02344	0.0779042	0.128656	0.727104	0.276605	0.197603	0.770073	0.423685	0.361501	0.880769	0.653538
1	7189482	1.49111	0.0427644	0.0178332	0.849504	0.053285	0.184061	0.775929	0.401183	0.422867	0.894903	0.717026
1	7235437	1.422	0.011456	0.0278872	0.959809	0.0780492	0.261093	0.75697	0.510355	0.514342	0.909117	0.802882
1	7274700	1.03595	0.0357343	0.116821	0.875172	0.256173	0.302982	0.755687	0.564209	0.413473	0.880107	0.705431
1	7322544	1.21966	0.0408562	0.0525558	0.855964	0.133847	0.204873	0.793975	0.43518	0.462192	0.866385	0.752849
1	7358686	1.11746	0.0849753	0.0646205	0.702407	0.159319	0.12721	0.798277	0.30461	0.338374	0.862003	0.623065
1	7408775	1.11495	0.0970446	0.0640038	0.662116	0.158425	0.176787	0.800078	0.391035	0.266015	0.859471	0.532933
1	7446732	0.93609	0.12168	0.1255	0.582808	0.272776	0.209975	0.777939	0.444264	0.324423	0.895953	0.60755
1	7480467	0.608956	0.104263	0.333038	0.63777	0.557344	0.184488	0.787326	0.406299	0.324185	0.895882	0.607247
1	7517078	0.6614	0.095472	0.283622	0.666471	0.502759	0.190092	0.789423	0.416047	0.36908	0.899065	0.659448
1	7557964	0.70931	0.0966232	0.275425	0.663115	0.49497	0.173372	0.784659	0.388677	0.325514	0.900105	0.608716
1	7605286	1.11497	0.109198	0.0709588	0.622623	0.175574	0.177654	0.773855	0.394452	0.375806	0.897743	0.664293
1	7642396	1.19965	0.163404	0.0654733	0.46662	0.16518	0.197098	0.774842	0.425462	0.46373	0.89556	0.754627
1	7675616	1.34176	0.151265	0.0204918	0.498193	0.0618106	0.226234	0.776172	0.470427	0.500914	0.894767	0.787779
1	7704848	0.797267	0.0785778	0.174396	0.724382	0.360521	0.225443	0.778262	0.469465	0.524765	0.879552	0.806771
1	7738445	0.664532	0.0531742	0.269074	0.814242	0.493071	0.22387	0.782459	0.467546	0.607922	0.856734	0.861859
1	7775105	0.926252	0.025666	0.118072	0.909916	0.268503	0.377735	0.776314	0.658685	0.751693	0.869153	0.93698
1	7811636	0.979583	0.0415658	0.120129	0.853687	0.271929	0.319689	0.771345	0.591332	0.612786	0.874313	0.86359
1	7846313	1.09963	0.0459864	0.0752464	0.837291	0.187612	0.237825	0.765684	0.484399	0.441077	0.900832	0.733067
1	7902812	0.931384	0.0621685	0.130972	0.781598	0.290636	0.165057	0.743803	0.371636	0.482581	0.910877	0.76986
1	7946775	0.946579	0.0577634	0.127137	0.796946	0.283444	0.137256	0.715141	0.320866	0.419453	0.915508	0.712899
1	7983865	0.556017	0.0709134	0.34065	0.752433	0.57571	0.106614	0.708796	0.263725	0.419453	0.915508	0.712899
1	8019989	0.26945	0.0805422	0.643697	0.721416	0.816524	0.0871158	0.700798	0.225495	0.416938	0.916148	0.71031
1	8057592	0.0920638	0.0897897	0.876127	0.691284	0.900907	0.0865674	0.69343	0.224493	0.386862	0.924151	0.678859
1	8134732	0.828442	0.056421	0.178302	0.80159	0.370152	0.100339	0.694644	0.252667	0.394136	0.944911	0.68628
1	8184811	0.83261	0.0613365	0.183074	0.784389	0.378841	0.0881564	0.697057	0.228776	0.364695	0.952885	0.657309
1	8224616	0.681171	0.0656753	0.287766	0.770156	0.523181	0.0910178	0.701948	0.234702	0.431189	0.9495	0.728782
1	8294790	0.00521521	0.0938278	0.993631	0.675987	0.916022	0.125277	0.729599	0.301977	0.315412	0.909537	0.589807
1	8333892	0.0881309	0.0890529	0.890373	0.692774	0.910634	0.108843	0.719667	0.270195	0.207403	0.89608	0.441472
1	8366634	0.101659	0.0900421	0.865357	0.689527	0.904253	0.0965649	0.725452	0.245059	0.212875	0.88371	0.450127
1	8405752	0.347753	0.0644721	0.434393	0.777652	0.674901	0.0874171	0.746747	0.225186	0.167173	0.869808	0.378296
1	8440659	0.400265	0.0627033	0.350893	0.783217	0.592883	0.0770479	0.772478	0.20411	0.184328	0.841654	0.40442
1	8478825	0.48337	0.0420514	0.224624	0.853597	0.443282	0.0631335	0.814069	0.17536	0.202733	0.814545	0.431551
1	8516618	0.357363	0.0531375	0.413273	0.816074	0.6641	0.0647249	0.839505	0.180132	0.201668	0.813839	0.429796
1	8549865	0.140855	0.0675942	0.778021	0.769036	0.900159	0.0839898	0.839235	0.222894	0.223752	0.801568	0.460442
1	8585201	-0.383579	0.111821	0.50339	0.626797	0.752052	0.149422	0.855451	0.342987	0.293455	0.771571	0.551403
1	8635045	-0.792092	0.131688	0.158709	0.561935	0.348648	0.375978	0.891488	0.669614	0.483142	0.763883	0.734406
1	8670321	-0.712383	0.120818	0.187963	0.593549	0.395996	0.41586	0.893133	0.716564	0.594543	0.761137	0.828354
1	8701997	-0.28486	0.0964324	0.542739	0.671058	0.784415	0.325658	0.887404	0.59791	0.521539	0.761234	0.775019
1	8734140	-0.10709	0.0864006	0.821364	0.705025	0.918184	0.110994	0.868146	0.27473	0.4575	0.761331	0.725118
1	8764468	0.098135	0.071096	0.846488	0.755969	0.923361	0.0835723	0.866318	0.223231	0.256374	0.776451	0.488709
1	8799091	0.421503	0.0533592	0.440155	0.81491	0.697542	0.0800136	0.871156	0.215347	0.174865	0.788616	0.378679
1	8847288	0.257198	0.0682514	0.674966	0.763807	0.860673	0.235727	0.890827	0.492846	0.400451	0.774734	0.673589
1	8894347	-0.073896	0.082763	0.905455	0.714645	0.931349	0.269997	0.893601	0.54205	0.508182	0.744068	0.765765
1	8941673	0.201067	0.0784315	0.726281	0.728557	0.879614	0.212545	0.910001	0.457024	0.51816	0.738991	0.77181
1	8987706	0.637833	0.0691135	0.21806	0.75939	0.436932	0.369421	0.915638	0.661397	0.976141	0.828221	0.972644
1	9021089	0.822422	0.0676837	0.0889618	0.764454	0.221284	0.540204	0.922037	0.807094	0.760967	0.839939	0.927256
1	9059021	0.755251	0.0757419	0.139173	0.737536	0.315609	0.734913	0.857023	0.923063	0.500005	0.853238	0.777563
1	9106790	0.564978	0.0830005	0.314043	0.713794	0.569016	0.714754	0.74129	0.879313	0.452858	0.8348	0.735299
1	9133227	0.551399	0.0865913	0.258689	0.702436	0.499801	0.632366	0.734485	0.83834	0.419322	0.820753	0.704059
1	9153823	0.462655	0.0876407	0.318131	0.699342	0.57334	0.559474	0.727744	0.799277	0.324403	0.832252	0.599391
1	9199672	0.641299	0.109897	0.175586	0.628082	0.3659	0.342739	0.644653	0.577624	0.172927	0.84545	0.384802
1	9244452	0.839021	0.114262	0.0554453	0.613539	0.144762	0.132916	0.647628	0.280081	0.102256	0.798349	0.257535
1	9278761	0.977453	0.10815	0.0154388	0.63237	0.0482271	0.0495221	0.659169	0.131077	0.0939708	0.763143	0.240622
1	9318778	0.925542	0.101912	0.0263325	0.652955	0.0767608	0.0741375	0.614976	0.15913	0.186824	0.83589	0.409212
1	9349973	1.00542	0.108561	0.0147455	0.632967	0.0463604	0.853252	0.473863	0.739171	0.21422	0.852125	0.454695
1	9409422	0.973717	0.116645	0.0182192	0.608029	0.0555258	0.648793	0.469029	0.695963	0.166168	0.843611	0.377689
1	9464011	1.12338	0.0923105	0.00293539	0.685827	0.0107675	0.774115	0.470579	0.737134	0.106528	0.836769	0.267776
1	9533224	0.842903	0.106702	0.0519117	0.639561	0.136125	0.819404	0.484084	0.761807	0.164403	0.833693	0.373025
1	9574279	0.682444	0.114274	0.161898	0.616762	0.339018	0.793641	0.495467	0.763601	0.201734	0.837532	0.434938
1	9617277	0.605174	0.11474	0.231643	0.615357	0.439831	0.847252	0.486348	0.767698	0.171692	0.828013	0.385534
1	9668565	0.626718	0.088763	0.200701	0.697717	0.400612	0.879026	0.480541	0.769957	0.163184	0.823941	0.370799
1	9711673	0.372603	0.0820416	0.461693	0.721697	0.693971	0.853498	0.483586	0.768445	0.157959	0.816755	0.360997
1	9744198	0.0479188	0.0962002	0.922126	0.67803	0.9064	0.833983	0.486524	0.767189	0.267772	0.831743	0.523125
1	9786550	-0.000901223	0.104559	0.99849	0.650301	0.901793	0.797196	0.495621	0.764316	0.348046	0.841571	0.628922
1	9822027	0.307763	0.100262	0.502383	0.662533	0.716189	0.775908	0.501161	0.762598	0.175685	0.823447	0.391849
1	9859759	0.641431	0.0963625	0.163922	0.673698	0.337331	0.819734	0.478785	0.75315	0.176741	0.817805	0.393061
1	9899608	0.487093	0.0824611	0.297636	0.720801	0.516029	0.874815	0.455934	0.744338	0.165554	0.815016	0.374263
1	9933283	0.810688	0.0634869	0.0858978	0.782873	0.201129	0.903658	0.456602	0.749272	0.163152	0.824957	0.37116
1	9966497	0.792528	0.0484023	0.0835251	0.834681	0.196154	0.935441	0.457385	0.754733	0.171281	0.831886	0.385629
1	10010916	0.690116	0.0539598	0.119634	0.817575	0.257893	0.86729	0.456775	0.74546	0.219562	0.832875	0.460952
1	10048419	0.330306	0.0816949	0.458129	0.729896	0.663373	0.804105	0.456166	0.736301	0.265109	0.834869	0.526932
1	10083629	0.386574	0.0762154	0.355543	0.746491	0.56921	0.805853	0.457021	0.737446	0.245415	0.837059	0.497803
1	10117702	0.254489	0.0941253	0.530353	0.688569	0.719027	0.879865	0.460066	0.750607	0.240288	0.837478	0.490108
1	10153719	0.308736	0.0906545	0.45872	0.699549	0.664643	0.819872	0.45581	0.719001	0.26581	0.848168	0.525892
1	10201723	0.320257	0.092687	0.479856	0.693654	0.681458	0.469441	0.429	0.55934	0.384356	0.836992	0.665557
1	10237111	0.312387	0.0885579	0.50062	0.709387	0.693749	0.448533	0.427762	0.544256	0.460652	0.839426	0.7446
1	10271536	0.21989	0.0980992	0.636023	0.680582	0.778284	0.364927	0.426745	0.478853	0.459993	0.841812	0.744481
1	10308456	0.197262	0.102708	0.673503	0.66526	0.79697	0.394757	0.425636	0.508365	0.465466	0.842938	0.749171
1	10340933	0.427647	0.0924139	0.369876	0.694548	0.579901	0.387706	0.423385	0.502948	0.587333	0.847753	0.843274
1	10374453	0.440091	0.10311	0.355985	0.659512	0.564858	0.38078	0.421147	0.497589	0.825475	0.865779	0.945123
1	10417301	0.393556	0.0984845	0.410845	0.67481	0.628942	0.241979	0.459174	0.366394	0.719454	0.798826	0.87236
1	10452958	0.364075	0.0961042	0.455931	0.683582	0.667521	0.180909	0.485674	0.301041	0.496042	0.697778	0.729389
1	10492378	-0.0880816	0.12287	0.856545	0.603348	0.868143	0.226089	0.493699	0.357427	0.490645	0.691267	0.722652
1	10522730	-0.17624	0.128621	0.714687	0.58716	0.826435	0.276397	0.489232	0.409785	0.557212	0.685038	0.770369
1	10565077	-0.182258	0.127182	0.703658	0.59079	0.821703	0.176816	0.483413	0.295135	0.59178	0.674403	0.785401
1	10605851	0.066576	0.113684	0.891998	0.63022	0.878209	0.329515	0.585443	0.473035	0.361353	0.685403	0.575786
1	10641148	0.0663288	0.116084	0.890016	0.622802	0.875696	0.689874	0.704487	0.82276	0.238162	0.701437	0.452188
1	10681063	-0.227554	0.121787	0.612582	0.606832	0.776053	0.859094	0.726962	0.923559	0.343732	0.701129	0.572372
1	10721426	-0.21472	0.119144	0.639565	0.614608	0.793014	0.807384	0.731962	0.874597	0.559698	0.691598	0.769755
1	10756772	-0.408976	0.121008	0.3901	0.609485	0.61073	0.448916	0.760292	0.655135	0.576016	0.688937	0.779818
1	10791683	-1.27695	0.125505	0.0618338	0.596786	0.154792	0.289053	0.782256	0.527501	0.313233	0.658522	0.528057
1	10871894	-0.501381	0.105938	0.440366	0.655403	0.659779	0.661379	0.875935	0.88882	0.189882	0.680536	0.391456
1	10916247	-0.212013	0.115348	0.74823	0.625607	0.834176	0.51558	0.873095	0.793349	0.300641	0.703794	0.546744
1	10951427	0.00869345	0.122318	0.989293	0.605084	0.874376	0.628017	0.862596	0.856182	0.415207	0.745711	0.680999
1	10986150	-0.0409393	0.120524	0.951958	0.612847	0.871552	0.696944	0.845672	0.858062	0.56088	0.743037	0.801093
1	11025556	0.201936	0.128792	0.771227	0.585695	0.836421	0.250799	0.825663	0.463958	0.388684	0.75567	0.65688
1	11059449	0.283727	0.122947	0.633602	0.60146	0.777924	0.126344	0.811954	0.307834	0.238141	0.776836	0.481715
1	11091877	0.029635	0.119814	0.955705	0.614946	0.873956	0.150658	0.808876	0.351338	0.181402	0.78341	0.396261
1	11125561	0.153034	0.1097	0.773317	0.646361	0.840978	0.185826	0.805412	0.411012	0.193424	0.791651	0.415995
1	11164945	0.247552	0.109249	0.630507	0.648291	0.766796	0.202463	0.804612	0.437236	0.226198	0.812119	0.46835
1	11197194	0.518311	0.10936	0.311513	0.644725	0.515227	0.231994	0.802893	0.481731	0.255478	0.821882	0.512363
1	11237289	0.245013	0.123289	0.63607	0.601996	0.771005	0.291683	0.798417	0.56438	0.265017	0.823811	0.525925
1	11274358	0.203396	0.130932	0.706785	0.579354	0.799371	0.399727	0.811021	0.672894	0.264967	0.836904	0.527648
1	11325818	-0.135055	0.13097	0.79609	0.579586	0.829378	0.706797	0.842549	0.918437	0.259867	0.832823	0.520175
1	11412921	-0.00860504	0.130869	0.986873	0.580006	0.858032	0.678803	0.854656	0.907571	0.241536	0.820105	0.49273
1	11458106	-0.180905	0.132118	0.733257	0.576777	0.81161	0.667826	0.87342	0.904104	0.242545	0.816007	0.492827
1	11490580	-0.213257	0.13159	0.684163	0.578265	0.791431	0.652869	0.909228	0.900147	0.348338	0.827952	0.625299
1	11529074	-0.474517	0.129129	0.367921	0.585547	0.572152	0.626797	0.931317	0.887445	0.360681	0.832651	0.64136
1	11602787	-0.280517	0.123348	0.581847	0.602894	0.73906	0.637953	0.932207	0.893402	0.344625	0.829089	0.623003
1	11637960	-0.365524	0.117345	0.495935	0.621646	0.681761	0.681375	0.936434	0.91831	0.361371	0.832966	0.643214
1	11673026	-0.221654	0.117184	0.673374	0.623863	0.78705	0.697595	0.950713	0.926558	0.396101	0.840994	0.681668
1	11714455	-0.157239	0.122161	0.77178	0.609062	0.822992	0.702299	0.963799	0.928204	0.679526	0.823917	0.874332
1	11755447	-0.613643	0.107439	0.232663	0.652057	0.415986	0.58233	0.931041	0.85824	0.280254	0.848791	0.546318
1	11792764	-0.525625	0.123896	0.296568	0.602037	0.492748	0.525155	0.929386	0.814708	0.312571	0.885969	0.593485
1	11828453	-0.223755	0.130852	0.658493	0.581374	0.772982	0.472847	0.932682	0.772016	0.323529	0.891435	0.607845
1	11867596	0.136326	0.140398	0.805314	0.55602	0.8269	0.44089	0.94208	0.741269	0.294204	0.898722	0.570265
1	11906235	0.377255	0.164157	0.5098	0.495119	0.681418	0.289932	0.918679	0.562005	0.272754	0.906041	0.542202
1	11939962	0.394668	0.162877	0.465161	0.494764	0.641463	0.211724	0.90151	0.456628	0.278159	0.936537	0.552118
1	11975246	0.423549	0.166702	0.438601	0.483727	0.614525	0.209729	0.910729	0.454516	0.334817	0.943792	0.62439
1	12011468	0.388277	0.152095	0.489815	0.522687	0.669519	0.211622	0.91898	0.457805	0.397002	0.949522	0.696899
1	12051250	0.244958	0.147192	0.659866	0.536353	0.768974	0.180815	0.915348	0.407342	0.489962	0.95428	0.786228
1	12087442	0.0916221	0.141051	0.873198	0.553959	0.835608	0.145222	0.905944	0.345892	0.230265	0.971595	0.483342
1	12118817	0.294078	0.15212	0.591602	0.524025	0.735239	0.132776	0.903212	0.32277	0.21564	0.971635	0.463439
1	12148738	0.639667	0.179388	0.242888	0.454724	0.432538	0.129061	0.896859	0.315542	0.261367	0.960713	0.53042
1	12181164	0.791894	0.174609	0.136328	0.464817	0.283955	0.156791	0.888996	0.364104	0.287628	0.931429	0.563782
1	12225155	0.578905	0.119669	0.266808	0.614153	0.466616	0.319717	0.897847	0.603533	0.39969	0.978213	0.699939
1	12263451	0.46775	0.0962608	0.3543	0.688197	0.563271	0.397651	0.901029	0.690213	0.471974	0.975229	0.768316
1	12296747	0.384394	0.0883823	0.413087	0.715541	0.617982	0.492806	0.909418	0.787941	0.545869	0.974452	0.830448
1	12329666	0.174833	0.110886	0.716422	0.647855	0.808071	0.489989	0.924904	0.786169	0.488035	0.983817	0.784743
1	12365071	0.13139	0.114958	0.78338	0.636965	0.830128	0.464199	0.941597	0.762103	0.787973	0.968283	0.96352
1	12408984	0.164984	0.109515	0.729068	0.654417	0.812343	0.384913	0.945948	0.681562	0.787741	0.968206	0.963438
1	12440678	0.218814	0.107526	0.650845	0.658337	0.777272	0.335784	0.949151	0.628081	0.787102	0.967995	0.963213
1	12476430	0.438052	0.097823	0.373452	0.684728	0.578054	0.303467	0.951893	0.587609	0.752824	0.96811	0.949195
1	12521579	0.565271	0.114784	0.26536	0.630603	0.461346	0.225587	0.948701	0.474265	0.565012	0.976889	0.837094
1	12552586	0.708407	0.126688	0.182866	0.594901	0.352293	0.160814	0.942809	0.369938	0.435234	0.989543	0.736788
1	12585987	0.890088	0.120639	0.0976715	0.612671	0.216764	0.111074	0.932538	0.28029	0.445857	0.994626	0.747302
1	12621246	1.10318	0.0942481	0.039499	0.693984	0.10271	0.0921002	0.922191	0.241622	0.489859	0.993069	0.786091
1	12656869	1.22144	0.098675	0.0217982	0.679591	0.0613295	0.106942	0.90827	0.272166	0.535834	0.990855	0.82497
1	12701391	0.92629	0.119441	0.0697171	0.617503	0.164829	0.09596	0.899185	0.24938	0.5298	0.987534	0.820117
1	12747001	0.579529	0.124302	0.258736	0.603353	0.448081	0.0550411	0.852361	0.158097	0.423731	0.974085	0.705937
1	13104898	0.504842	0.117312	0.336521	0.624798	0.532873	0.00466629	0.719493	0.017757	0.0818223	0.887424	0.218215
1	13683463	0.130866	0.133889	0.801374	0.576325	0.819893	0.0887137	0.875777	0.23149	0.424145	0.973701	0.7265
1	13719529	0.144716	0.136209	0.776402	0.569529	0.81099	0.157605	0.879081	0.364531	0.43966	0.970635	0.741844
1	13756978	-0.0371153	0.140859	0.941955	0.556846	0.840994	0.204918	0.874131	0.444611	0.446206	0.965586	0.748125
1	13806786	0.0752303	0.140074	0.892588	0.561166	0.827305	0.218809	0.839803	0.464234	0.453171	0.933124	0.753849
1	13845093	0.0790291	0.144578	0.879717	0.549014	0.813832	0.26275	0.818424	0.524841	0.415729	0.9426	0.717794
1	13898486	0.0996474	0.145605	0.838925	0.547959	0.79778	0.292587	0.816786	0.565164	0.416582	0.942198	0.718651
1	13930315	0.230956	0.134187	0.624571	0.580924	0.720713	0.286475	0.817017	0.556768	0.363889	0.928061	0.659474
1	13964987	0.195673	0.135922	0.704546	0.578124	0.755718	0.221487	0.816663	0.463409	0.310489	0.911803	0.596221
1	14001831	0.102661	0.148496	0.84268	0.541206	0.79144	0.177572	0.816952	0.395834	0.302235	0.903577	0.586301
1	14058508	0.434838	0.129468	0.427201	0.593129	0.587259	0.175263	0.819275	0.392211	0.278177	0.896327	0.55437
1	14108754	0.743654	0.132899	0.186638	0.580611	0.335306	0.153694	0.833168	0.355169	0.242037	0.900332	0.50336
1	14148527	0.768632	0.131221	0.16909	0.585226	0.309932	0.156205	0.82776	0.358549	0.242037	0.900332	0.50336
1	14182815	0.607475	0.12928	0.269388	0.592648	0.433348	0.147449	0.822212	0.342628	0.242037	0.900332	0.50336
1	14224958	0.682623	0.1103	0.207321	0.651062	0.357133	0.114981	0.802425	0.282651	0.242037	0.900332	0.50336
1	14262125	1.02816	0.0880276	0.0647339	0.718485	0.143064	0.122969	0.792585	0.297098	0.242037	0.900332	0.50336
1	14303723	1.09614	0.084268	0.057122	0.73094	0.127691	0.122594	0.792988	0.296315	0.242037	0.900332	0.50336
1	14342253	0.979748	0.0908314	0.087348	0.71113	0.179573	0.13734	0.75322	0.320826	0.236882	0.874676	0.494543
1	14391362	0.827806	0.0970574	0.127311	0.693523	0.237136	0.0691477	0.741367	0.18435	0.168547	0.761187	0.378121
1	14482344	0.714275	0.109382	0.165455	0.656288	0.288037	0.061795	0.732947	0.167869	0.167672	0.757455	0.376269
1	14611270	0.642323	0.127611	0.205361	0.601265	0.338353	0.143182	0.69893	0.323636	0.33906	0.750908	0.607386
1	14759230	0.571527	0.137293	0.252105	0.57338	0.390551	0.0679801	0.699696	0.178808	0.149092	0.737714	0.342612
1	14810825	0.942927	0.119104	0.0663269	0.624917	0.137951	0.0714016	0.670912	0.184252	0.110185	0.739056	0.272821
1	14849962	1.09462	0.114838	0.0364596	0.636344	0.083401	0.0941878	0.685039	0.230168	0.114732	0.744837	0.280992
1	14887829	1.24052	0.0968812	0.0180348	0.690667	0.0468044	0.193204	0.764653	0.405184	0.207704	0.829116	0.438707
1	14921533	0.608296	0.121187	0.159147	0.620052	0.290463	0.239615	0.796061	0.481427	0.293927	0.875879	0.567901
1	14955620	0.602167	0.124158	0.160684	0.611895	0.292045	0.246853	0.784291	0.489293	0.316233	0.856753	0.593341
1	14986066	0.469522	0.140439	0.231508	0.565291	0.376358	0.262278	0.781383	0.508899	0.302421	0.858398	0.576618
1	15014690	0.263528	0.163255	0.449406	0.502177	0.564698	0.257095	0.78812	0.50143	0.300412	0.862419	0.573995
1	15045384	0.172503	0.170021	0.59479	0.484829	0.647109	0.164064	0.828125	0.366757	0.309395	0.873655	0.584335
1	15081249	0.36629	0.150596	0.278107	0.536391	0.418608	0.208564	0.822798	0.436588	0.344322	0.859222	0.625502
1	15110386	0.525125	0.158178	0.149601	0.513946	0.270073	0.211973	0.820767	0.442117	0.3537	0.851149	0.635597
1	15147135	0.613201	0.175907	0.120624	0.466734	0.224538	0.134406	0.781213	0.310912	0.30268	0.803582	0.570395
1	15180531	0.41153	0.204482	0.349496	0.397357	0.471822	0.0935606	0.716274	0.232792	0.604203	0.781935	0.846025
1	15214788	0.519446	0.200176	0.269913	0.406376	0.396816	0.0684105	0.674998	0.178074	0.610306	0.781973	0.849956
1	15248403	0.999163	0.198604	0.057753	0.40888	0.119408	0.0466351	0.669039	0.129301	0.276442	0.735074	0.530629
1	15283140	1.31362	0.20594	0.0222353	0.392819	0.0528868	0.0468486	0.673141	0.12946	0.267671	0.726773	0.519533
1	15316108	0.967636	0.195252	0.104052	0.417822	0.192444	0.0333134	0.668853	0.0968483	0.242495	0.69783	0.483129
1	15350539	0.745235	0.168161	0.185104	0.487741	0.301309	0.0289066	0.667859	0.0857624	0.290158	0.726789	0.546071
1	15382212	0.729373	0.142694	0.162271	0.55924	0.273067	0.0416116	0.669409	0.11713	0.32017	0.734596	0.583065
1	15414636	0.884785	0.125592	0.0784018	0.608302	0.152866	0.0552124	0.671407	0.149288	0.286619	0.773271	0.546887
1	15445688	1.11019	0.100033	0.0298692	0.68388	0.0676625	0.0485523	0.659885	0.13448	0.187561	0.751481	0.401275
1	15481236	1.03152	0.128526	0.04156	0.59872	0.0897333	0.0493197	0.657518	0.136472	0.173911	0.743668	0.378741
1	15518957	0.679655	0.144678	0.163127	0.555051	0.271049	0.0624811	0.669249	0.166344	0.218638	0.750929	0.44699
1	15555971	0.489062	0.171419	0.307169	0.481693	0.426779	0.0572092	0.697764	0.156485	0.265398	0.75322	0.513575
1	15588605	0.526231	0.181948	0.280694	0.453798	0.402344	0.0543506	0.706294	0.150491	0.256288	0.759892	0.502633
1	15623788	0.678733	0.195828	0.181062	0.420475	0.293374	0.0512662	0.706547	0.143457	0.26739	0.749287	0.514687
1	15657335	0.63476	0.18696	0.199441	0.442419	0.314297	0.0471136	0.702423	0.133657	0.224947	0.741907	0.453881
1	15694339	0.825116	0.162509	0.0903509	0.506422	0.170071	0.0352353	0.694936	0.104198	0.220675	0.742167	0.448361
1	15730775	1.02984	0.131608	0.0314472	0.592055	0.0697659	0.0240822	0.682273	0.0749342	0.141262	0.718528	0.317142
1	15765402	0.95355	0.144982	0.045154	0.554932	0.0946197	0.0175248	0.665419	0.0564926	0.0827716	0.690813	0.203443
1	15803401	0.97375	0.141923	0.0376672	0.563656	0.0774512	0.0158076	0.61282	0.0510288	0.060378	0.673738	0.155442
1	15839809	1.17318	0.123712	0.0116758	0.617008	0.0273211	0.0151808	0.524612	0.0482208	0.0409712	0.652525	0.111767
1	15870105	1.32333	0.114292	0.00391126	0.643503	0.00989437	0.0171884	0.542311	0.0533345	0.0591798	0.660789	0.150915
1	15909803	1.106	0.19968	0.013837	0.407337	0.028271	0.0208302	0.581622	0.0625268	0.12136	0.599303	0.253725
1	15947029	1.00746	0.264206	0.0267383	0.2686	0.0476881	0.0139846	0.601297	0.0435535	0.281413	0.542848	0.455382
1	15983511	0.887936	0.261483	0.0507135	0.274018	0.0823925	0.0088228	0.610319	0.0287942	0.195449	0.548419	0.349599
1	16029704	0.66732	0.232038	0.118782	0.332783	0.167555	0.100343	0.562512	0.231611	0.23134	0.514375	0.390101
1	16065939	0.556121	0.218492	0.163627	0.362792	0.21511	0.0564312	0.527808	0.142989	0.236424	0.503365	0.396301
1	16099602	0.706573	0.208714	0.0897447	0.385007	0.133532	0.0328241	0.515625	0.0900467	0.310557	0.499904	0.473241
1	16129595	1.07849	0.206889	0.0171162	0.388136	0.0326147	0.0161438	0.522797	0.0486444	0.243605	0.493755	0.390476
1	16165152	1.12928	0.247678	0.0132885	0.299539	0.0261569	0.00626743	0.532515	0.0214019	0.0939179	0.484337	0.197311
1	16213105	1.0584	0.260319	0.0184558	0.27461	0.0353019	0.00591125	0.538175	0.0203759	0.140935	0.492817	0.272641
1	16262797	1.17517	0.278418	0.00901728	0.241525	0.0189384	0.00569926	0.548374	0.0198782	0.132961	0.472449	0.255194
1	16309085	1.22107	0.283564	0.00759524	0.233687	0.0163035	0.00533368	0.564171	0.0190428	0.106441	0.468436	0.214857
1	16354240	1.01143	0.300297	0.0275452	0.209457	0.0513229	0.00512453	0.564593	0.0184172	0.0862644	0.522576	0.19181
1	16386585	0.852277	0.283197	0.0542952	0.236992	0.0925485	0.00513825	0.558926	0.0184054	0.0583245	0.526779	0.137467
1	16427191	0.775527	0.230801	0.0710747	0.332506	0.115173	0.00780796	0.550156	0.0265688	0.0461988	0.516536	0.113945
1	16458124	0.882797	0.197199	0.0389667	0.409079	0.069143	0.0111011	0.546485	0.036203	0.0300546	0.498024	0.0794674
1	16493543	0.980162	0.158556	0.0200814	0.509911	0.0404414	0.0177376	0.551508	0.0547645	0.0230251	0.514294	0.0631362
1	16526364	1.06442	0.177714	0.0132797	0.458612	0.0289974	0.0290868	0.557632	0.0847861	0.0222739	0.521736	0.0613683
1	16566002	1.04754	0.197765	0.017843	0.408912	0.0378153	0.032732	0.561943	0.0942023	0.0420729	0.522045	0.106333
1	16596505	1.36393	0.244034	0.00247702	0.308946	0.00639912	0.0356911	0.566846	0.101858	0.0451001	0.502193	0.113
1	16638834	1.27013	0.267985	0.00938086	0.265816	0.022259	0.0374921	0.631404	0.109901	0.0489497	0.544716	0.125842
1	16704522	0.633556	0.247827	0.119351	0.303272	0.197847	0.0459918	0.703706	0.133691	0.0445984	0.485862	0.123494
1	17094326	0.43232	0.230443	0.277693	0.338036	0.390683	0.00160139	0.843244	0.00675614	0.126331	0.674406	0.298317
1	17167719	0.720577	0.259641	0.133674	0.283425	0.228987	0.0253324	0.764944	0.0790076	0.0883242	0.71124	0.22458
1	17205857	1.15645	0.258468	0.0359191	0.281351	0.076792	0.0507717	0.745349	0.143509	0.0649577	0.678715	0.173183
1	17236223	0.929156	0.226524	0.0834345	0.343046	0.156355	0.071397	0.737214	0.190935	0.0632237	0.677905	0.169376
1	17271909	0.840673	0.22855	0.0992137	0.339268	0.180549	0.0786031	0.73554	0.2069	0.0632237	0.677905	0.169376
1	17305326	0.792515	0.230183	0.117213	0.336102	0.207095	0.0783784	0.736753	0.206491	0.0632237	0.677905	0.169376
1	17354032	0.670602	0.236377	0.18811	0.3255	0.300028	0.0779072	0.737924	0.205556	0.0625927	0.68139	0.168263
1	17406157	0.811708	0.238269	0.128305	0.320833	0.223058	0.0767698	0.739227	0.203091	0.0598292	0.688014	0.162437
1	17445038	0.719406	0.231445	0.17675	0.334934	0.28638	0.068683	0.7396	0.18534	0.0571689	0.686568	0.156381
1	17481192	0.82695	0.214722	0.120059	0.369338	0.211937	0.0664078	0.73978	0.180263	0.0562487	0.673872	0.153834
1	17516696	0.49501	0.217169	0.355639	0.363267	0.457992	0.0586776	0.732433	0.162567	0.0478978	0.643566	0.132981
1	17560874	0.840995	0.234656	0.123688	0.326822	0.212781	0.0498842	0.717217	0.14167	0.053015	0.635313	0.144583
1	17593669	0.886439	0.224287	0.0960381	0.348208	0.174368	0.0494076	0.705111	0.140133	0.058392	0.649281	0.158194
1	17626227	0.955573	0.214106	0.0631265	0.368967	0.125151	0.0634839	0.683278	0.172466	0.0469693	0.667435	0.133377
1	17672972	0.956207	0.218544	0.0673244	0.359042	0.131994	0.0595269	0.677626	0.163276	0.0378824	0.65723	0.111437
1	17734712	1.43979	0.281488	0.00665718	0.240075	0.0174508	0.061811	0.683468	0.168708	0.0545934	0.660337	0.150916
1	17767901	1.17518	0.273646	0.0187229	0.255804	0.043967	0.0751662	0.696653	0.199199	0.0814386	0.671133	0.209853
1	17799446	1.28084	0.293016	0.0122353	0.222428	0.0299163	0.0813274	0.698286	0.212487	0.0974812	0.681422	0.242528
1	17831794	1.00582	0.259623	0.0545879	0.279016	0.110655	0.0886207	0.700395	0.227922	0.0974812	0.681422	0.242528
1	17871706	0.932803	0.251601	0.0611641	0.292405	0.122109	0.107881	0.708712	0.266835	0.123486	0.695939	0.29187
1	17907095	0.633017	0.228692	0.21007	0.339726	0.326778	0.12041	0.713703	0.291428	0.135621	0.701779	0.314103
1	17952755	0.942204	0.229534	0.0776954	0.336572	0.149502	0.119514	0.713881	0.28976	0.135775	0.702465	0.314419
1	17987226	0.937633	0.22773	0.0854782	0.34138	0.164014	0.111356	0.709062	0.273966	0.138067	0.712652	0.319131
1	18031400	0.950232	0.216588	0.081536	0.363649	0.158061	0.102371	0.731588	0.258206	0.1034	0.725617	0.256651
1	18085502	0.76808	0.196446	0.141978	0.409658	0.247077	0.115857	0.761689	0.286618	0.102699	0.735425	0.256166
1	18137949	0.671883	0.181653	0.181768	0.446803	0.298655	0.128231	0.817422	0.312267	0.158129	0.754517	0.358907
1	18197236	0.451319	0.180273	0.348418	0.450346	0.472935	0.150609	0.825022	0.354319	0.183612	0.747619	0.401023
1	18249185	0.311065	0.187637	0.518537	0.431275	0.598878	0.148421	0.825207	0.350426	0.175547	0.739777	0.387731
1	18291080	0.207349	0.188686	0.671215	0.428625	0.676023	0.142274	0.824513	0.339315	0.175284	0.74004	0.387336
1	18328173	0.345288	0.2005	0.476078	0.401839	0.574286	0.148792	0.826128	0.350931	0.169359	0.732071	0.376679
1	18363007	0.73078	0.213021	0.1565	0.371541	0.268634	0.176761	0.833172	0.400123	0.241688	0.728805	0.488206
1	18397912	0.981686	0.21428	0.0610424	0.369247	0.126394	0.177099	0.832694	0.400664	0.241688	0.728805	0.488206
1	18430562	0.790635	0.187375	0.109068	0.432399	0.205821	0.177886	0.831859	0.401902	0.241688	0.728805	0.488206
1	18463677	0.830728	0.193568	0.084926	0.418049	0.168468	0.199492	0.860102	0.438358	0.241573	0.728846	0.488068
1	18504761	0.394698	0.185953	0.413464	0.436142	0.542479	0.225475	0.871297	0.47914	0.236961	0.73049	0.482534
1	18537312	0.165589	0.179552	0.726602	0.451884	0.717486	0.223542	0.876186	0.476377	0.240181	0.72742	0.486719
1	18570969	0.149919	0.174911	0.746632	0.46313	0.725033	0.222306	0.87757	0.474529	0.241586	0.726153	0.488518
1	18612982	0.197976	0.174895	0.68258	0.462988	0.703365	0.242143	0.882935	0.504251	0.219289	0.743764	0.459027
1	18682718	0.0788071	0.173115	0.86642	0.467678	0.756172	0.268647	0.885729	0.542036	0.292115	0.756658	0.559838
1	18722621	-0.0274485	0.173776	0.952797	0.46587	0.764741	0.250775	0.880759	0.516826	0.295839	0.757011	0.564819
1	18788905	0.24302	0.17089	0.613122	0.47376	0.672543	0.247388	0.880386	0.51196	0.276069	0.76939	0.540812
1	18826734	0.366957	0.178844	0.445685	0.452637	0.569083	0.237418	0.875719	0.49702	0.255948	0.792535	0.516819
1	18857882	0.11048	0.177858	0.812029	0.456104	0.742914	0.204002	0.859877	0.445022	0.25781	0.807934	0.521142
1	18891693	0.131328	0.181236	0.784982	0.448903	0.735162	0.175601	0.844635	0.398954	0.260878	0.80758	0.525362
1	18924641	0.183914	0.181632	0.703672	0.447624	0.712457	0.160181	0.839749	0.37229	0.259415	0.807006	0.523254
1	18971411	0.347627	0.188735	0.476863	0.430241	0.593512	0.152337	0.81667	0.357758	0.232114	0.775916	0.481131
1	19029918	0.431012	0.195983	0.388929	0.413646	0.529796	0.151323	0.815234	0.355889	0.193312	0.818709	0.424184
1	19066522	0.407334	0.207661	0.410407	0.390608	0.547424	0.145209	0.808501	0.344618	0.189267	0.818863	0.417597
1	19087035	0.232921	0.188529	0.634612	0.433637	0.689015	0.141581	0.80427	0.337874	0.195944	0.820004	0.42839
1	19103339	0.28387	0.188968	0.566828	0.431048	0.654625	0.14162	0.802838	0.337932	0.197513	0.82023	0.430914
1	19119413	0.190371	0.18149	0.693306	0.44874	0.714255	0.147432	0.802051	0.348635	0.197513	0.82023	0.430914
1	19150209	0.208282	0.179239	0.654702	0.453038	0.698145	0.156602	0.800872	0.36533	0.205241	0.81681	0.443326
1	19211283	0.290651	0.182449	0.541985	0.444841	0.637862	0.115761	0.755803	0.288108	0.15226	0.776521	0.352745
1	19275396	0.0565212	0.173513	0.898205	0.466775	0.761748	0.111702	0.790251	0.281037	0.121367	0.778863	0.295481
1	19308975	0.23851	0.169683	0.600893	0.476817	0.668846	0.10653	0.786392	0.270724	0.111961	0.775993	0.277175
1	19340209	0.0952468	0.16936	0.822627	0.479149	0.748689	0.120144	0.796047	0.297641	0.115654	0.777434	0.284333
1	19375667	0.224989	0.167635	0.620398	0.483373	0.676079	0.13397	0.805875	0.324188	0.123082	0.782459	0.298588
1	19414526	0.404005	0.167419	0.389085	0.483962	0.525102	0.139897	0.810898	0.33523	0.131147	0.788692	0.313741
1	19449541	0.481443	0.178286	0.309097	0.455733	0.451699	0.138992	0.811811	0.333456	0.136826	0.792811	0.324262
1	19495981	0.577853	0.190895	0.211853	0.424697	0.346328	0.127613	0.80756	0.311915	0.155111	0.801132	0.356712
1	19527225	0.347244	0.182233	0.442048	0.446347	0.571963	0.141002	0.827962	0.337096	0.189471	0.817731	0.414989
1	19559742	0.277294	0.176115	0.520418	0.46135	0.625774	0.155588	0.844771	0.363756	0.18978	0.817329	0.415455
1	19590306	0.102499	0.169981	0.807867	0.477491	0.753846	0.170947	0.848658	0.390619	0.18978	0.817329	0.415455
1	19622165	0.178309	0.166455	0.669924	0.487066	0.707469	0.153976	0.845149	0.360857	0.140041	0.814545	0.329024
1	19653443	0.332473	0.165479	0.44065	0.489902	0.570574	0.135051	0.845588	0.326349	0.11643	0.81282	0.285558
1	19693252	0.277688	0.166702	0.514682	0.486536	0.623105	0.127437	0.824624	0.311377	0.116379	0.801321	0.28455
1	19728841	0.572848	0.159694	0.174202	0.506003	0.298466	0.10644	0.822698	0.270038	0.114592	0.792779	0.280616
1	19788075	0.672235	0.14526	0.0972442	0.546664	0.186939	0.0855181	0.818984	0.226531	0.126037	0.803911	0.303482
1	19822909	0.623031	0.1724	0.129138	0.47323	0.235087	0.0830744	0.819694	0.221363	0.135639	0.80728	0.321764
1	19853507	0.588203	0.183941	0.160661	0.44385	0.279748	0.0853882	0.822544	0.226473	0.137829	0.782067	0.323585
1	19886747	0.386095	0.190059	0.375068	0.430158	0.516228	0.126983	0.837369	0.309831	0.180886	0.772831	0.395956
1	19921072	0.476995	0.1668	0.242549	0.488526	0.383271	0.174769	0.848188	0.396274	0.223562	0.775625	0.462524
1	19955992	0.201981	0.169289	0.634076	0.481856	0.689574	0.199929	0.853328	0.438464	0.376288	0.798733	0.625741
1	19988791	0.037472	0.172658	0.938883	0.473309	0.769682	0.229982	0.86412	0.478321	0.733806	0.834697	0.902266
1	20023354	0.177418	0.17053	0.722398	0.479627	0.720156	0.479823	0.909285	0.770164	0.824274	0.83098	0.9539
1	20084923	0.477264	0.160948	0.308025	0.506409	0.446605	0.422002	0.906214	0.723421	0.642022	0.822358	0.879137
1	20118438	0.53029	0.159105	0.246201	0.511146	0.381417	0.431382	0.899076	0.732349	0.636216	0.824395	0.87621
1	20167286	0.432497	0.161747	0.341213	0.50391	0.478647	0.410257	0.894154	0.711053	0.625863	0.805107	0.865714
1	20258629	0.135962	0.174222	0.775552	0.470112	0.735313	0.347606	0.874894	0.641085	0.62677	0.80532	0.866171
1	20296616	0.215161	0.170774	0.654825	0.479507	0.692848	0.337284	0.832984	0.62579	0.655182	0.810005	0.882524
1	20328482	0.126521	0.175579	0.800195	0.466568	0.74396	0.320857	0.809998	0.603465	0.655182	0.810005	0.882524
1	20373328	0.256507	0.166857	0.606504	0.490073	0.670655	0.295662	0.792863	0.570024	0.60728	0.806335	0.854022
1	20408367	0.167988	0.172443	0.736872	0.475004	0.723694	0.394228	0.806324	0.685177	0.600295	0.805775	0.849763
1	20475934	0.100967	0.167052	0.838313	0.488932	0.765279	0.570075	0.832888	0.841638	0.617069	0.80654	0.860334
1	20508228	-0.0507357	0.168575	0.919189	0.484537	0.778679	0.601301	0.83849	0.862433	0.698826	0.806428	0.903546
1	20540749	-0.229461	0.166912	0.645706	0.488591	0.708031	0.615982	0.840183	0.871738	0.700445	0.79409	0.899166
1	20578434	-0.0103635	0.165039	0.98509	0.494591	0.791746	0.550575	0.825623	0.827084	0.633331	0.787965	0.862902
1	20640618	-0.0708514	0.16511	0.896992	0.49403	0.787619	0.637454	0.841203	0.885259	0.898279	0.804314	0.963166
1	20692562	0.189622	0.158567	0.73942	0.512179	0.752431	0.796908	0.864499	0.958107	0.896635	0.804226	0.962907
1	20738085	0.155939	0.160896	0.787732	0.505298	0.768386	0.796372	0.864714	0.957984	0.893065	0.805195	0.962668
1	20773315	0.49826	0.165098	0.399922	0.494489	0.553051	0.798304	0.862773	0.958245	0.918913	0.809895	0.966201
1	20809804	0.468992	0.176538	0.418723	0.465667	0.568753	0.797583	0.863324	0.958123	0.939576	0.810511	0.967915
1	20839193	0.37291	0.1719	0.51613	0.477267	0.641271	0.807157	0.864105	0.96116	0.816087	0.799749	0.945077
1	20877821	0.0764877	0.167265	0.895227	0.490379	0.786426	0.708443	0.853473	0.917277	0.921117	0.813334	0.966406
1	20917532	0.154847	0.166519	0.795639	0.491067	0.766789	0.507837	0.785639	0.778	0.763743	0.82118	0.927822
1	20956259	0.101913	0.163445	0.859525	0.499024	0.781037	0.34979	0.681116	0.619355	0.868661	0.669613	0.903698
1	20992431	0.167225	0.161335	0.758729	0.505503	0.753354	0.354699	0.677801	0.623637	0.880956	0.68196	0.905981
1	21029511	0.331593	0.157231	0.5432	0.519063	0.641557	0.357193	0.674265	0.62525	0.922744	0.682077	0.911252
1	21065604	0.674656	0.135672	0.223312	0.579259	0.363501	0.349834	0.672805	0.616996	0.954456	0.678878	0.914777
1	21101083	0.659313	0.1377	0.248427	0.573536	0.393651	0.375141	0.679112	0.644468	0.961253	0.676588	0.915193
1	21140946	0.73418	0.135128	0.174862	0.579904	0.304883	0.41569	0.688455	0.687088	0.97359	0.674057	0.915096
1	21169223	0.994235	0.114811	0.0610777	0.640215	0.130644	0.434512	0.693452	0.705279	0.985974	0.672641	0.914416
1	21184330	0.814141	0.122175	0.119011	0.618796	0.224839	0.440974	0.695125	0.711448	0.990137	0.67217	0.91419
1	21201514	0.702727	0.135284	0.161895	0.58051	0.285316	0.454187	0.698484	0.723951	0.997431	0.670631	0.913404
1	21228827	0.502239	0.149132	0.293053	0.54097	0.437569	0.467564	0.695431	0.734502	0.996927	0.662054	0.908709
1	21268294	0.262221	0.16483	0.593158	0.498517	0.663221	0.480499	0.685402	0.742304	0.996256	0.650788	0.902487
1	21304737	0.125668	0.170954	0.791934	0.482429	0.740019	0.528705	0.689875	0.775494	0.925258	0.645167	0.892843
1	21339253	-0.123377	0.182749	0.786096	0.452457	0.73741	0.647482	0.708108	0.852064	0.829977	0.638116	0.879468
1	21370675	-0.0449172	0.177208	0.92566	0.464897	0.76221	0.710595	0.71709	0.889074	0.838909	0.637217	0.880301
1	21423700	-0.0976564	0.175922	0.849704	0.468434	0.751421	0.729686	0.721294	0.897688	0.903562	0.638575	0.888332
1	21459868	0.370706	0.191298	0.495837	0.431938	0.60503	0.664818	0.713724	0.847468	0.873617	0.633716	0.882912
1	21488814	0.504431	0.181537	0.306436	0.454925	0.451702	0.368062	0.660588	0.602616	0.678925	0.625774	0.799384
1	21524015	0.762769	0.183883	0.0882133	0.45013	0.175618	0.215114	0.618654	0.435657	0.291056	0.587749	0.504209
1	21559220	0.62238	0.199201	0.164221	0.413991	0.288213	0.140563	0.599163	0.316256	0.405078	0.599968	0.62681
1	21685945	0.661818	0.198945	0.182865	0.413497	0.312008	0.509095	0.671765	0.761517	0.646338	0.640322	0.81444
1	21718459	0.330617	0.188654	0.495505	0.437749	0.606687	0.48119	0.667812	0.738553	0.577231	0.651955	0.779913
1	21753034	0.265419	0.184113	0.575522	0.448582	0.657203	0.469504	0.667443	0.728178	0.691474	0.659108	0.839279
1	21790053	0.470538	0.192045	0.335103	0.429002	0.48091	0.418781	0.661967	0.679289	0.581844	0.654768	0.783444
1	21825375	0.643771	0.202581	0.206197	0.403792	0.341185	0.343586	0.649621	0.602112	0.602086	0.664886	0.796856
1	21864742	0.390021	0.173257	0.410112	0.474955	0.550296	0.353436	0.643855	0.61176	0.646049	0.666218	0.822128
1	21899209	0.237216	0.159889	0.608107	0.512091	0.687876	0.396433	0.656962	0.658345	0.788356	0.675625	0.887238
1	21932760	0.263003	0.155529	0.57372	0.524745	0.66894	0.447831	0.662783	0.704788	0.779072	0.676123	0.884249
1	21965478	0.271044	0.160108	0.586015	0.511169	0.675412	0.533038	0.662031	0.770743	0.806233	0.683951	0.892622
1	22011341	0.333486	0.183147	0.514855	0.451511	0.627211	0.520374	0.662071	0.76119	0.305485	0.662298	0.513106
1	22056514	0.176113	0.17696	0.733709	0.468036	0.736001	0.467992	0.660867	0.717837	0.189072	0.69067	0.386876
1	22095640	0.41561	0.19422	0.437187	0.426804	0.572688	0.392119	0.65655	0.647127	0.616506	0.6868	0.808535
1	22124653	0.679365	0.188416	0.204371	0.437698	0.339995	0.397179	0.658962	0.652561	0.570998	0.678936	0.776793
1	22157602	1.06934	0.182096	0.0520187	0.451953	0.111477	0.428883	0.666146	0.684058	0.577844	0.669445	0.779896
1	22239329	0.870552	0.139395	0.111948	0.568925	0.212634	0.126519	0.631753	0.289784	0.445646	0.68783	0.686008
1	22274333	0.651486	0.140523	0.261751	0.566925	0.406781	0.171754	0.606971	0.362276	0.567911	0.675546	0.785959
1	22307535	0.698577	0.13977	0.232544	0.567969	0.37318	0.288301	0.615527	0.524049	0.775076	0.686721	0.883079
1	22343048	0.40457	0.159734	0.482513	0.512702	0.603194	0.344584	0.622843	0.592095	0.878982	0.692208	0.916683
1	22415077	0.383321	0.167277	0.489739	0.492091	0.607395	0.385501	0.618869	0.635767	0.963152	0.691829	0.922447
1	22512746	0.322443	0.165332	0.561341	0.498204	0.652001	0.271998	0.589278	0.502895	0.765298	0.680433	0.878918
1	22557034	0.513355	0.15168	0.369169	0.536308	0.512589	0.274389	0.601895	0.506068	0.700993	0.678589	0.858699
1	22650334	0.592741	0.139155	0.242735	0.571679	0.383065	0.252865	0.598129	0.474953	0.563118	0.684547	0.783504
1	22686374	0.710507	0.133852	0.14627	0.586393	0.259894	0.230724	0.581253	0.440956	0.662146	0.689981	0.844611
1	22721431	1.0193	0.132601	0.0270802	0.588047	0.061333	0.224073	0.574795	0.430298	0.612364	0.689016	0.817348
1	22759757	0.774706	0.167189	0.11101	0.492222	0.207975	0.224636	0.572504	0.430376	0.485491	0.679757	0.725536
1	22793349	0.61115	0.19043	0.212837	0.433677	0.347465	0.230138	0.574433	0.437984	0.489138	0.679942	0.72912
1	22828895	0.497039	0.200615	0.339253	0.411182	0.481817	0.237684	0.577016	0.448336	0.499183	0.680674	0.737297
1	22859841	0.62065	0.195451	0.203421	0.421739	0.333761	0.286494	0.584748	0.510489	0.535421	0.682249	0.763422
1	22899957	0.483746	0.176386	0.295719	0.46925	0.4383	0.269669	0.579756	0.488858	0.539372	0.680007	0.761088
1	22933898	0.64908	0.16679	0.116356	0.494215	0.215249	0.220577	0.568682	0.424532	0.391582	0.666636	0.637783
1	22963305	0.518083	0.183091	0.197984	0.452153	0.326986	0.195647	0.562584	0.389046	0.353206	0.662112	0.599838
1	22999015	0.710528	0.179615	0.0694493	0.46012	0.13948	0.18346	0.561196	0.370607	0.340552	0.659489	0.584717
1	23033377	0.628535	0.181864	0.114634	0.455166	0.211774	0.190146	0.564888	0.380482	0.3679	0.665532	0.614698
1	23074240	0.640786	0.183249	0.11315	0.45176	0.209538	0.20362	0.569847	0.400683	0.372423	0.666505	0.619639
1	23108805	0.394028	0.188862	0.358907	0.439346	0.497013	0.202873	0.57192	0.399207	0.376106	0.671789	0.623448
1	23143040	0.653828	0.155877	0.115606	0.524051	0.213245	0.189086	0.567237	0.377884	0.389628	0.676576	0.636601
1	23219664	0.527363	0.151501	0.192297	0.536982	0.319553	0.207004	0.570136	0.403557	0.497422	0.682024	0.733943
1	23256505	0.576153	0.131887	0.149921	0.592975	0.263312	0.218656	0.583974	0.4235	0.533623	0.673479	0.758649
1	23288261	0.350375	0.151025	0.381309	0.540763	0.516642	0.21278	0.603063	0.42032	0.678171	0.675119	0.84579
1	23321903	0.264618	0.157786	0.525151	0.523579	0.62191	0.208534	0.621609	0.418993	0.665812	0.673986	0.839075
1	23355493	0.0987561	0.175435	0.809662	0.474953	0.742365	0.232365	0.624497	0.453475	0.620923	0.670679	0.814519
1	23389220	0.429544	0.172362	0.310757	0.481546	0.449326	0.284826	0.602566	0.510737	0.621579	0.67723	0.817851
1	23431577	0.281636	0.170569	0.508894	0.487179	0.609467	0.431021	0.557037	0.638027	0.760404	0.694836	0.887496
1	23480578	0.0495052	0.178373	0.902894	0.469089	0.754808	0.654806	0.566107	0.778281	0.697286	0.677234	0.859365
1	23519300	-0.00246621	0.181455	0.994913	0.46175	0.76081	0.60797	0.555635	0.751123	0.687403	0.68017	0.857043
1	23554868	0.150259	0.193046	0.710509	0.433763	0.666838	0.526921	0.544218	0.701583	0.66917	0.634969	0.820434
1	23583616	0.392918	0.191546	0.3535	0.436068	0.457129	0.49903	0.53846	0.681376	0.567535	0.596533	0.736969
1	23621194	0.404181	0.201036	0.351672	0.41258	0.454984	0.345561	0.518287	0.540268	0.467647	0.592759	0.668156
1	23662347	0.266773	0.208523	0.543727	0.395557	0.587025	0.305101	0.509807	0.500937	0.50758	0.59664	0.698942
1	23702180	0.396959	0.207757	0.370292	0.397053	0.466724	0.358402	0.515104	0.557686	0.570953	0.601868	0.745315
1	23742570	0.5045	0.2046	0.274533	0.404006	0.381851	0.360534	0.516736	0.560858	0.592918	0.604227	0.759945
1	23778005	0.625693	0.206095	0.1905	0.399912	0.291673	0.361753	0.51771	0.5627	0.637128	0.605009	0.782692
1	23817938	0.325739	0.203598	0.480622	0.406465	0.547809	0.361964	0.517766	0.562933	0.725258	0.60621	0.82494
1	23852384	0.517892	0.198291	0.260385	0.418664	0.367772	0.366662	0.518013	0.567503	0.768731	0.603653	0.837655
1	23898783	0.471337	0.189047	0.316314	0.442639	0.421097	0.369265	0.51942	0.570471	0.798381	0.601574	0.845728
1	23927255	0.459008	0.194469	0.327306	0.429174	0.429829	0.365112	0.521342	0.567185	0.803428	0.598348	0.845047
1	23967018	0.510312	0.198064	0.26671	0.420119	0.373048	0.359648	0.523917	0.562832	0.840453	0.597089	0.852626
1	24003687	0.669444	0.198525	0.139129	0.418148	0.227661	0.337374	0.522163	0.539254	0.773245	0.595566	0.832689
1	24043222	0.565268	0.194688	0.208478	0.428053	0.310995	0.306946	0.519188	0.506033	0.520778	0.587656	0.704134
1	24074956	0.711544	0.205071	0.116014	0.402556	0.196088	0.28594	0.516968	0.482468	0.648898	0.590133	0.782437
1	24111749	0.58781	0.204208	0.197123	0.405471	0.300487	0.278626	0.518155	0.474894	0.685447	0.601638	0.806228
1	24257182	0.510771	0.216819	0.275383	0.377162	0.383956	0.313408	0.533684	0.519055	0.887403	0.616039	0.874527
1	24291031	0.382358	0.210926	0.393994	0.391013	0.488307	0.330917	0.533731	0.538244	0.939262	0.616953	0.880902
1	24323977	0.205207	0.210177	0.627737	0.393503	0.628228	0.330959	0.528611	0.538814	0.939426	0.61685	0.880823
1	24367373	0.281229	0.212643	0.504575	0.387568	0.563498	0.347669	0.527765	0.557235	0.958569	0.605049	0.871707
1	24404706	0.355558	0.208065	0.409327	0.397359	0.499529	0.371886	0.533103	0.582716	0.858558	0.610043	0.858423
1	24443417	0.384965	0.206669	0.382554	0.400775	0.478769	0.401127	0.548494	0.616422	0.84728	0.610645	0.856843
1	24506055	0.431872	0.200677	0.319766	0.415006	0.426522	0.355002	0.548274	0.574363	0.937408	0.609545	0.871788
1	24534415	0.419716	0.199264	0.33953	0.418752	0.445369	0.328449	0.541765	0.546843	0.973641	0.607448	0.873554
1	24568813	0.521692	0.196557	0.243833	0.424972	0.357673	0.377178	0.543938	0.597681	0.93778	0.60244	0.872614
1	24612859	0.470265	0.194122	0.315719	0.431096	0.428935	0.392837	0.547845	0.614632	0.970071	0.603013	0.871659
1	24650418	0.777307	0.188211	0.0986473	0.444297	0.180943	0.393409	0.570143	0.624848	0.934712	0.605699	0.868831
1	24685592	0.489994	0.190338	0.282839	0.439667	0.402405	0.399976	0.592101	0.639491	0.898449	0.608079	0.864325
1	24724779	0.489627	0.192051	0.288223	0.435736	0.407627	0.43258	0.578988	0.659989	0.872826	0.609773	0.860715
1	24759894	0.442037	0.185002	0.339665	0.453846	0.453867	0.446491	0.572771	0.667957	0.803232	0.612776	0.843597
1	24792711	0.0828461	0.197525	0.85414	0.424456	0.709968	0.440636	0.573671	0.663796	0.703323	0.617568	0.806434
1	24831600	-0.12601	0.204799	0.769542	0.40909	0.691424	0.502349	0.581915	0.712904	0.570791	0.625555	0.739886
1	24860354	-0.267664	0.203758	0.531123	0.411046	0.590083	0.541005	0.591884	0.745341	0.556194	0.626553	0.732022
1	24910399	0.0446799	0.198913	0.922852	0.42179	0.717374	0.49361	0.616446	0.725506	0.556361	0.626633	0.73218
1	24953818	0.171045	0.196816	0.712698	0.426377	0.671337	0.436882	0.582955	0.666961	0.627962	0.613028	0.750653
1	24985590	0.226878	0.196162	0.600672	0.427438	0.626275	0.41845	0.560534	0.642545	0.66501	0.605607	0.764423
1	25024851	0.393957	0.196325	0.365291	0.426066	0.473888	0.436845	0.553503	0.653635	0.705378	0.572506	0.759922
1	25067236	0.365481	0.207363	0.429562	0.40056	0.522227	0.466651	0.541615	0.670592	0.807064	0.506407	0.76965
1	25111907	0.630371	0.203935	0.210749	0.407261	0.319425	0.422201	0.532725	0.627599	0.890876	0.499897	0.784738
1	25143071	0.511476	0.214028	0.301478	0.385393	0.413291	0.361658	0.526546	0.570686	0.933883	0.497082	0.790478
1	25180707	0.352078	0.203856	0.45464	0.409279	0.534686	0.32395	0.518028	0.530958	0.937093	0.494496	0.790564
1	25266721	0.481415	0.197136	0.318836	0.4253	0.427164	0.308181	0.542574	0.524885	0.991706	0.496625	0.793153
1	25319768	0.326311	0.19026	0.476205	0.443942	0.546724	0.171775	0.540693	0.349761	0.961911	0.493982	0.789833
1	25373391	0.366141	0.185232	0.418836	0.457396	0.504898	0.0815521	0.518497	0.196239	0.900512	0.488314	0.782702
1	25433219	0.201262	0.196849	0.64864	0.430394	0.629643	0.103191	0.545195	0.238638	0.876122	0.487188	0.77891
1	25545210	0.365729	0.193382	0.444691	0.43798	0.514345	0.156373	0.512393	0.326618	0.416966	0.48426	0.563911
1	25627630	0.318818	0.197418	0.516987	0.432114	0.54909	0.241301	0.537938	0.441547	0.65664	0.496632	0.708316
1	25657983	0.488539	0.186584	0.346162	0.458653	0.429308	0.28136	0.544184	0.48794	0.597143	0.495801	0.682237
1	25688380	0.193159	0.210137	0.71338	0.402075	0.632726	0.32807	0.550502	0.539207	0.579572	0.494952	0.672072
1	25731304	0.552097	0.223948	0.338733	0.367667	0.422301	0.40263	0.559041	0.616039	0.588985	0.493659	0.676238
1	25769288	0.395695	0.23124	0.499585	0.353315	0.534569	0.494134	0.567712	0.703818	0.64395	0.492286	0.703856
1	25801394	0.407925	0.217281	0.485608	0.382824	0.526232	0.529903	0.569659	0.729478	0.690135	0.492667	0.723028
1	25848119	0.284715	0.215486	0.61646	0.387658	0.594	0.581282	0.572476	0.762098	0.57169	0.496746	0.667192
1	25878558	0.0806492	0.220905	0.885917	0.376231	0.668334	0.606496	0.574676	0.777152	0.538575	0.500013	0.647674
1	25915702	-0.105193	0.219857	0.847545	0.379838	0.661788	0.563	0.564614	0.748183	0.517105	0.501122	0.634267
1	25952529	-0.0113061	0.222749	0.983271	0.373041	0.671945	0.582539	0.55947	0.753565	0.39451	0.505219	0.542371
1	25985850	0.162278	0.22297	0.772322	0.372065	0.64689	0.704172	0.557868	0.8071	0.388886	0.506624	0.543407
1	26017265	0.189465	0.218899	0.725003	0.381117	0.633401	0.732014	0.550375	0.809436	0.394833	0.508881	0.555912
1	26054805	0.141122	0.220695	0.79262	0.377323	0.650462	0.763262	0.544049	0.812622	0.440481	0.501019	0.590689
1	26088363	0.0163026	0.22318	0.973703	0.372305	0.670655	0.856766	0.556926	0.833835	0.443892	0.501491	0.593737
1	26125663	-0.207186	0.225639	0.669849	0.367345	0.610562	0.943608	0.559898	0.842179	0.488852	0.505853	0.62381
1	26167625	-0.009836	0.225563	0.984032	0.367805	0.666359	0.974151	0.54694	0.828698	0.542332	0.510158	0.658508
1	26198928	0.176527	0.23009	0.727709	0.358459	0.623964	0.891587	0.542938	0.823292	0.557714	0.510385	0.66875
1	26239627	0.613204	0.247512	0.260577	0.3232	0.347214	0.798914	0.537632	0.814951	0.560251	0.505326	0.670121
1	26274940	0.378783	0.235508	0.482033	0.348558	0.502621	0.762268	0.533621	0.803765	0.560304	0.505219	0.67015
1	26313317	0.00172872	0.234415	0.997429	0.352321	0.648751	0.801058	0.539357	0.811841	0.560304	0.505219	0.67015
1	26356927	-0.289058	0.230716	0.563959	0.36208	0.540752	0.932202	0.554573	0.839537	0.372933	0.546179	0.550555
1	26388899	-0.446606	0.228342	0.354104	0.36727	0.411594	0.953607	0.553965	0.838416	0.285297	0.545935	0.463429
1	26421642	-0.225907	0.242626	0.629033	0.337549	0.563349	0.975503	0.553357	0.837297	0.276506	0.546919	0.453349
1	26454470	-0.140912	0.242729	0.764915	0.337494	0.602839	0.972771	0.555946	0.836365	0.224092	0.553577	0.391104
1	26489180	-0.0518156	0.242969	0.91531	0.337316	0.624332	0.945444	0.562553	0.835305	0.216216	0.554185	0.381202
1	26520408	-0.139344	0.237967	0.782042	0.349642	0.601923	0.920572	0.567499	0.833323	0.2158	0.553706	0.380563
1	26559902	-0.280887	0.237413	0.564671	0.35028	0.520513	0.873427	0.573647	0.826653	0.255344	0.549592	0.430129
1	26599748	-0.286929	0.24776	0.556506	0.328497	0.509067	0.875693	0.574555	0.827935	0.220308	0.55726	0.3873
1	26633391	-0.186091	0.255759	0.709989	0.312563	0.558163	0.905593	0.572686	0.833122	0.24551	0.557935	0.41819
1	26670342	-0.329777	0.248761	0.528964	0.327073	0.487773	0.956434	0.569505	0.841447	0.229673	0.565632	0.395215
1	26721924	-0.311389	0.244301	0.546385	0.338152	0.493551	0.967174	0.57152	0.844595	0.149946	0.576295	0.289119
1	26762255	-0.507752	0.239982	0.293741	0.346494	0.33822	0.958036	0.614306	0.873465	0.256085	0.571481	0.432245
1	26802784	-0.184853	0.258939	0.702044	0.307213	0.55292	0.924626	0.71056	0.932341	0.40679	0.566751	0.5676
1	26849374	-0.134797	0.262914	0.756178	0.299906	0.560308	0.836272	0.668654	0.895902	0.685565	0.559838	0.764346
1	26898262	-0.0922183	0.26573	0.83199	0.294926	0.567935	0.756362	0.629219	0.860887	0.635708	0.561421	0.741708
1	26929413	0.180389	0.261234	0.674252	0.302776	0.530069	0.714518	0.609435	0.841584	0.680114	0.546557	0.753341
1	26966841	0.164952	0.260223	0.692815	0.304087	0.544797	0.680202	0.605432	0.824635	0.785927	0.545191	0.79038
1	26997143	0.191708	0.260484	0.663087	0.303925	0.548819	0.655551	0.602448	0.812147	0.758618	0.546929	0.781711
1	27038738	-0.0601393	0.251599	0.887124	0.323049	0.59747	0.624067	0.598492	0.795791	0.766147	0.522118	0.765812
1	27073703	-0.0434107	0.253229	0.918278	0.319203	0.59991	0.636191	0.590343	0.796193	0.792243	0.50649	0.762703
1	27102442	-0.135319	0.254213	0.734758	0.317125	0.565052	0.664394	0.580115	0.802011	0.761568	0.506077	0.752146
1	27139638	-0.0587691	0.255672	0.887235	0.314232	0.591838	0.703952	0.566753	0.809834	0.757963	0.507392	0.752013
1	27171551	-0.0249707	0.258467	0.952653	0.309902	0.591551	0.726368	0.550548	0.80561	0.737321	0.497194	0.735297
1	27212244	0.0455821	0.264877	0.916224	0.297976	0.581626	0.754677	0.527855	0.797055	0.687941	0.471957	0.694405
1	27277080	0.241965	0.274103	0.592036	0.280263	0.499755	0.737282	0.500276	0.771111	0.884428	0.44907	0.729482
1	27322166	0.278211	0.283079	0.54387	0.264986	0.464133	0.676323	0.493081	0.747902	0.921142	0.420599	0.714223
1	27357376	0.369876	0.283605	0.421371	0.263622	0.392798	0.630721	0.479605	0.722224	0.807485	0.410531	0.679277
1	27410950	0.369849	0.280967	0.416331	0.268624	0.386353	0.590817	0.455214	0.687359	0.507841	0.422247	0.544992
1	27454028	0.266955	0.277285	0.548008	0.276702	0.444381	0.547207	0.450792	0.661743	0.439754	0.423368	0.506339
1	27490325	0.460034	0.273122	0.306839	0.284002	0.309642	0.499518	0.454985	0.637689	0.808378	0.379397	0.636158
1	27530425	0.277611	0.289877	0.527087	0.255137	0.427095	0.402305	0.438088	0.552066	0.892473	0.356997	0.641579
1	27568170	0.45249	0.330938	0.300644	0.194619	0.266258	0.292945	0.406131	0.438453	0.910831	0.313423	0.594775
1	27601967	0.26512	0.325099	0.522778	0.20352	0.372934	0.238472	0.390161	0.378024	0.680574	0.307674	0.551024
1	27634947	0.356853	0.312933	0.381432	0.221253	0.309461	0.20669	0.387207	0.341864	0.613281	0.305341	0.531739
1	27676247	0.476911	0.315013	0.275763	0.218824	0.248286	0.16285	0.382334	0.289119	0.428709	0.297456	0.437905
1	27709052	1.07173	0.354938	0.0281766	0.166627	0.0394942	0.168913	0.387561	0.298684	0.432524	0.310591	0.447324
1	27745398	0.793755	0.370265	0.0780325	0.151138	0.0942604	0.177642	0.394719	0.312312	0.669402	0.32611	0.541676
1	27778550	0.33227	0.333038	0.415722	0.195089	0.322517	0.184483	0.400173	0.32294	0.863857	0.336405	0.61593
1	27815073	0.440368	0.314774	0.260971	0.221666	0.236273	0.162446	0.396854	0.293186	0.521174	0.342491	0.508293
1	27848427	0.571363	0.31377	0.150216	0.223446	0.155694	0.154126	0.395162	0.2811	0.279412	0.330802	0.348418
1	27899866	0.687919	0.306856	0.090931	0.234828	0.103917	0.274858	0.409021	0.424226	0.446014	0.307716	0.397933
1	27948173	0.367205	0.329142	0.379537	0.203554	0.279434	0.301902	0.387639	0.442404	0.833289	0.300934	0.556692
1	27975859	0.486471	0.305719	0.23817	0.241053	0.203182	0.272488	0.365358	0.402219	0.758276	0.304854	0.546937
1	28010904	0.518458	0.306981	0.214564	0.23941	0.188282	0.275753	0.362909	0.403797	0.797673	0.30272	0.554739
1	28044746	0.500502	0.324789	0.235707	0.210587	0.201042	0.279057	0.360477	0.405382	0.771101	0.300471	0.546626
1	28084099	0.413473	0.343481	0.340181	0.184161	0.256411	0.295803	0.362307	0.42119	0.634645	0.296427	0.508068
1	28124449	0.443006	0.352944	0.323537	0.17257	0.243793	0.344346	0.376973	0.471632	0.416584	0.277528	0.382631
1	28158558	0.375971	0.334975	0.387307	0.197534	0.273698	0.339598	0.401339	0.483241	0.385337	0.278435	0.365698
1	28199079	0.298418	0.34604	0.493205	0.18617	0.291023	0.332683	0.401157	0.477187	0.423278	0.261983	0.366106
1	28237990	0.261691	0.351432	0.520061	0.180369	0.287348	0.322729	0.365576	0.446392	0.545218	0.220817	0.381843
1	28274850	0.375657	0.345184	0.353621	0.187119	0.231355	0.311566	0.368537	0.438587	0.57665	0.228462	0.404155
1	28306092	0.226549	0.365457	0.585189	0.161408	0.306276	0.293717	0.401745	0.442087	0.660292	0.228216	0.429861
1	28345394	0.318987	0.370201	0.470393	0.155388	0.274054	0.259678	0.403903	0.408747	0.578424	0.234048	0.406964
1	28386191	0.1863	0.37152	0.676541	0.15467	0.335051	0.238062	0.40317	0.386154	0.545383	0.233695	0.395583
1	28419254	0.432378	0.36213	0.32049	0.165541	0.225209	0.25588	0.404358	0.408076	0.420103	0.239028	0.340243
1	28455518	0.506567	0.359125	0.260654	0.16918	0.200104	0.229929	0.391724	0.374377	0.542911	0.225448	0.381697
1	28496158	0.558253	0.353408	0.224175	0.17686	0.179069	0.147769	0.357802	0.263861	0.920478	0.237818	0.489877
1	28533334	0.703489	0.34804	0.135362	0.185268	0.127643	0.135929	0.350681	0.248126	0.94799	0.240178	0.496095
1	28570114	0.700403	0.345999	0.142615	0.188393	0.129657	0.158326	0.359226	0.283058	0.960359	0.245221	0.506488
1	28610664	0.678835	0.343501	0.138444	0.191792	0.127997	0.167571	0.360056	0.295652	0.868808	0.246623	0.496353
1	28649647	0.771077	0.33443	0.0982564	0.20373	0.0981341	0.162255	0.353664	0.284511	0.573751	0.224487	0.41089
1	28687224	0.834219	0.365855	0.0792195	0.16678	0.0759412	0.157107	0.347385	0.27379	0.469698	0.189808	0.334246
1	28722587	0.818772	0.366009	0.0850543	0.167355	0.0822729	0.154582	0.344243	0.26804	0.401604	0.180643	0.295154
1	28761585	0.551081	0.376903	0.252295	0.154793	0.190589	0.185662	0.380266	0.316487	0.466096	0.198985	0.341458
1	28803580	0.290781	0.339864	0.545014	0.198507	0.348329	0.222991	0.420059	0.373692	0.619072	0.243177	0.447916
1	28838588	0.0580027	0.34504	0.899014	0.192596	0.417317	0.278093	0.442813	0.439241	0.818484	0.24497	0.497387
1	28882885	0.171875	0.341711	0.710786	0.196429	0.392361	0.355557	0.452568	0.514743	0.771236	0.243343	0.488235
1	28918574	0.261716	0.337762	0.57938	0.201486	0.36329	0.454598	0.462538	0.603222	0.835769	0.244327	0.496098
1	28948768	0.416758	0.33087	0.382987	0.211104	0.29165	0.497033	0.47305	0.642806	0.916182	0.250222	0.514983
1	28985745	0.481487	0.326155	0.318318	0.218399	0.267648	0.510156	0.49037	0.662765	0.869805	0.257248	0.522254
1	29016569	0.496253	0.336281	0.319596	0.204332	0.276107	0.520225	0.503774	0.67814	0.844333	0.256469	0.519234
1	29057517	0.416425	0.339979	0.398908	0.200323	0.324222	0.524693	0.525325	0.694145	0.809649	0.255843	0.513831
1	29090847	0.0251514	0.327416	0.957597	0.218095	0.468343	0.523594	0.537356	0.70046	0.852601	0.258162	0.517821
1	29131127	0.0826098	0.32264	0.855239	0.225557	0.464926	0.510084	0.536559	0.690523	0.765669	0.261973	0.483829
1	29169892	0.261504	0.308369	0.546858	0.248439	0.395829	0.496923	0.535763	0.680726	0.480384	0.261482	0.399243
1	29208647	0.341871	0.297334	0.430415	0.267039	0.351043	0.452144	0.5377	0.648747	0.443189	0.262584	0.381684
1	29241088	0.449422	0.289207	0.323312	0.280648	0.295876	0.420385	0.539238	0.625132	0.558075	0.26087	0.423185
1	29276022	0.256817	0.308257	0.578529	0.247979	0.415177	0.440517	0.558468	0.649966	0.882034	0.261919	0.520243
1	29309678	-0.0293598	0.320207	0.94761	0.231149	0.487936	0.467159	0.576289	0.679027	0.982514	0.274066	0.547954
1	29351522	-0.0183009	0.31644	0.967408	0.236206	0.495066	0.534735	0.604172	0.735846	0.954216	0.303883	0.584988
1	29382156	-0.214828	0.324403	0.6335	0.225437	0.448106	0.632121	0.62988	0.801825	0.800108	0.321764	0.569897
1	29419625	-0.250285	0.315714	0.597718	0.237733	0.443998	0.764606	0.658036	0.874723	0.407028	0.34159	0.423202
1	29451139	-0.538838	0.308153	0.233748	0.24966	0.251002	0.841707	0.668633	0.897937	0.380699	0.347084	0.411
1	29484627	-0.565852	0.279321	0.234437	0.29847	0.25338	0.91578	0.677825	0.915018	0.378216	0.347626	0.409826
1	29523123	-0.458099	0.282975	0.328734	0.291882	0.323181	0.991896	0.685966	0.920625	0.353172	0.349356	0.391803
1	29587150	-0.198239	0.294388	0.685815	0.272342	0.48099	0.982897	0.689254	0.920223	0.282124	0.355786	0.338706
1	29679943	0.0256982	0.294324	0.955741	0.268606	0.542098	0.899337	0.707035	0.928876	0.278446	0.367885	0.334154
1	29725770	-0.140586	0.296818	0.760615	0.264604	0.512699	0.899899	0.70766	0.929163	0.278446	0.367885	0.334154
1	29865994	-0.2285	0.310511	0.655429	0.239977	0.461365	0.903734	0.724513	0.936308	0.312808	0.351894	0.359271
1	29916182	-0.530533	0.325441	0.290656	0.21731	0.294011	0.889799	0.776341	0.945416	0.257972	0.419112	0.351724
1	30048615	-0.63038	0.341727	0.199385	0.197233	0.215908	0.96771	0.770132	0.955518	0.273966	0.4345	0.376477
1	30176743	-0.652242	0.33563	0.181896	0.20591	0.210667	0.910489	0.811578	0.961062	0.161699	0.481475	0.26953
1	30291629	-0.700771	0.338822	0.151537	0.201693	0.185102	0.653591	0.762285	0.849893	0.219506	0.553099	0.372803
1	30430854	-0.733944	0.33334	0.122227	0.210973	0.164684	0.788586	0.766993	0.915993	0.21531	0.51777	0.356414
1	30489657	-0.464339	0.306559	0.291089	0.250349	0.328779	0.915231	0.803411	0.961754	0.439056	0.562151	0.594189
1	30592469	-0.199303	0.27544	0.63451	0.301568	0.545109	0.954689	0.850128	0.979713	0.416116	0.610305	0.60924
1	30728951	0.0174517	0.268317	0.964865	0.316756	0.599948	0.881898	0.753122	0.935057	0.54118	0.601053	0.697982
1	30886534	0.113759	0.281812	0.771915	0.294404	0.538158	0.934818	0.769775	0.953869	0.816904	0.421131	0.698536
1	30955216	0.110099	0.290811	0.779397	0.278463	0.525509	0.400881	0.771938	0.656459	0.932084	0.417035	0.715148
1	30986902	-0.0311862	0.288616	0.938196	0.281457	0.558995	0.390202	0.77667	0.665141	0.973731	0.426877	0.72809
1	31019459	0.0455419	0.272911	0.898685	0.314542	0.596627	0.522255	0.798915	0.783477	0.962975	0.494757	0.788408
1	31098833	0.036822	0.269822	0.915666	0.323756	0.610859	0.906641	0.904419	0.984177	0.99197	0.424945	0.726955
1	31134964	-0.0714492	0.264705	0.843792	0.33244	0.615639	0.869663	0.909171	0.978488	0.800181	0.429432	0.699664
1	31175903	-0.33015	0.271563	0.380902	0.321129	0.435287	0.77859	0.910235	0.946475	0.362698	0.439017	0.477246
1	31215017	-0.355501	0.276018	0.331243	0.314972	0.417116	0.66789	0.906899	0.898815	0.290102	0.461137	0.424393
1	31244269	-0.476266	0.279238	0.17271	0.307847	0.271032	0.630486	0.905767	0.881165	0.307815	0.45717	0.441492
1	31277838	-0.54315	0.272155	0.112429	0.320443	0.200473	0.614398	0.905994	0.871095	0.355949	0.471163	0.496958
1	31309557	-0.654039	0.267603	0.0530109	0.327543	0.11014	0.602602	0.906165	0.863618	0.466906	0.497564	0.596214
1	31349639	-0.599188	0.243417	0.084979	0.370779	0.164451	0.589867	0.934242	0.858377	0.615226	0.525643	0.713493
1	31413271	-0.454917	0.222321	0.207956	0.41322	0.327463	0.504714	0.983427	0.791	0.464419	0.510172	0.600831
1	31451754	-0.471256	0.229284	0.203912	0.401104	0.316846	0.358791	0.961255	0.647757	0.4417	0.472259	0.56159
1	31488642	-0.329395	0.224071	0.369722	0.411572	0.488719	0.389975	0.976457	0.687064	0.617801	0.453038	0.651262
1	31519208	-0.386902	0.232559	0.26962	0.394524	0.403881	0.417583	0.980433	0.718779	0.696853	0.469756	0.706543
1	31553435	-0.460658	0.239335	0.184156	0.382291	0.312797	0.388422	0.965279	0.688619	0.578773	0.485775	0.653547
1	31591989	-0.449112	0.228626	0.206702	0.402763	0.342904	0.338449	0.94708	0.631189	0.414137	0.502127	0.555461
1	31627386	-0.510149	0.223055	0.15828	0.414292	0.285514	0.283492	0.930772	0.562193	0.371927	0.522972	0.530741
1	31664916	-0.261092	0.195025	0.492652	0.474409	0.618439	0.323471	0.913696	0.612012	0.486772	0.59677	0.659249
1	31704303	-0.243383	0.180658	0.533219	0.504822	0.667253	0.365776	0.894483	0.66155	0.476812	0.60118	0.653888
1	31758977	-0.0453461	0.150647	0.9124	0.567099	0.845926	0.336208	0.890833	0.625316	0.484961	0.650935	0.687466
1	31811097	-0.243207	0.155819	0.541336	0.554094	0.709595	0.376662	0.932817	0.670503	0.553042	0.640394	0.734285
1	31855328	-0.208662	0.14564	0.595513	0.580279	0.756235	0.493363	0.951952	0.789719	0.508896	0.655729	0.708309
1	31886848	-0.302766	0.130497	0.434868	0.61941	0.655735	0.507306	0.931845	0.800182	0.606107	0.660635	0.77754
1	31918293	-0.574497	0.130696	0.13452	0.619059	0.290387	0.389077	0.892308	0.6674	0.701061	0.653301	0.827512
1	31957844	-0.682158	0.12766	0.117016	0.626767	0.264041	0.163115	0.811389	0.37249	0.278674	0.69702	0.481827
1	31992666	-1.06964	0.207587	0.0138386	0.435413	0.0423397	0.188656	0.816565	0.413098	0.112813	0.747808	0.260172
1	32026217	-0.995639	0.201589	0.0283425	0.449052	0.0814104	0.229039	0.823517	0.47421	0.0510692	0.783178	0.143203
1	32069939	-0.805588	0.204774	0.085954	0.443996	0.20749	0.221695	0.812032	0.461567	0.0689005	0.789861	0.184566
1	32138156	-1.07045	0.235449	0.0224531	0.376616	0.0670756	0.204312	0.795626	0.433529	0.148503	0.807092	0.342243
1	32182365	-1.18035	0.226898	0.008121	0.391931	0.0273535	0.212642	0.797032	0.446348	0.139872	0.825085	0.328588
1	32231093	-1.03958	0.21111	0.0197544	0.423718	0.060787	0.215928	0.779731	0.449494	0.13773	0.842718	0.326174
1	32268475	-0.87601	0.192393	0.0534123	0.465138	0.144105	0.221443	0.761512	0.455222	0.173079	0.852188	0.38817
1	32299579	-0.398362	0.130169	0.393	0.619233	0.650426	0.254148	0.734429	0.495054	0.240819	0.850335	0.491368
1	32338864	-0.446744	0.123301	0.33294	0.638534	0.595134	0.305387	0.69981	0.553636	0.319651	0.87067	0.60044
1	32379045	-0.407264	0.107724	0.376194	0.681315	0.653206	0.334325	0.676357	0.58095	0.27523	0.931079	0.548456
1	32416106	-0.531872	0.123099	0.251543	0.640322	0.50201	0.346365	0.659209	0.587048	0.233391	0.940136	0.490162
1	32453812	-0.559148	0.100416	0.239722	0.701402	0.488732	0.355679	0.646634	0.591663	0.196041	0.938012	0.431283
1	32492124	-0.702137	0.0947274	0.144145	0.717283	0.336843	0.332638	0.637519	0.564099	0.200561	0.972611	0.440575
1	32528204	-0.84355	0.100338	0.0708993	0.701397	0.191815	0.31074	0.628612	0.537475	0.21838	0.971585	0.468474
1	32563358	-1.00095	0.112784	0.0309561	0.664741	0.0963163	0.286519	0.630266	0.510198	0.117205	0.960185	0.289529
1	32596952	-1.02345	0.105426	0.0303017	0.686466	0.0945735	0.251325	0.638847	0.470278	0.0754948	0.94086	0.205701
1	32637386	-0.842274	0.0933394	0.0761771	0.720146	0.204755	0.220453	0.647545	0.433482	0.107843	0.949776	0.266908
1	32702765	-0.283739	0.0652316	0.488784	0.800173	0.773779	0.419334	0.654555	0.641137	0.357949	0.972911	0.646814
1	32733604	-0.313332	0.071279	0.438478	0.782068	0.727207	0.557756	0.656488	0.762089	0.210608	0.915602	0.448985
1	32778538	-0.272833	0.0738426	0.488767	0.774982	0.77249	0.563629	0.64341	0.759099	0.191478	0.886435	0.424364
1	32828045	-0.401781	0.0918725	0.31225	0.723097	0.588725	0.580929	0.63331	0.764745	0.134113	0.900754	0.324846
1	32860160	-0.394623	0.0996922	0.317669	0.701457	0.594747	0.597728	0.628743	0.772739	0.135393	0.905611	0.327196
1	32904353	-0.340603	0.0884455	0.378666	0.732719	0.66574	0.655052	0.645031	0.80926	0.183698	0.950616	0.411591
1	32934202	-0.204553	0.0695141	0.578557	0.78745	0.840211	0.728768	0.674138	0.857181	0.288344	0.946174	0.554611
1	32976039	-0.184308	0.0724474	0.612497	0.77902	0.858933	0.689495	0.71479	0.853133	0.463665	0.92031	0.755767
1	33013423	-0.069815	0.0345275	0.848527	0.895211	0.976325	0.613646	0.736389	0.82067	0.396253	0.950536	0.695828
1	33053070	0.0882268	0.0170081	0.796669	0.948261	0.962178	0.554903	0.757828	0.794965	0.321122	0.967672	0.60935
1	33092198	0.0810182	0.0170465	0.813753	0.947692	0.968592	0.580375	0.757438	0.811887	0.677265	0.994817	0.913391
1	33122164	-0.165805	0.0365745	0.654742	0.888381	0.901359	0.600243	0.757146	0.824814	0.47383	0.981634	0.773739
1	33166125	-0.356985	0.0500872	0.356016	0.847674	0.650617	0.70878	0.712727	0.857963	0.454695	0.965762	0.75457
1	33200672	-0.345627	0.0706477	0.367791	0.787513	0.660427	0.801153	0.678882	0.880868	0.480199	0.96435	0.776934
1	33238948	-0.33586	0.0629823	0.375469	0.809911	0.670566	0.697363	0.626177	0.80692	0.301706	0.965591	0.570865
1	33270203	-0.462575	0.0601568	0.281835	0.819102	0.559213	0.579817	0.588506	0.73041	0.15418	0.933188	0.359302
1	33316136	-0.581326	0.0590525	0.212835	0.82127	0.459133	0.300522	0.621899	0.500294	0.102332	0.879112	0.261086
1	33352086	-0.266596	0.0307591	0.571154	0.905739	0.850118	0.216845	0.6527	0.412851	0.102531	0.878814	0.261477
1	33383584	-0.519931	0.0441006	0.287295	0.864937	0.56631	0.172109	0.699804	0.35779	0.102537	0.878806	0.261487
1	33420479	-0.483193	0.0460969	0.312789	0.859061	0.599438	0.128767	0.74617	0.294506	0.103545	0.877307	0.263462
1	33483569	-0.554162	0.0597568	0.237845	0.818235	0.496849	0.088915	0.771698	0.222794	0.0775685	0.859912	0.208217
1	33519522	-0.558396	0.0646872	0.218626	0.803734	0.467983	0.0767704	0.775511	0.198567	0.0871854	0.848193	0.228585
1	33557086	-0.867753	0.0721623	0.0697609	0.780264	0.192728	0.0615318	0.764217	0.165222	0.0834751	0.816056	0.219027
1	33593527	-1.00769	0.0917236	0.0415717	0.723829	0.125263	0.0507744	0.750654	0.140499	0.0827779	0.813787	0.21742
1	33627832	-1.07331	0.088482	0.0264134	0.732815	0.0850064	0.0499737	0.743401	0.138519	0.0573668	0.793916	0.160724
1	33671764	-1.02393	0.0994358	0.0349197	0.70255	0.108067	0.0599521	0.743344	0.160935	0.043453	0.780264	0.127767
1	33707513	-0.895667	0.0932393	0.0574798	0.720958	0.164464	0.107369	0.742351	0.255011	0.0408236	0.779274	0.121207
1	33738688	-0.821926	0.0965942	0.0833762	0.711054	0.222696	0.0526961	0.744612	0.141879	0.0408236	0.779274	0.121207
1	33776075	-0.96055	0.105178	0.043006	0.68485	0.128412	0.0274241	0.728841	0.0821554	0.0407083	0.758106	0.120177
1	33810899	-1.12865	0.100217	0.0168514	0.698439	0.0573526	0.0248136	0.704521	0.0741365	0.0404339	0.708258	0.117509
1	33847702	-1.18771	0.0899868	0.0159472	0.7275	0.0546772	0.017849	0.733131	0.0557116	0.0414321	0.670821	0.117995
1	33877636	-1.1985	0.0714955	0.0155628	0.78119	0.0535103	0.016189	0.7396	0.0512019	0.0415549	0.670684	0.118271
1	33910127	-0.990881	0.0623662	0.0418407	0.808614	0.12571	0.0163647	0.737484	0.0516365	0.0415549	0.670684	0.118271
1	33947250	-1.08539	0.070239	0.0273821	0.785729	0.0874379	0.0165369	0.726798	0.0518136	0.0415549	0.670684	0.118271
1	33980049	-1.10922	0.0777894	0.0257282	0.763205	0.0826182	0.0208442	0.750295	0.0639857	0.0190765	0.662407	0.0606016
1	34010936	-0.97771	0.0814032	0.0596566	0.752958	0.168777	0.0353877	0.830281	0.104895	0.0112698	0.651006	0.0381478
1	34044325	-0.912882	0.0831937	0.0758782	0.747749	0.205707	0.0357596	0.823259	0.105523	0.0104979	0.637882	0.0356317
1	34086231	-0.989795	0.100212	0.0545495	0.699232	0.156805	0.0426647	0.78425	0.120576	0.00882176	0.602949	0.0300056
1	34116950	-1.08373	0.0965315	0.0255718	0.708435	0.0823097	0.0351183	0.788122	0.10227	0.0092691	0.597464	0.031351
1	34153134	-1.19233	0.106388	0.0147763	0.679578	0.0510284	0.0306476	0.790732	0.0911397	0.00649417	0.622583	0.0232277
1	34184403	-0.993069	0.0915325	0.0453127	0.722517	0.134341	0.0306418	0.79074	0.0911261	0.00415434	0.642277	0.0157306
1	34217505	-0.674466	0.0655628	0.188455	0.798755	0.419585	0.0235295	0.799404	0.0725779	0.00300897	0.645709	0.0117492
1	34249516	-0.623957	0.0679041	0.207609	0.792106	0.449892	0.0216004	0.800169	0.0673123	0.00297855	0.646383	0.011645
1	34284043	-0.700319	0.0987497	0.149553	0.70298	0.350492	0.0155784	0.83586	0.0514049	0.00293382	0.646493	0.0114914
1	34322210	-0.893506	0.110899	0.0650868	0.665401	0.178431	0.0142227	0.858422	0.0480054	0.00169205	0.718042	0.00710402
1	34363126	-1.09848	0.108348	0.0235475	0.670857	0.0751223	0.017763	0.852432	0.0582658	0.00146655	0.738067	0.0062694
1	34397354	-0.880482	0.0932714	0.0697286	0.715562	0.18842	0.0259392	0.825159	0.0801364	0.00207996	0.737713	0.00863405
1	34429897	-0.908799	0.0955744	0.0650506	0.709459	0.17782	0.0416602	0.724191	0.113874	0.00219062	0.73766	0.0090538
1	34458631	-0.855888	0.104756	0.0806474	0.683197	0.211403	0.0278932	0.682255	0.0789253	0.00214483	0.649728	0.00862141
1	34550926	-1.29525	0.109873	0.00830091	0.670072	0.0302327	0.0149124	0.665281	0.0457467	0.00206873	0.610262	0.00822261
1	34700465	-0.866912	0.11465	0.0729025	0.659299	0.197483	0.249776	0.621017	0.437145	0.0463065	0.660081	0.128391
1	34827650	-0.608398	0.0848567	0.166254	0.743194	0.377734	0.307043	0.611421	0.507345	0.0682209	0.671402	0.179039
1	34891686	-0.764751	0.0933837	0.0876702	0.717334	0.228316	0.29019	0.612314	0.492278	0.100004	0.672478	0.243738
1	34923275	-0.98019	0.111523	0.0277793	0.66445	0.0866659	0.240487	0.616999	0.432614	0.099769	0.672081	0.243244
1	34968050	-1.01072	0.137313	0.0260657	0.593156	0.0803992	0.278824	0.719933	0.512822	0.0937068	0.785839	0.239555
1	35000453	-0.66914	0.12493	0.121081	0.62607	0.282928	0.282452	0.724111	0.518437	0.0811111	0.847593	0.216939
1	35036993	-0.760715	0.112995	0.0865066	0.656325	0.215496	0.287362	0.729719	0.52602	0.0609244	0.871746	0.17223
1	35083586	-0.803732	0.113373	0.0711672	0.65259	0.182549	0.339406	0.73343	0.588952	0.070407	0.944119	0.194206
1	35119356	-1.00447	0.120315	0.0238854	0.630007	0.0720143	0.416495	0.731375	0.667454	0.142947	0.941399	0.341689
1	35153446	-0.822955	0.102269	0.0632313	0.684623	0.165507	0.498996	0.725203	0.738459	0.164856	0.946176	0.381029
1	35210331	-0.66732	0.103222	0.136987	0.682799	0.308406	0.4915	0.736294	0.738578	0.132605	0.94677	0.322495
1	35243317	-0.451175	0.0987186	0.332625	0.697708	0.584356	0.473385	0.745641	0.727099	0.124644	0.948186	0.307124
1	35277567	-0.359149	0.101985	0.435801	0.68863	0.689729	0.507271	0.763295	0.760854	0.127428	0.952582	0.310811
1	35326850	-0.199278	0.0950155	0.636925	0.709944	0.839358	0.553061	0.785952	0.805259	0.106284	0.979517	0.269701
1	35368862	-0.196178	0.106879	0.620432	0.675994	0.821019	0.588047	0.771232	0.824438	0.165068	0.967204	0.3787
1	35438542	-0.0903111	0.104058	0.816544	0.684808	0.901392	0.561762	0.786669	0.80781	0.149437	0.958049	0.34998
1	35504044	-0.0836324	0.10989	0.832491	0.668711	0.896917	0.449853	0.861641	0.736471	0.102692	0.921943	0.259664
1	35550711	-0.140526	0.119011	0.716698	0.643643	0.851478	0.397386	0.903279	0.690023	0.1134	0.910362	0.279849
1	35586810	-0.209459	0.131763	0.570453	0.60986	0.771278	0.349406	0.919424	0.638128	0.122765	0.901202	0.297121
1	35621751	-0.545214	0.170114	0.195947	0.511652	0.392867	0.312643	0.922474	0.594024	0.107287	0.896879	0.267168
1	35658059	-0.75571	0.189701	0.104364	0.464895	0.242119	0.337051	0.956547	0.625844	0.145788	0.893848	0.336879
1	35688435	-0.498212	0.18348	0.262408	0.479372	0.46419	0.405362	0.98429	0.703474	0.338224	0.860882	0.609445
1	35718325	-0.556981	0.190941	0.217802	0.460651	0.399014	0.491734	0.952204	0.77498	0.431917	0.83602	0.708275
1	35772175	-0.491979	0.184175	0.256826	0.475131	0.444657	0.674375	0.902026	0.907596	0.426835	0.858533	0.70287
1	35799799	-0.512205	0.175269	0.240832	0.495157	0.423906	0.709249	0.895473	0.923599	0.538046	0.845377	0.790791
1	35842437	-0.551569	0.18051	0.207976	0.482879	0.381049	0.758571	0.88681	0.945376	0.617347	0.832124	0.848182
1	35877729	-0.371732	0.169275	0.352605	0.510318	0.544206	0.896615	0.891136	0.974441	0.582269	0.837652	0.82656
1	35930118	-0.318878	0.173683	0.424667	0.499723	0.605146	0.74796	0.887384	0.885246	0.919401	0.786007	0.953911
1	35966711	-0.156181	0.166949	0.685617	0.516175	0.761714	0.505561	0.877794	0.754991	0.920041	0.765199	0.942245
1	36001528	-0.0413915	0.170857	0.90949	0.506193	0.800392	0.393848	0.876976	0.681097	0.687345	0.697781	0.859393
1	36040993	0.235234	0.184933	0.443451	0.470898	0.548525	0.361221	0.911975	0.650631	0.658526	0.723313	0.866049
1	36077464	0.345893	0.18442	0.233482	0.471179	0.359003	0.331298	0.948369	0.621527	0.758784	0.791625	0.92476
1	36111785	0.354475	0.184001	0.210149	0.472614	0.330983	0.302062	0.966268	0.586237	0.915876	0.823565	0.970737
1	36146815	0.105554	0.196532	0.700203	0.444983	0.669874	0.258561	0.978349	0.527135	0.862208	0.822149	0.954275
1	36172405	0.234004	0.182723	0.327019	0.476727	0.446109	0.23922	0.984446	0.499857	0.758119	0.810619	0.931476
1	36205301	0.268654	0.176069	0.234712	0.493885	0.359449	0.229911	0.951921	0.485922	0.881676	0.856844	0.970819
1	36247861	0.230272	0.185784	0.312277	0.471327	0.42813	0.227172	0.910835	0.481019	0.864309	0.899287	0.975845
1	36295272	0.162636	0.200793	0.508161	0.436595	0.562849	0.23818	0.845394	0.492449	0.732506	0.876656	0.928918
1	36324938	0.0704839	0.225928	0.795295	0.380231	0.648294	0.242731	0.820554	0.497096	0.663327	0.856484	0.899987
1	36358003	0.0807547	0.229399	0.764627	0.372311	0.638203	0.251778	0.803019	0.509126	0.507591	0.730308	0.774213
1	36392009	0.169181	0.228022	0.49706	0.375085	0.527248	0.258701	0.797875	0.519023	0.421595	0.742959	0.704567
1	36427826	0.272455	0.219231	0.217897	0.394289	0.307026	0.263858	0.746281	0.516286	0.383547	0.770524	0.673153
1	36472899	0.284086	0.241729	0.189147	0.347795	0.249302	0.264603	0.657357	0.497446	0.409828	0.658986	0.672408
1	36505472	0.242871	0.257947	0.270712	0.318564	0.300481	0.279561	0.608992	0.503542	0.399428	0.613291	0.644707
1	36534731	0.177959	0.269226	0.451734	0.298022	0.413411	0.300044	0.611173	0.527754	0.487633	0.623994	0.721778
1	36576253	0.166578	0.270282	0.477339	0.296819	0.423359	0.325773	0.614412	0.557521	0.42979	0.615068	0.6737
1	36611869	0.148541	0.271905	0.533595	0.29442	0.448005	0.314374	0.614346	0.544669	0.42979	0.615068	0.6737
1	36648796	0.171277	0.269219	0.466012	0.299135	0.414133	0.266915	0.632556	0.492306	0.42979	0.615068	0.6737
1	36685061	0.246427	0.266419	0.277941	0.302739	0.295956	0.209212	0.666549	0.424515	0.430238	0.614772	0.673973
1	36710977	0.305174	0.265578	0.167466	0.304298	0.201748	0.221902	0.666211	0.442609	0.362725	0.624733	0.615093
1	36776588	0.282889	0.267802	0.209818	0.301258	0.241533	0.268595	0.616618	0.490413	0.383177	0.61904	0.632038
1	36864253	0.148421	0.289822	0.552666	0.264313	0.423757	0.482962	0.568209	0.672963	0.570443	0.530618	0.724177
1	36939416	0.0179351	0.284484	0.945365	0.274509	0.544934	0.546959	0.601262	0.735893	0.604957	0.559361	0.760586
1	37026385	0.0150873	0.28518	0.95258	0.273884	0.543414	0.474049	0.597682	0.683083	0.750585	0.460442	0.738168
1	37062519	0.0459398	0.291071	0.853174	0.263269	0.518238	0.499487	0.612221	0.709159	0.680188	0.456777	0.716563
1	37090350	0.0853803	0.288766	0.71353	0.266848	0.494528	0.525823	0.62253	0.733092	0.864188	0.481145	0.767283
1	37121036	0.0813168	0.297493	0.724617	0.252472	0.479476	0.561275	0.627683	0.758235	0.926907	0.49679	0.786934
1	37164121	0.026898	0.303492	0.910435	0.243405	0.497958	0.720767	0.639608	0.844932	0.893048	0.503835	0.786068
1	37193828	0.0295471	0.30271	0.904509	0.244751	0.49831	0.601691	0.636168	0.787148	0.919711	0.499228	0.794699
1	37228788	-0.00993036	0.304144	0.969205	0.242879	0.505239	0.602119	0.6379	0.787884	0.914613	0.498192	0.794576
1	37258871	-0.046594	0.306069	0.86068	0.240441	0.500398	0.568125	0.643044	0.769841	0.903587	0.497177	0.793316
1	37296530	-0.00148097	0.301843	0.995361	0.246366	0.509151	0.611239	0.606469	0.77178	0.927097	0.499831	0.795668
1	37388443	0.00318227	0.304508	0.989978	0.242196	0.501927	0.848835	0.558531	0.829969	0.892922	0.51715	0.793602
1	37481348	0.0845192	0.346516	0.720176	0.181177	0.37223	0.635696	0.406369	0.640807	0.878914	0.345996	0.637815
1	37524115	0.0118233	0.347437	0.962852	0.181927	0.405857	0.576887	0.404973	0.614055	0.762632	0.313095	0.589125
1	37634217	0.0484709	0.342033	0.845918	0.191561	0.410708	0.621205	0.453395	0.671682	0.785445	0.332432	0.616013
1	37702709	-0.000460132	0.339307	0.998597	0.19672	0.432581	0.485796	0.466683	0.605107	0.762969	0.335803	0.617556
1	37737367	0.170782	0.329804	0.470498	0.207477	0.335187	0.44413	0.480909	0.590724	0.582131	0.367216	0.561649
1	37790782	0.1765	0.329095	0.4593	0.208091	0.331844	0.438249	0.499793	0.598999	0.709635	0.366554	0.604938
1	37823593	0.206895	0.331801	0.373981	0.203855	0.296355	0.390437	0.497377	0.559991	0.930686	0.353443	0.649993
1	37854137	0.139093	0.332184	0.582693	0.203843	0.375719	0.423114	0.499452	0.586617	0.908926	0.361736	0.65961
1	37888254	0.129262	0.334487	0.605134	0.200749	0.380995	0.491274	0.503206	0.639582	0.927981	0.379725	0.67988
1	37926607	0.124345	0.333945	0.611424	0.201614	0.381685	0.422133	0.478066	0.574699	0.917204	0.383194	0.683682
1	37960543	0.18279	0.333907	0.420721	0.20121	0.313585	0.348474	0.459992	0.504426	0.904548	0.376242	0.67577
1	37999429	0.177241	0.333568	0.445213	0.201721	0.325204	0.263787	0.464086	0.417601	0.732178	0.368627	0.63871
1	38033888	0.29767	0.317799	0.240753	0.224296	0.21635	0.226547	0.467	0.377001	0.649979	0.374782	0.630691
1	38073383	0.252755	0.315712	0.324883	0.227896	0.265585	0.212143	0.47047	0.361895	0.702691	0.390548	0.660463
1	38108153	0.18251	0.321229	0.502907	0.220146	0.346747	0.200025	0.473718	0.348921	0.743246	0.397237	0.677527
1	38155020	0.233725	0.31901	0.393647	0.222465	0.302748	0.201483	0.474892	0.351	0.743246	0.397237	0.677527
1	38187930	0.173051	0.324341	0.546716	0.214734	0.368172	0.202363	0.475597	0.352253	0.545836	0.37944	0.591223
1	38220158	0.218135	0.319329	0.433249	0.221329	0.327088	0.193847	0.467839	0.338403	0.483926	0.376735	0.564022
1	38255897	0.218926	0.317044	0.431802	0.224502	0.327636	0.177764	0.452644	0.31223	0.476087	0.380864	0.563356
1	38289413	0.293501	0.301947	0.257596	0.246498	0.241895	0.166583	0.441572	0.293938	0.327242	0.381333	0.461595
1	38326385	0.333388	0.286674	0.157443	0.272465	0.174235	0.141538	0.457868	0.272935	0.284369	0.399468	0.438047
1	38410160	0.290649	0.29627	0.205634	0.258791	0.202626	0.22369	0.415762	0.363024	0.27813	0.399062	0.437751
1	38484725	0.29162	0.308838	0.211102	0.239341	0.20027	0.184684	0.400362	0.310566	0.285391	0.357422	0.415263
1	38592620	0.221567	0.335013	0.393633	0.20074	0.278874	0.150927	0.341448	0.252499	0.325731	0.331059	0.433901
1	38684613	0.242802	0.329608	0.347714	0.208305	0.260352	0.117986	0.364262	0.217295	0.29781	0.337812	0.414143
1	38818996	0.0953417	0.347073	0.694368	0.183931	0.372489	0.193921	0.397098	0.331838	0.401576	0.383943	0.530432
1	38931283	0.152287	0.346287	0.507341	0.184546	0.320742	0.142545	0.390407	0.260383	0.398476	0.385314	0.529686
1	38972085	0.11418	0.348923	0.619292	0.180923	0.351975	0.242113	0.459702	0.406303	0.441996	0.412777	0.575816
1	39057391	0.10861	0.346415	0.616186	0.184276	0.357467	0.243191	0.47003	0.412742	0.559802	0.457483	0.675236
1	39090611	0.117268	0.345893	0.581873	0.185251	0.348499	0.234167	0.469455	0.402311	0.56593	0.458619	0.679289
1	39126131	0.119268	0.343157	0.575751	0.188703	0.349744	0.234205	0.469397	0.402331	0.503986	0.454285	0.642035
1	39167606	0.164677	0.338001	0.423596	0.195205	0.300564	0.181705	0.481731	0.341328	0.48742	0.453537	0.631834
1	39204012	0.214006	0.336381	0.27729	0.196715	0.229354	0.164117	0.489573	0.319848	0.417867	0.463748	0.590355
1	39251828	0.213943	0.332801	0.268129	0.203189	0.234089	0.147964	0.501674	0.299775	0.392336	0.480158	0.583671
1	39303738	0.143309	0.335652	0.475471	0.199655	0.336313	0.229558	0.496793	0.403599	0.362692	0.466307	0.550737
1	39348865	0.135556	0.330474	0.499191	0.206976	0.347266	0.25542	0.495409	0.435085	0.337192	0.383765	0.480751
1	39380001	0.172296	0.324893	0.363737	0.214989	0.293154	0.211562	0.498275	0.384481	0.294345	0.37841	0.44043
1	39411213	0.216531	0.3211	0.232433	0.219979	0.218862	0.167233	0.498526	0.324899	0.266417	0.372877	0.411736
1	39443280	0.231881	0.320913	0.192248	0.219913	0.192468	0.124909	0.495604	0.260057	0.256732	0.367396	0.399765
1	39479346	0.246412	0.318579	0.161751	0.222896	0.169669	0.086008	0.492281	0.195714	0.260587	0.368484	0.403691
1	39510144	0.240684	0.318248	0.187064	0.223162	0.191637	0.0934932	0.502383	0.210659	0.281467	0.374468	0.424592
1	39547794	0.209437	0.320676	0.2624	0.220014	0.244535	0.103605	0.517534	0.231046	0.274463	0.373768	0.417525
1	39583338	0.202845	0.320199	0.2818	0.220569	0.257254	0.110161	0.531749	0.245037	0.269811	0.373023	0.412675
1	39618594	0.25144	0.317143	0.159969	0.224684	0.17298	0.12276	0.552426	0.270104	0.237377	0.367486	0.378081
1	39654200	0.205299	0.311677	0.273909	0.232542	0.252895	0.142372	0.571373	0.304881	0.28582	0.376674	0.42727
1	39694067	0.201012	0.310918	0.28941	0.233569	0.261675	0.175697	0.595944	0.360955	0.339061	0.385301	0.478197
1	39728421	0.0829332	0.321558	0.696196	0.218924	0.424049	0.243377	0.605629	0.456856	0.569201	0.442208	0.664069
1	39788549	0.0543004	0.321402	0.805757	0.219532	0.449478	0.264939	0.610244	0.484834	0.658315	0.451731	0.708077
1	39824155	0.0354275	0.321466	0.876905	0.219835	0.459482	0.269339	0.606441	0.488155	0.458765	0.426133	0.592856
1	39864646	0.106934	0.31853	0.62193	0.222904	0.407978	0.28824	0.582023	0.501567	0.419126	0.371354	0.526066
1	39893738	0.1397	0.317146	0.498874	0.224853	0.365758	0.303281	0.564357	0.511868	0.421339	0.368985	0.526317
1	39927038	0.111333	0.324749	0.592647	0.213954	0.388993	0.325701	0.551591	0.53118	0.444463	0.37135	0.542794
1	39958456	0.0654289	0.327604	0.756948	0.210506	0.423863	0.340692	0.551424	0.546979	0.444463	0.37135	0.542794
1	39994850	-0.00841348	0.332852	0.970639	0.204089	0.445989	0.339722	0.551078	0.545848	0.435866	0.370907	0.536988
1	40043870	0.0059847	0.330745	0.978959	0.206894	0.447807	0.345012	0.514939	0.534768	0.398756	0.364698	0.507779
1	40083455	-0.00461169	0.331376	0.983925	0.206417	0.448636	0.293064	0.486598	0.467917	0.398756	0.364698	0.507779
1	40116978	0.103609	0.321519	0.614559	0.218562	0.397186	0.19605	0.476992	0.355095	0.233364	0.341704	0.356094
1	40155928	0.136085	0.318403	0.504988	0.222534	0.36625	0.152749	0.480274	0.298591	0.160427	0.333892	0.281853
1	40195606	0.232479	0.312837	0.22401	0.229435	0.221735	0.115372	0.478789	0.242908	0.0777293	0.308632	0.162492
1	40230799	0.300079	0.306195	0.0983371	0.23865	0.120284	0.0897279	0.471456	0.199204	0.0670276	0.303511	0.144868
1	40285753	0.305967	0.302823	0.0903393	0.24436	0.113268	0.0664548	0.462593	0.156839	0.0662364	0.303254	0.143501
1	40318190	0.267485	0.306324	0.1531	0.23953	0.171273	0.0789478	0.463988	0.179568	0.151067	0.329272	0.2705
1	40357669	0.23669	0.306277	0.217349	0.239645	0.221695	0.102741	0.47217	0.221912	0.233651	0.3499	0.371076
1	40393236	0.227079	0.302538	0.236279	0.246106	0.235452	0.105054	0.482569	0.227517	0.251457	0.355853	0.391807
1	40427535	0.240095	0.299234	0.206991	0.250591	0.213886	0.108462	0.492103	0.234557	0.23256	0.352541	0.371595
1	40460402	0.23175	0.299322	0.226866	0.250528	0.228825	0.111263	0.496121	0.239518	0.231151	0.353559	0.370715
1	40489507	0.263198	0.301956	0.162903	0.245197	0.180986	0.108263	0.498123	0.234409	0.279066	0.363935	0.420772
1	40519191	0.297482	0.307552	0.115119	0.236211	0.139941	0.0866022	0.492584	0.195964	0.240933	0.35692	0.378871
1	40554733	0.321487	0.306423	0.0807722	0.237528	0.106403	0.0692755	0.487107	0.163824	0.138058	0.333807	0.255407
1	40603687	0.339322	0.299893	0.0571519	0.246955	0.0801892	0.0560851	0.483217	0.137873	0.13163	0.332352	0.246507
1	40636754	0.297126	0.290672	0.0974156	0.262144	0.12396	0.0480955	0.480661	0.121549	0.119798	0.3272	0.229757
1	40671731	0.267611	0.291784	0.141805	0.260953	0.166096	0.0448977	0.480662	0.114662	0.119688	0.32715	0.2296
1	40711857	0.251254	0.292527	0.171555	0.260204	0.19221	0.0445209	0.48239	0.113808	0.123501	0.328067	0.235111
1	40746421	0.234418	0.295724	0.208382	0.255119	0.22121	0.049284	0.48605	0.123952	0.141042	0.331979	0.259956
1	40783207	0.249248	0.294756	0.180183	0.256736	0.199959	0.0475566	0.481564	0.120186	0.138054	0.334472	0.256863
1	40826445	0.285582	0.297306	0.121106	0.252185	0.148644	0.0430311	0.473663	0.110524	0.122109	0.340454	0.237401
1	40868715	0.290249	0.292587	0.127937	0.260046	0.155085	0.0408859	0.470082	0.106121	0.110154	0.335432	0.219552
1	40904400	0.341016	0.290725	0.0666732	0.262712	0.0925062	0.0457019	0.47538	0.117037	0.110154	0.335432	0.219552
1	40937923	0.305586	0.283688	0.0995721	0.274045	0.128377	0.0503813	0.481319	0.127526	0.100129	0.333506	0.204003
1	40968811	0.277193	0.291003	0.147696	0.261077	0.174614	0.0501403	0.483952	0.127019	0.0923055	0.331872	0.191619
1	40987674	0.218648	0.292766	0.27123	0.25866	0.272321	0.0498449	0.486399	0.126465	0.0913606	0.341405	0.192691
1	41002470	0.277055	0.290628	0.149735	0.260649	0.177455	0.0487057	0.492765	0.124585	0.0917559	0.348637	0.195209
1	41025193	0.295875	0.284402	0.125231	0.270214	0.161267	0.0454417	0.512368	0.119112	0.0918749	0.361871	0.19883
1	41060792	0.302434	0.279863	0.116145	0.277045	0.153887	0.0532623	0.526604	0.136644	0.090759	0.361428	0.19694
1	41095251	0.249597	0.278367	0.222959	0.28046	0.250871	0.0783218	0.532156	0.187662	0.113924	0.369348	0.235328
1	41153389	0.231036	0.277157	0.260061	0.282775	0.281522	0.0730328	0.531476	0.177253	0.158521	0.381836	0.301268
1	41195871	0.194843	0.276029	0.350022	0.286022	0.345077	0.129053	0.539215	0.278108	0.194751	0.386362	0.350095
1	41234921	0.224535	0.273202	0.273007	0.290731	0.294069	0.151279	0.541845	0.314038	0.20704	0.389304	0.365587
1	41265416	0.263267	0.262027	0.185168	0.310698	0.22576	0.119979	0.536514	0.261877	0.181546	0.382886	0.3327
1	41306342	0.28313	0.259308	0.154298	0.3153	0.198227	0.0814905	0.528204	0.193673	0.200058	0.376853	0.353001
1	41351339	0.270281	0.25758	0.1802	0.319026	0.223753	0.0856336	0.526977	0.201435	0.205028	0.375344	0.358326
1	41396056	0.237321	0.260814	0.25079	0.313131	0.284348	0.0991455	0.52961	0.226245	0.20907	0.376669	0.363086
1	41442536	0.244435	0.259868	0.242417	0.31461	0.27895	0.115389	0.533509	0.25517	0.273843	0.39549	0.43577
1	41482454	0.242969	0.258437	0.253381	0.317707	0.287702	0.10094	0.53235	0.229225	0.269733	0.397579	0.431027
1	41529623	0.358265	0.25027	0.103371	0.333084	0.14516	0.0654063	0.525931	0.162061	0.191279	0.381912	0.341356
1	41593958	0.348278	0.256377	0.127779	0.321015	0.171476	0.0699098	0.520309	0.170268	0.160153	0.407466	0.311153
1	41629078	0.333979	0.263987	0.151202	0.306072	0.195948	0.0763383	0.518765	0.182711	0.268243	0.436571	0.449235
1	41691331	0.299042	0.26399	0.220031	0.305461	0.259571	0.0515872	0.504064	0.133289	0.245507	0.436019	0.425089
1	41733949	0.275082	0.259706	0.278009	0.313863	0.30763	0.081629	0.52879	0.194583	0.331614	0.454374	0.517666
1	41770704	0.304235	0.261475	0.232464	0.309207	0.271538	0.14206	0.558166	0.305088	0.460366	0.474144	0.630681
1	41810900	0.336062	0.254549	0.198011	0.323507	0.244097	0.162955	0.57338	0.33817	0.468854	0.475172	0.637215
1	41849351	0.366359	0.251406	0.149422	0.330384	0.198615	0.117145	0.612006	0.263835	0.364267	0.48101	0.550058
1	41887786	0.373254	0.24874	0.136039	0.336294	0.186232	0.116404	0.628112	0.26563	0.339778	0.482633	0.528198
1	41921753	0.266054	0.258521	0.286112	0.317493	0.320825	0.130686	0.6264	0.290923	0.339604	0.482764	0.528107
1	41951796	0.292766	0.258721	0.223097	0.316302	0.271187	0.158678	0.629004	0.336422	0.339318	0.482981	0.527957
1	41988532	0.308196	0.254203	0.19099	0.324733	0.243836	0.16018	0.628	0.338443	0.339239	0.483041	0.527915
1	42021642	0.284547	0.256187	0.240122	0.32173	0.288519	0.154343	0.620828	0.327705	0.324427	0.469365	0.506731
1	42054603	0.230316	0.261471	0.363071	0.312183	0.380489	0.165767	0.61229	0.343641	0.320818	0.465999	0.501556
1	42085633	0.201487	0.26622	0.437931	0.30299	0.426267	0.171298	0.615161	0.352471	0.320548	0.462495	0.499471
1	42119776	0.275309	0.263321	0.263268	0.307813	0.311591	0.178783	0.615875	0.363867	0.319285	0.463477	0.498733
1	42155167	0.346418	0.260673	0.141201	0.311968	0.201355	0.175289	0.611623	0.357907	0.319121	0.463725	0.498695
1	42202059	0.350719	0.254632	0.142141	0.323662	0.208079	0.15661	0.607511	0.32864	0.319488	0.463763	0.499061
1	42264746	0.323813	0.253043	0.228989	0.327131	0.298304	0.105049	0.597152	0.242867	0.273654	0.451397	0.450147
1	42350354	0.304543	0.253954	0.274291	0.325256	0.337738	0.101645	0.617347	0.239419	0.27423	0.450376	0.450676
1	42395760	0.343431	0.242062	0.19878	0.348089	0.275747	0.110527	0.617013	0.25555	0.286542	0.452484	0.463937
1	42433133	0.3187	0.243179	0.242851	0.345687	0.320281	0.0820315	0.612692	0.201461	0.260736	0.448127	0.434643
1	42478398	0.26328	0.23722	0.346617	0.357754	0.405669	0.0626297	0.610085	0.16242	0.193374	0.434603	0.353528
1	42520574	0.193762	0.240386	0.504533	0.351745	0.509547	0.0613208	0.611904	0.159664	0.191411	0.435462	0.351251
1	42560168	0.268433	0.234846	0.341349	0.361668	0.407915	0.0655361	0.608875	0.16732	0.201621	0.439472	0.364371
1	42595653	0.366946	0.233388	0.181432	0.36369	0.266325	0.0800821	0.598552	0.193356	0.201653	0.439484	0.36441
1	42625709	0.427952	0.222147	0.100775	0.387791	0.171261	0.0797896	0.590627	0.191538	0.201653	0.439484	0.36441
1	42661621	0.441048	0.218041	0.0791802	0.396674	0.142256	0.0770215	0.581957	0.185259	0.201653	0.439484	0.36441
1	42696439	0.455016	0.217216	0.0619051	0.399151	0.117754	0.0806943	0.575287	0.191678	0.231528	0.445335	0.400777
1	42735422	0.51194	0.218991	0.0281997	0.394202	0.0620682	0.0708253	0.585446	0.173815	0.277975	0.4534	0.454084
1	42789782	0.486126	0.225568	0.0331914	0.379763	0.0714176	0.0820884	0.58564	0.196302	0.309874	0.458974	0.487337
1	42825923	0.464751	0.235339	0.033	0.360097	0.0718176	0.0973258	0.583355	0.225278	0.240183	0.538427	0.436108
1	42891643	0.493026	0.236464	0.0169222	0.358179	0.0412797	0.108239	0.580223	0.244978	0.179351	0.614185	0.376331
1	42922834	0.444484	0.235873	0.0398587	0.359175	0.0854607	0.114311	0.573289	0.255911	0.191815	0.616536	0.395546
1	42969241	0.370903	0.235408	0.104057	0.361111	0.185797	0.123151	0.571693	0.271192	0.215488	0.617465	0.429968
1	43000719	0.309575	0.235183	0.193257	0.361809	0.29673	0.128288	0.573027	0.279835	0.213962	0.612607	0.426738
1	43035000	0.318202	0.230468	0.172475	0.371658	0.275548	0.113398	0.566938	0.253271	0.139152	0.59759	0.310124
1	43075387	0.419404	0.231966	0.0533473	0.368451	0.111807	0.0857934	0.554957	0.20286	0.148349	0.547204	0.317542
1	43110134	0.480619	0.221144	0.0257196	0.389722	0.0622214	0.0830086	0.556627	0.198871	0.148349	0.547204	0.317542
1	43172256	0.516817	0.233915	0.015962	0.362843	0.0416186	0.0809291	0.535156	0.193902	0.164196	0.555425	0.342002
1	43204953	0.529023	0.225805	0.0163609	0.378722	0.0425993	0.106292	0.536381	0.240233	0.182343	0.558412	0.368785
1	43248432	0.485129	0.218834	0.0401534	0.394139	0.090755	0.158245	0.554214	0.324195	0.250634	0.567662	0.461783
1	43385030	0.45119	0.204775	0.0702177	0.425254	0.142969	0.202739	0.618695	0.403255	0.437216	0.585332	0.656382
1	43423767	0.475812	0.201977	0.0553321	0.431905	0.118506	0.142531	0.622906	0.307592	0.329817	0.582332	0.544673
1	43466698	0.547211	0.208554	0.0399858	0.417355	0.0904064	0.0804994	0.636053	0.198641	0.18515	0.578617	0.372069
1	43504539	0.486262	0.219466	0.0697828	0.39445	0.143801	0.0735069	0.643246	0.185564	0.185669	0.57366	0.371463
1	43540187	0.444293	0.218289	0.10564	0.39751	0.199671	0.0729686	0.643901	0.184508	0.165736	0.568072	0.341684
1	43578895	0.458359	0.210779	0.0948113	0.41337	0.183561	0.0687024	0.64537	0.175587	0.153045	0.570328	0.321464
1	43614586	0.579294	0.218748	0.0267352	0.395037	0.0650797	0.0656673	0.646474	0.16918	0.124293	0.561676	0.271521
1	43643191	0.533226	0.22079	0.056055	0.391118	0.121133	0.0795775	0.64572	0.197207	0.146256	0.559132	0.307629
1	43676853	0.476761	0.216327	0.101237	0.401086	0.193895	0.114519	0.643875	0.263796	0.202691	0.555243	0.392918
1	43730732	0.481343	0.209127	0.11153	0.417107	0.208736	0.118307	0.640097	0.270247	0.201	0.55605	0.390241
1	43777956	0.526425	0.212567	0.0824746	0.408131	0.163883	0.0843002	0.639013	0.206572	0.187787	0.555687	0.370774
1	43811984	0.616891	0.224998	0.0397563	0.380548	0.0898314	0.0704092	0.643582	0.178633	0.155914	0.548637	0.323557
1	43845835	0.697476	0.223687	0.0153035	0.38147	0.039559	0.0643715	0.644275	0.166075	0.107505	0.541571	0.243556
1	43878485	0.680127	0.205742	0.0126494	0.422935	0.0339166	0.0594353	0.643081	0.155678	0.0978329	0.536122	0.226218
1	43917359	0.675317	0.197578	0.0157776	0.441709	0.0413508	0.0583334	0.642201	0.153317	0.0978329	0.536122	0.226218
1	43955667	0.694949	0.198902	0.0123043	0.438305	0.0331305	0.0896992	0.645638	0.21703	0.0978329	0.536122	0.226218
1	43990626	0.649948	0.200666	0.0270229	0.433974	0.0654348	0.118629	0.647706	0.271804	0.0978329	0.536122	0.226218
1	44020076	0.672971	0.195347	0.0220459	0.446034	0.055035	0.130482	0.647548	0.292406	0.149854	0.538236	0.312672
1	44056576	0.67477	0.204229	0.0262919	0.426927	0.0643146	0.112682	0.642911	0.260815	0.19398	0.540215	0.380537
1	44097544	0.766932	0.205882	0.0103877	0.423303	0.0288727	0.0839737	0.637496	0.206314	0.187779	0.540356	0.371869
1	44136405	0.792848	0.221414	0.0103824	0.388594	0.0291999	0.0629426	0.633864	0.163917	0.174071	0.538567	0.351634
1	44171032	0.711941	0.202616	0.022986	0.428914	0.0584207	0.0635917	0.644329	0.166382	0.260452	0.544662	0.46643
1	44201321	0.732069	0.206601	0.0222438	0.420459	0.0570323	0.0642474	0.654967	0.168885	0.263861	0.54486	0.470701
1	44234743	0.825624	0.204571	0.0119056	0.423717	0.0333885	0.0484334	0.65241	0.13349	0.141135	0.551454	0.29874
1	44275873	0.895252	0.213835	0.00437872	0.403343	0.0138608	0.0282556	0.645127	0.0851124	0.105527	0.546225	0.23863
1	44327409	0.848451	0.212358	0.00893258	0.405803	0.0261683	0.0281466	0.647913	0.0849591	0.0879578	0.542315	0.207047
1	44374100	0.910006	0.225202	0.00394386	0.380934	0.0127802	0.0276892	0.651565	0.0839374	0.0890985	0.542934	0.209249
1	44410711	0.734408	0.20765	0.0312079	0.419174	0.0775187	0.0268436	0.656073	0.0821287	0.0830534	0.55005	0.19857
1	44457929	0.791051	0.221093	0.0149657	0.390913	0.0416697	0.0257341	0.661951	0.0797409	0.0630127	0.554118	0.159568
1	44493789	0.792221	0.208239	0.0180772	0.417149	0.0487454	0.0261578	0.657964	0.0808743	0.0631297	0.553768	0.159789
1	44523873	0.736233	0.207389	0.0283079	0.418843	0.0717985	0.0273843	0.648746	0.0838922	0.0633536	0.5531	0.160211
1	44558652	0.612193	0.197167	0.0949305	0.443309	0.193427	0.0366159	0.662264	0.10681	0.0786462	0.564532	0.18991
1	44593908	0.69787	0.196235	0.0534675	0.446387	0.121417	0.0455633	0.677316	0.128177	0.09553	0.574944	0.221289
1	44629413	0.882618	0.196465	0.00820722	0.446213	0.0243673	0.0457654	0.676105	0.128638	0.101157	0.575234	0.231392
1	44667443	1.01132	0.193971	0.00106217	0.45027	0.00383119	0.037545	0.671841	0.108757	0.124478	0.576611	0.2721
1	44701912	1.04334	0.197059	0.000281679	0.444732	0.00113232	0.027302	0.666115	0.083022	0.122168	0.569772	0.268573
1	44747087	0.862581	0.205218	0.00101929	0.425432	0.00382166	0.033003	0.635199	0.0985711	0.119438	0.564054	0.264223
1	44784299	0.772552	0.216598	0.00165272	0.402033	0.00601757	0.034706	0.634997	0.102927	0.119438	0.564054	0.264223
1	44819473	0.739706	0.220452	0.00185673	0.393141	0.00668439	0.0378922	0.640616	0.110862	0.119438	0.564054	0.264223
1	44850608	0.737086	0.221702	0.00165987	0.390552	0.00603871	0.0331735	0.634758	0.0988271	0.119438	0.564054	0.264223
1	44885108	0.763978	0.215134	0.00144056	0.40429	0.00532761	0.0332932	0.630883	0.0990269	0.0870936	0.565547	0.205953
1	44917632	0.816687	0.205471	0.00114316	0.425998	0.00431625	0.0370657	0.631323	0.10849	0.0653879	0.574039	0.163272
1	44956294	0.989904	0.196204	0.000434786	0.448064	0.00174765	0.0407292	0.662919	0.11645	0.079776	0.591047	0.193481
1	44996760	1.20262	0.181678	0.000507886	0.483243	0.0018475	0.0406233	0.694361	0.115232	0.121397	0.613067	0.269478
1	45031651	1.14981	0.186437	0.00335162	0.46992	0.0102056	0.0368497	0.703788	0.105912	0.0969683	0.603885	0.224932
1	45070227	0.954874	0.196922	0.0213599	0.44489	0.0546379	0.0288648	0.709344	0.0857083	0.0739864	0.609989	0.179866
1	45099818	1.04616	0.200332	0.00919062	0.43786	0.0260633	0.0166062	0.690557	0.0530465	0.0569254	0.592448	0.14466
1	45135598	1.09143	0.175289	0.00335467	0.498543	0.0106174	0.019831	0.677294	0.0620788	0.0727526	0.565277	0.178743
1	45185864	0.736744	0.21212	0.011703	0.410511	0.0356606	0.0274073	0.66951	0.0823159	0.0885508	0.548288	0.211596
1	45224122	0.746492	0.210249	0.0096696	0.415177	0.0304235	0.0313794	0.668716	0.0924556	0.0910667	0.550093	0.216135
1	45259857	0.766695	0.183871	0.05966	0.477366	0.136003	0.050369	0.668075	0.137013	0.335304	0.612562	0.546141
1	45304829	0.825738	0.169325	0.0318242	0.512521	0.0806414	0.0810812	0.667438	0.203518	0.579836	0.618861	0.76487
1	45348660	0.829632	0.160309	0.0250189	0.534624	0.0661311	0.131413	0.673847	0.297304	0.577928	0.625833	0.766115
1	45396360	0.892302	0.156684	0.0100275	0.544734	0.0299124	0.148362	0.6768	0.327427	0.50847	0.624134	0.718899
1	45442242	0.870455	0.154651	0.0112992	0.551012	0.0336235	0.134175	0.676936	0.303439	0.493026	0.626774	0.708183
1	45502519	0.810686	0.161586	0.0301855	0.532224	0.0791593	0.116647	0.673314	0.272261	0.544797	0.639914	0.746007
1	45576935	0.67486	0.163636	0.0901585	0.526199	0.197183	0.139093	0.664284	0.312347	0.336327	0.63735	0.565316
1	45612262	0.70723	0.160327	0.0659795	0.533305	0.154402	0.146759	0.660932	0.325827	0.251554	0.624465	0.463777
1	45646771	0.836709	0.163521	0.0170413	0.524809	0.0499118	0.130311	0.658004	0.297357	0.373691	0.62344	0.603399
1	45685133	0.706001	0.166989	0.0653817	0.516253	0.158464	0.140152	0.658055	0.314174	0.350046	0.626465	0.578123
1	45726510	0.507745	0.162119	0.242201	0.528928	0.432264	0.160911	0.659119	0.348928	0.51898	0.647019	0.733715
1	45757012	0.497637	0.167411	0.245098	0.516826	0.435632	0.117345	0.647791	0.269765	0.51898	0.647019	0.733715
1	45791735	0.8619	0.192171	0.0197921	0.45881	0.0584798	0.0504977	0.621975	0.136674	0.51898	0.647019	0.733715
1	45839820	0.838215	0.207225	0.0238075	0.42936	0.0686575	0.0391753	0.613312	0.112822	0.167254	0.613966	0.348585
1	45872670	0.641178	0.187427	0.10907	0.474662	0.240071	0.0626539	0.626088	0.16721	0.190656	0.599509	0.377658
1	45905906	0.642598	0.182537	0.096323	0.486242	0.218195	0.0844011	0.633164	0.213914	0.339563	0.609952	0.566294
1	45938177	0.564565	0.181432	0.152837	0.489408	0.311688	0.0929328	0.634514	0.231016	0.406447	0.613985	0.633425
1	45979562	0.564213	0.190413	0.159284	0.46956	0.321891	0.105665	0.636319	0.255964	0.406486	0.613988	0.633461
1	46028180	0.635244	0.180459	0.102185	0.492503	0.230044	0.129696	0.650807	0.301723	0.406823	0.62554	0.638121
1	46069541	0.705491	0.180951	0.0659231	0.490488	0.161464	0.163426	0.680263	0.362094	0.396266	0.719512	0.661796
1	46111215	0.657851	0.146572	0.102031	0.575125	0.237025	0.216767	0.724776	0.45103	0.393224	0.830816	0.683136
1	46162649	0.650105	0.152528	0.118557	0.559426	0.267456	0.235052	0.763946	0.480111	0.39175	0.843529	0.684609
1	46210213	0.862191	0.160446	0.0263008	0.54034	0.0775871	0.183954	0.776877	0.401346	0.443636	0.841675	0.730865
1	46256660	0.812716	0.160735	0.0375156	0.53815	0.104506	0.125007	0.77158	0.300183	0.465426	0.864457	0.745279
1	46288410	0.741467	0.15184	0.063996	0.560157	0.163104	0.114352	0.769399	0.278802	0.318479	0.867561	0.599259
1	46318859	0.492421	0.147621	0.249158	0.570255	0.462769	0.181961	0.778271	0.389803	0.346124	0.868189	0.63182
1	46361813	0.4684	0.135635	0.247192	0.600846	0.460051	0.338031	0.79026	0.609411	0.391397	0.868818	0.681827
1	46399216	0.323489	0.128419	0.428545	0.619236	0.655267	0.382611	0.804514	0.665413	0.483577	0.867892	0.767149
1	46435775	0.448377	0.110827	0.231441	0.667061	0.438076	0.386837	0.81951	0.669502	0.433914	0.862218	0.725323
1	46481602	0.330363	0.106	0.405618	0.681269	0.63217	0.341304	0.824937	0.617707	0.511947	0.864818	0.790439
1	46513906	0.31485	0.105741	0.448682	0.682326	0.669567	0.306626	0.828076	0.576636	0.496106	0.887235	0.779809
1	46550978	0.312486	0.104005	0.503246	0.687969	0.713014	0.311444	0.840546	0.581957	0.491988	0.905453	0.774251
1	46603181	0.524176	0.0996581	0.280334	0.699202	0.495936	0.43267	0.873077	0.716848	0.68543	0.929615	0.914744
1	46645796	0.384573	0.114205	0.459719	0.658422	0.669805	0.222007	0.935833	0.452183	0.419626	0.942706	0.716542
1	46694261	0.60827	0.113645	0.217354	0.659157	0.406017	0.13442	0.975109	0.315865	0.27553	0.941809	0.546782
1	46748330	0.445554	0.12295	0.411791	0.634317	0.62196	0.105375	0.991906	0.260975	0.183528	0.983236	0.412851
1	46787905	0.921511	0.104639	0.100826	0.685639	0.225558	0.096847	0.989593	0.242249	0.182303	0.984126	0.410906
1	46820971	0.846692	0.121203	0.137598	0.639394	0.288843	0.0567558	0.982727	0.156835	0.182303	0.984126	0.410906
1	46850590	1.10693	0.0943401	0.0506351	0.717137	0.128923	0.0398609	0.987928	0.11642	0.182303	0.984126	0.410906
1	46888401	0.820628	0.106429	0.1676	0.68198	0.335795	0.0320628	0.994378	0.0966287	0.203124	0.99471	0.444856
1	46925193	0.880775	0.0946852	0.124401	0.715784	0.265944	0.0505948	0.985326	0.142695	0.247156	0.980263	0.51114
1	46960763	1.08144	0.0842884	0.0602717	0.743681	0.147424	0.0507586	0.984759	0.143063	0.196256	0.967716	0.433868
1	47003153	1.2698	0.0717945	0.0266811	0.780098	0.0737889	0.0619792	0.97341	0.169085	0.200657	0.96656	0.440889
1	47057367	1.03332	0.0816542	0.0861704	0.751527	0.197726	0.0703175	0.965651	0.188784	0.217925	0.965805	0.46799
1	47169994	1.33156	0.072909	0.0205952	0.774159	0.0595675	0.117082	0.78317	0.288403	0.265827	0.928703	0.538318
1	47253694	1.45861	0.0715066	0.0058858	0.775139	0.0197882	0.245515	0.806014	0.501163	0.53139	0.922409	0.794859
1	47296318	1.47566	0.0539866	0.00721039	0.831779	0.0237864	0.553044	0.882682	0.815901	0.693586	0.96339	0.922612
1	47378693	0.681141	0.112437	0.191987	0.660859	0.381992	0.388691	0.944956	0.689332	0.817394	0.977164	0.972533
1	47432066	0.0393871	0.121798	0.945049	0.63899	0.893632	0.449523	0.944574	0.75015	0.849425	0.980529	0.981826
1	47462601	-0.0516936	0.116178	0.927665	0.655176	0.900635	0.525198	0.94755	0.811672	0.846743	0.97611	0.980638
1	47494196	-0.608237	0.121102	0.344964	0.644346	0.579461	0.66558	0.954375	0.908082	0.817882	0.928946	0.967714
1	47531617	-0.384487	0.121258	0.559335	0.644642	0.772968	0.403818	0.906274	0.694616	0.810411	0.881239	0.95967
1	47565081	-0.307684	0.117062	0.651436	0.65571	0.829514	0.382871	0.896732	0.679986	0.886508	0.887206	0.978639
1	47601218	-0.266996	0.119532	0.689428	0.651344	0.84487	0.429897	0.902144	0.728691	0.814028	0.909416	0.964556
1	47634665	-0.417838	0.126691	0.507204	0.63362	0.730884	0.457619	0.907157	0.756894	0.863524	0.921823	0.975441
1	47664273	-0.183736	0.123258	0.764345	0.643601	0.870456	0.398341	0.910559	0.698916	0.825468	0.932361	0.941499
1	47703354	0.196997	0.106742	0.745752	0.686989	0.862688	0.332647	0.905321	0.623871	0.495727	0.966203	0.791312
1	47745442	0.315198	0.0991555	0.604485	0.708558	0.794316	0.241041	0.891495	0.501763	0.476835	0.980502	0.774352
1	47783883	-0.0947271	0.114414	0.886317	0.666385	0.9048	0.208239	0.887855	0.452741	0.429069	0.966554	0.728538
1	47836522	-0.22691	0.101863	0.74292	0.703107	0.892824	0.554558	0.929004	0.838785	0.403569	0.967438	0.702043
1	47882231	0.067734	0.0830491	0.913992	0.755781	0.941886	0.530157	0.927048	0.819851	0.37966	0.964564	0.676701
1	47989541	0.380031	0.0640569	0.532529	0.810083	0.770189	0.39088	0.943179	0.691507	0.245272	0.936937	0.508027
1	48027131	0.396631	0.0681164	0.505246	0.797301	0.747339	0.340238	0.935182	0.634435	0.249607	0.964771	0.515035
1	48058971	0.314478	0.0725957	0.608577	0.78513	0.8193	0.355909	0.936329	0.652977	0.249607	0.964771	0.515035
1	48114236	0.37798	0.0708752	0.545137	0.789521	0.77766	0.431069	0.955468	0.731838	0.249607	0.964771	0.515035
1	48176243	0.128482	0.0856635	0.844735	0.749832	0.917492	0.425036	0.944609	0.719125	0.263857	0.968825	0.535035
1	48225712	0.489228	0.0625976	0.445386	0.81396	0.696792	0.342817	0.938101	0.637554	0.326317	0.978164	0.616628
1	48262885	0.974207	0.0218135	0.100398	0.934565	0.237265	0.38176	0.948415	0.680889	0.389727	0.977305	0.690668
1	48306553	0.92639	0.0412993	0.108222	0.87565	0.252642	0.435633	0.947457	0.737949	0.41265	0.971737	0.714718
1	48346179	0.824828	0.0478668	0.164681	0.856295	0.350938	0.426794	0.949999	0.729007	0.320947	0.969137	0.610598
1	48418210	0.603846	0.0695965	0.321526	0.792094	0.564564	0.392468	0.968497	0.693245	0.239104	0.988941	0.500033
1	48468206	0.444228	0.075925	0.445216	0.773487	0.693326	0.435585	0.976921	0.737291	0.22365	0.963918	0.476836
1	48502562	0.0175185	0.0973388	0.97527	0.713562	0.932059	0.425801	0.976501	0.727591	0.271482	0.969454	0.543773
1	48577486	-0.0914699	0.103442	0.859581	0.69715	0.919469	0.506391	0.979883	0.798335	0.767905	0.930525	0.942648
1	48624489	0.232151	0.0782347	0.652401	0.768425	0.844389	0.575671	0.983907	0.854323	0.848726	0.925835	0.975949
1	48665847	0.507924	0.0527967	0.327427	0.842732	0.576298	0.615302	0.987915	0.880777	0.706906	0.885246	0.899889
1	48712530	0.289121	0.0719724	0.602186	0.787453	0.816312	0.721617	0.989658	0.926755	0.587144	0.871803	0.854792
1	48743987	-0.328988	0.119011	0.56595	0.656443	0.794635	0.848923	0.990371	0.973181	0.695073	0.888377	0.920024
1	48784231	-0.25258	0.10314	0.68622	0.697135	0.865457	0.931488	0.995471	0.996115	0.458573	0.896052	0.751319
1	48818257	-0.130284	0.0973773	0.834764	0.713026	0.919353	0.945	0.999524	0.997622	0.398625	0.921312	0.695557
1	48850705	0.244844	0.0857777	0.693678	0.746348	0.868878	0.904396	0.99995	0.991386	0.387418	0.921213	0.683991
1	48879036	-0.0785167	0.0982	0.898189	0.710596	0.927893	0.855976	0.999979	0.983664	0.709531	0.909888	0.925363
1	48914255	-0.493974	0.0978839	0.397683	0.710939	0.653647	0.797861	0.994481	0.958521	0.647567	0.915175	0.894478
1	48939929	-0.424391	0.0787921	0.430926	0.767273	0.689725	0.561036	0.966648	0.842934	0.69016	0.934368	0.917046
1	48970566	-0.254189	0.0882377	0.625617	0.740207	0.832112	0.735174	0.979223	0.943062	0.727567	0.949381	0.936154
1	49012234	0.0240554	0.0987134	0.960894	0.710499	0.933297	0.766457	0.981471	0.956849	0.727567	0.949381	0.936154
1	49049759	0.41164	0.0976627	0.520177	0.713405	0.759598	0.768506	0.99623	0.957609	0.705014	0.930728	0.925716
1	49084396	0.708055	0.0978987	0.263163	0.713593	0.499793	0.740468	0.992261	0.946209	0.685943	0.914782	0.916721
1	49118989	0.436896	0.1025	0.487012	0.700272	0.73267	0.507145	0.98686	0.795644	0.521364	0.90575	0.803651
1	49152874	0.512506	0.108972	0.406784	0.682636	0.660997	0.433516	0.993163	0.735587	0.4605	0.923945	0.758515
1	49179692	0.392217	0.111842	0.523826	0.674145	0.752591	0.39985	0.998731	0.701003	0.469844	0.966374	0.769487
1	49219373	0.680888	0.109306	0.305241	0.681238	0.545498	0.344746	0.997836	0.639774	0.391001	0.986115	0.688223
1	49263787	0.32462	0.092647	0.604961	0.727181	0.819649	0.432282	0.96757	0.729269	0.322679	0.994729	0.611656
1	49303828	-0.319449	0.092288	0.605336	0.727385	0.821453	0.523451	0.943502	0.813375	0.430167	0.961831	0.721285
1	49353517	-0.307474	0.0927767	0.612869	0.726173	0.827348	0.563529	0.932757	0.842918	0.593495	0.929094	0.864817
1	49390900	-0.173058	0.0922307	0.771127	0.72768	0.902394	0.570986	0.930855	0.848294	0.652306	0.933257	0.898653
1	49422378	-0.258786	0.0772373	0.633675	0.772526	0.859617	0.570986	0.930855	0.848294	0.700208	0.936392	0.924897
1	49455341	-0.519044	0.0746892	0.313135	0.779781	0.58143	0.640726	0.930214	0.884813	0.729899	0.938979	0.940569
1	49501599	-0.424734	0.0666984	0.413037	0.802976	0.692376	0.740055	0.929413	0.932706	0.731961	0.940395	0.941538
1	49542587	-0.379965	0.0621216	0.486883	0.816461	0.760455	0.835721	0.928782	0.974579	0.872466	0.933674	0.972922
1	49578862	-0.311829	0.0668638	0.564501	0.802528	0.820223	0.852372	0.928915	0.978667	0.988459	0.92879	0.995821
1	49626035	-0.234171	0.0703159	0.657188	0.792709	0.877854	0.677174	0.929442	0.897561	0.966142	0.928016	0.989747
1	49656806	-0.0242403	0.0657561	0.961829	0.806433	0.96989	0.548696	0.92986	0.830251	0.797227	0.921526	0.940078
1	49694563	-0.113089	0.0696956	0.795269	0.795284	0.940009	0.583648	0.929036	0.853875	0.657845	0.915082	0.892902
1	49747115	-0.326203	0.0896102	0.394469	0.73978	0.680428	0.693767	0.927167	0.920682	0.669444	0.904405	0.907073
1	49792821	-0.387013	0.0947065	0.292574	0.725211	0.562844	0.705605	0.939018	0.928312	0.695124	0.90089	0.920593
1	49850298	-0.291143	0.081096	0.448544	0.762559	0.731135	0.708291	0.960032	0.931258	0.696699	0.900788	0.921347
1	49906807	-0.309117	0.0820568	0.426699	0.759814	0.711174	0.742388	0.961284	0.946201	0.707652	0.900081	0.926564
1	49956272	-0.361462	0.0972258	0.347186	0.719155	0.627988	0.768198	0.956866	0.955772	0.706239	0.897835	0.925698
1	50015706	-0.199182	0.0861502	0.643737	0.751659	0.872837	0.718301	0.949886	0.921172	0.684416	0.892483	0.914714
1	50054473	-0.161748	0.0771357	0.744998	0.775881	0.92068	0.589702	0.94552	0.840005	0.51772	0.904798	0.779348
1	50112865	-0.26134	0.0729051	0.61797	0.786739	0.856582	0.400911	0.937053	0.701507	0.239723	0.947979	0.4956
1	50190104	-0.643351	0.0800514	0.214462	0.766813	0.448391	0.557998	0.945831	0.839205	0.270303	0.953154	0.535812
1	50230949	-0.706718	0.0964307	0.187895	0.721388	0.406748	0.640406	0.951343	0.889226	0.362837	0.951615	0.652315
1	50282030	-0.353234	0.0855815	0.539421	0.752172	0.803106	0.753867	0.958641	0.946038	0.593568	0.931892	0.812938
1	50326236	0.117471	0.0597215	0.837285	0.825681	0.9493	0.793653	0.960442	0.965391	0.95885	0.90762	0.989285
1	50361659	0.196061	0.0558969	0.732139	0.836452	0.914752	0.792963	0.960402	0.965091	0.812006	0.894143	0.957412
1	50396095	0.160164	0.0577499	0.776913	0.831122	0.931961	0.827386	0.966117	0.975757	0.740574	0.890344	0.940648
1	50428778	-0.0579892	0.068884	0.920518	0.7991	0.965575	0.827091	0.966349	0.975681	0.740382	0.894932	0.941175
1	50468242	-0.0615281	0.0689167	0.916665	0.798708	0.964813	0.825598	0.965762	0.975243	0.718356	0.884735	0.930334
1	50553422	-0.146555	0.0708	0.808665	0.793028	0.942282	0.671138	0.963246	0.91311	0.549747	0.855779	0.824018
1	50616244	-0.149231	0.0683426	0.80824	0.799712	0.941978	0.619509	0.973143	0.882249	0.369096	0.827961	0.659433
1	50665291	-0.283123	0.0705095	0.625144	0.793705	0.860648	0.540045	0.983115	0.827639	0.333561	0.821435	0.620965
1	50696828	-0.212006	0.0712652	0.70397	0.791692	0.902733	0.540353	0.986884	0.828656	0.442154	0.832324	0.726951
1	50734749	0.0803478	0.0630445	0.883187	0.815111	0.960149	0.573998	0.989032	0.8537	0.575508	0.842418	0.845903
1	50770857	0.0746125	0.0621684	0.892527	0.818056	0.961879	0.588153	0.989622	0.86356	0.524368	0.840439	0.809565
1	50800692	0.228163	0.0550196	0.677056	0.838708	0.889959	0.596609	0.989903	0.869285	0.52766	0.843422	0.812465
1	50831723	0.127305	0.05858	0.821334	0.828667	0.946579	0.628215	0.988215	0.888689	0.52766	0.843422	0.812465
1	50870672	-0.0631398	0.0675717	0.908522	0.802441	0.964837	0.670143	0.987953	0.913007	0.548817	0.846472	0.825669
1	50907316	-0.357977	0.08211	0.477775	0.761454	0.754614	0.702542	0.994524	0.92911	0.752681	0.874963	0.94279
1	50943321	-0.550463	0.0813344	0.26952	0.762961	0.527826	0.715291	0.997576	0.934368	0.681019	0.875364	0.912238
1	50977172	-0.399719	0.0765644	0.419253	0.776802	0.701409	0.61957	0.983446	0.876156	0.648584	0.856441	0.892464
1	51028215	0.16415	0.0599588	0.761603	0.824023	0.927334	0.517727	0.966065	0.808464	0.646876	0.893887	0.896539
1	51077788	0.269758	0.0546765	0.606527	0.839502	0.849064	0.442053	0.964407	0.741767	0.399066	0.874977	0.698374
1	51117858	0.174003	0.0582583	0.744173	0.829242	0.91986	0.391296	0.966291	0.69158	0.395534	0.874457	0.694634
1	51173513	-0.356005	0.0763776	0.477164	0.777115	0.753785	0.506896	0.961801	0.794477	0.426992	0.891492	0.727436
1	51205375	-0.284036	0.0709407	0.571709	0.792434	0.827686	0.612996	0.95853	0.879009	0.688745	0.929119	0.918304
1	51257131	-0.554318	0.0678479	0.277473	0.80127	0.538971	0.644245	0.957647	0.89782	0.4735	0.911019	0.765106
1	51345593	-0.423698	0.0617345	0.432686	0.81875	0.714391	0.779235	0.939051	0.95507	0.90882	0.935514	0.975921
1	51395920	-0.412475	0.0594527	0.449536	0.825374	0.732658	0.805066	0.933045	0.965976	0.930979	0.935128	0.993186
1	51449571	-0.192031	0.0585255	0.731865	0.827836	0.921343	0.766307	0.933421	0.9533	0.922649	0.937518	0.992746
1	51491827	-0.369259	0.0624155	0.50812	0.816698	0.784371	0.765045	0.933663	0.952921	0.932574	0.943139	0.994325
1	51524474	-0.157734	0.0589071	0.778866	0.826669	0.938643	0.765425	0.933842	0.953081	0.909958	0.945432	0.986609
1	51556797	0.0302637	0.0640918	0.956072	0.811619	0.970588	0.840643	0.908085	0.967665	0.565647	0.990396	0.847511
1	51590601	0.251922	0.0684503	0.631844	0.799188	0.866383	0.909257	0.887038	0.980035	0.533008	0.990533	0.822554
1	51637431	0.1917	0.0652705	0.713751	0.808177	0.907454	0.958385	0.867507	0.98448	0.48608	0.970452	0.782597
1	51669565	-0.0158203	0.0685491	0.975246	0.798929	0.967823	0.971676	0.859282	0.983421	0.511187	0.949874	0.791755
1	51706834	-0.339373	0.0829936	0.495501	0.758878	0.76759	0.920013	0.853337	0.965814	0.916517	0.923344	0.990723
1	51748830	-0.418844	0.0844815	0.416734	0.754247	0.695412	0.751255	0.857388	0.917073	0.938211	0.92722	0.993217
1	51790153	-0.333957	0.0759037	0.550042	0.778242	0.809108	0.591235	0.861603	0.84161	0.91572	0.934237	0.985717
1	51824469	-0.556534	0.0854295	0.338627	0.751708	0.611798	0.441431	0.865222	0.711179	0.658389	0.897801	0.888697
1	51861822	-0.231411	0.070492	0.710602	0.793905	0.903899	0.298996	0.870071	0.568158	0.727239	0.905561	0.920928
1	51896785	-0.249907	0.0733515	0.692811	0.785798	0.895511	0.304437	0.866335	0.579328	0.893315	0.921856	0.984962
1	51928545	-0.264001	0.0744719	0.675929	0.782553	0.886337	0.342472	0.861363	0.625682	0.900668	0.917512	0.985578
1	51970745	-0.185053	0.0764339	0.774864	0.777473	0.927705	0.379277	0.857079	0.668812	0.872892	0.915234	0.979588
1	52004030	-0.794309	0.110728	0.161707	0.68461	0.363248	0.380714	0.85693	0.670354	0.905278	0.901151	0.980325
1	52037031	-0.638732	0.108511	0.266571	0.690895	0.521789	0.382229	0.856842	0.671997	0.995638	0.892423	0.990712
1	52072377	-1.19014	0.144763	0.0199621	0.595884	0.0643936	0.378904	0.858004	0.668658	0.890704	0.934954	0.975879
1	52113144	-1.08828	0.127587	0.0545373	0.638441	0.15182	0.374516	0.859555	0.664231	0.817902	0.99254	0.9675
1	52149184	-1.00514	0.0955319	0.0938746	0.724075	0.237428	0.310493	0.862513	0.587418	0.968497	0.982441	0.996923
1	52185871	-0.514164	0.077943	0.403649	0.773047	0.683205	0.258579	0.865987	0.520603	0.940195	0.957519	0.994379
1	52216649	-0.406136	0.0751565	0.514732	0.781004	0.783614	0.247779	0.868571	0.505639	0.877064	0.938329	0.978931
1	52249926	-0.702695	0.0812273	0.240159	0.763393	0.487735	0.241702	0.870266	0.497154	0.717682	0.919893	0.921335
1	52290275	-0.667003	0.0793077	0.26895	0.769062	0.528141	0.24386	0.870416	0.500273	0.772306	0.920704	0.933838
1	52326719	-0.620901	0.0740003	0.319168	0.784004	0.592608	0.266705	0.873138	0.531825	0.956386	0.934763	0.993745
1	52382011	-0.283884	0.0673387	0.668483	0.803013	0.891202	0.314661	0.877991	0.595004	0.85687	0.927965	0.9769
1	52432642	0.0682491	0.0543726	0.919391	0.84038	0.973254	0.400195	0.874508	0.685462	0.672423	0.912507	0.910432
1	52480897	0.0645528	0.0536996	0.921281	0.843306	0.972788	0.508979	0.871039	0.789674	0.984784	0.934292	0.996444
1	52520073	0.363796	0.0390125	0.575355	0.885444	0.835318	0.579695	0.869559	0.844954	0.977457	0.930931	0.996015
1	52559229	0.495462	0.0398396	0.476393	0.882729	0.758468	0.640633	0.868702	0.884387	0.884277	0.913494	0.981949
1	52594978	0.082968	0.0565355	0.899873	0.833658	0.969142	0.669955	0.868586	0.9007	0.863013	0.935175	0.981612
1	52627987	-0.363476	0.0639604	0.584213	0.811754	0.840662	0.704329	0.868591	0.918172	0.888163	0.938633	0.986989
1	52660300	-0.724329	0.0800739	0.223265	0.765334	0.465529	0.727612	0.868608	0.928216	0.972165	0.945772	0.997058
1	52698344	-0.582841	0.0713724	0.328063	0.789936	0.60537	0.719427	0.869429	0.922627	0.927807	0.949545	0.994135
1	52731153	-0.682226	0.0727313	0.236411	0.785535	0.484617	0.655833	0.871276	0.889898	0.948225	0.951385	0.996201
1	52766783	-0.581789	0.0686286	0.361729	0.797542	0.644618	0.604028	0.87325	0.86214	0.925739	0.950288	0.993222
1	52811311	0.262937	0.0563834	0.68469	0.831919	0.899266	0.625054	0.873825	0.875144	0.896359	0.952931	0.988828
1	52845508	0.229529	0.0587225	0.725874	0.825016	0.918142	0.652149	0.881318	0.891189	0.889091	0.952417	0.98787
1	52880405	0.335637	0.0663377	0.597623	0.802964	0.849643	0.681548	0.897473	0.907736	0.886982	0.952213	0.987563
1	52913792	0.0172731	0.0583455	0.977485	0.826377	0.976059	0.66364	0.905938	0.898412	0.814319	0.957329	0.968358
1	52953239	-0.350396	0.052784	0.566072	0.842906	0.828633	0.616887	0.934139	0.874101	0.863122	0.949229	0.979545
1	52988246	-0.174742	0.059828	0.777362	0.822175	0.939268	0.559695	0.982106	0.838812	0.893113	0.943013	0.98816
1	53026423	-1.03293	0.0815821	0.110358	0.760044	0.273508	0.443984	0.950961	0.737205	0.861297	0.942321	0.982459
1	53065656	-0.550678	0.0652678	0.398534	0.806841	0.685651	0.426695	0.945691	0.721104	0.78589	0.940616	0.960321
1	53110326	-0.112687	0.0565641	0.868581	0.8314	0.96379	0.427338	0.945855	0.721763	0.835996	0.951225	0.975632
1	53146000	0.225443	0.0565829	0.746427	0.830773	0.925054	0.549869	0.916461	0.808343	0.583915	0.856251	0.850815
[truncated: 55,221 more rows]
